# Supplementary material for: Retinal Proteome Profiling of Inherited Retinal Degeneration Across Three Different Mouse Models Suggests Common Drug Targets in Retinitis Pigmentosa
Source: Mol Cell Proteomics. 2024 Oct 9;23(11):100855. doi: 10.1016/j.mcpro.2024.100855 (PMC11602984; doi:10.1016/j.mcpro.2024.100855)
Supplement: Supp2-Proteins_list [file mmc2.xlsx]

## Sheet: Column legends
Column title/legend	Software Output	Description
ID	Excel	Identification sequence number
Cohort_name_F	Excel	Female mice animals
Cohort_name_M	Excel	Male mice animals
Cohort_name_xx	Maxquant or DIA-NN	LFQ Protein intensities
Only.identified.by.site	Maxquant	When marked with '+', this particular protein group was identified only by a modification site.
Reverse	Maxquant	When marked with '+', this particular protein group contains no protein, made up of at least 50% of the peptides of the leading protein, with a peptide derived from the reversed part of the decoy database. These should be removed for further data analysis. The 50% rule is in place to prevent spurious protein hits to erroneously flag the protein group as reverse.
Potential.contaminant	Maxquant	When marked with '+', this particular protein group was found to be a commonly occurring contaminant. It is recommended to remove them for further data analysis.
Peptides	Maxquant	The total number of peptide sequences associated with the protein group (i.e. for all the proteins in the group).
Razor...unique.peptides	Maxquant	The total number of razor + unique peptides associated with the protein group (i.e. these peptides are shared with another protein group).
Unique.peptides	Maxquant	The total number of unique peptides associated with the protein group (i.e. these peptides are not shared with another protein group).
Sequence.coverage....	Maxquant	Percentage of the sequence that is covered by the identified peptides of the first protein sequence contained in the group.
Unique...razor.sequence.coverage....	Maxquant	Percentage of the sequence that is covered by the identified unique and razor peptides of the best protein sequence contained in the group.
Unique.sequence.coverage....	Maxquant	Percentage of the sequence that is covered by the identified unique peptides of the best protein sequence contained in the group.
Mol..weight..kDa.	Maxquant	Molecular weight of the leading protein sequence contained in the protein group.
Score	Maxquant	The score of the identification (higher is better).
Intensity	Maxquant	Summed up eXtracted Ion Current (XIC) of all isotopic clusters associated with the identified AA sequence. In case of a labeled experiment this is the total intensity of all the isotopic patterns in the label cluster.
MS.MS.count	Maxquant	The number of MS/MS spectra recorded for the peptide.
Cohort1_vs_Cohort2_logFC	Maxquant	Logarithmic Fold Change (LogFC) of Cohort2/Cohort1
Cohort1_vs_Cohort2_P.Value	Maxquant	P value of comparing Cohort1_vs_Cohort2 using LIMMA test
Cohort1_vs_Cohort2_adj.P.Value	Maxquant	Adjusted P value (q value) of comparing Cohort1_vs_Cohort2 using LIMMA test followed by multiple testing false discovery rate (FDR) corrections
Student's T-test Difference Cohort2_Cohort1	Maxquant	(Mean of Cohort2) - (Mean of Cohort1)
Protein.IDs	Maxquant	Identifiers of proteins contained in the protein group. They are sorted by number of identified peptides in descending order.
Majority.protein.IDs	Maxquant	These are the IDs of those proteins that have at least half of the peptides that the leading protein has.
Protein.names	Maxquant	Names of proteins contained in the group.
Genes	Maxquant	Names of the genes associated to the proteins contained in the group.
Cohort1_vs_Cohort2_Significant_2	Perseus	(+) sign when adjused p value < 0.05 and logFC > 2, (-) sign when when adjused p value < 0.05 and logFC < -2
Cohort1_vs_Cohort2_Significant_1	Perseus	(+) sign when adjused p value < 0.05 and logFC > 1, (-) sign when when adjused p value < 0.05 and logFC < -1
Cohort1_vs_Cohort2_Significant_0.5	Perseus	(+) sign when adjused p value < 0.05 and logFC > 0.5, (-) sign when when adjused p value < 0.05 and logFC < -0.5
Student's T-test Significant Cohort2_Cohort1_0.01	Perseus	(+) sign when p value < 0.01 after t-test.

## Sheet: DDA_rd10_DR
	Rd10_DR	Rd10_DR	Rd10_DR	Rd10_DR	Rd10_DR	Rd10_DR	WT_DR	WT_DR	WT_DR	WT_DR
	Rd10_DR_F	Rd10_DR_F	Rd10_DR_F	Rd10_DR_F	Rd10_DR_M	Rd10_DR_M	WT_F	WT_F	WT_M	WT_M
ID	Rd10_DR_F2	Rd10_DR_F3	Rd10_DR_F5	Rd10_DR_F6	Rd10_DR_M1	Rd10_DR_M4	WT_F1	WT_F2	WT_M3	WT_M4	Only.identified.by.site	Reverse	Potential.contaminant	Peptides	Razor...unique.peptides	Unique.peptides	Sequence.coverage....	Unique...razor.sequence.coverage....	Unique.sequence.coverage....	Mol..weight..kDa.	Score	Intensity	MS.MS.count	WT_DR_vs_Rd10_DR_logFC	WT_DR_vs_Rd10_DR_P.Value	WT_DR_vs_Rd10_DR_adj.P.Value	Student's T-test Difference Rd10_DR_WT_DR	Protein.IDs	Majority.protein.IDs	Protein.names	Genes	WT_DR_vs_Rd10_DR_Significant_2	WT_DR_vs_Rd10_DR_Significant_1	WT_DR_vs_Rd10_DR_Significant_0.5	Student's T-test Significant Rd10_DR_WT_DR_0.01
1	15988006	16607005	16519000	17225996	13891998	16823994	15777002	12274995	14566993	17219006				53	53	3	511	511	28	14315	32331	7737500000	1424	0.240014	0.0936862	0.21206	NaN	A0A087WNW3;A0A087WQQ5;F8VQC7;A0A087WQ25;A0A087WQI3;A0A087WS04;A0A087WS23;A0A087WRS1;A0A087WS29;A0A087WQG4;A0A087WQD0;A0A087WP85;A0A087WQF8;A0A087WPX0;A0A087WPW5;A0A087WP48;A0A087WP14;A0A087WPY8;A0A087WR91	A0A087WNW3;A0A087WQQ5;F8VQC7;A0A087WQ25;A0A087WQI3;A0A087WS04;A0A087WS23;A0A087WRS1;A0A087WS29;A0A087WQG4;A0A087WQD0;A0A087WP85;A0A087WQF8;A0A087WPX0;A0A087WPW5;A0A087WP48;A0A087WP14		Ktn1
2	5.6322e+06	10662995	12796004	10766005	10420007	11267998	9909306	8.0041e+06	8.3625e+06	10191997				20	20	18	526	526	471	50185	13111	2228500000	446	0.255129	0.231825	0.377455	NaN	A0A087WSJ9;A0A087WPW1;F6WDS8;A0A087WQG6;A0A087WNZ9;A0A087WRP8;A0A087WPC4;A0A087WPD1;Q9Z2H2;A0A087WSH2;Q3UTM5;A0A0J9YTS6;A0A0J9YUE4;A0A0J9YU74;A0A0J9YUY2;A0A0J9YUD1	A0A087WSJ9;A0A087WPW1;F6WDS8;A0A087WQG6;A0A087WNZ9;A0A087WRP8;A0A087WPC4;A0A087WPD1;Q9Z2H2;A0A087WSH2;Q3UTM5	Regulator of G-protein signaling 6	Rgs6
3	73445992	77389016	78108024	55874964	55874004	59983972	60507984	62087040	49498016	64221964				15	15	15	45	45	45	3731	32331	14652000000	710	0.28809	0.0363165	0.109346	NaN	Q3TYE5;A0A087WP80;Q8BLK3;A0A087WP70;F6SB80	Q3TYE5;A0A087WP80;Q8BLK3	Limbic system-associated membrane protein	Lsamp
4	24427998	17038004	18864996	14092000	36640020	20108006	32362992	32280988	25982016	46104024				12	12	12	571	571	571	28709	32331	7538000000	706	-0.565977	0.0316448	0.0983851	NaN	A0A087WPA0;J3QPQ6	A0A087WPA0;J3QPQ6		Lbhd1
5	7.6575e+06	6595399	7.0368e+06	9102902	9981597	8687803	5.767e+06	7658100	7511401	7054398				31	31	20	226	226	146	19097	16415	1245200000	399	0.336129	0.0659824	0.165884	NaN	E9QAN4;G3UW47;Q6TA13;E9Q9G6;A0A087WQE8;P33173	E9QAN4;G3UW47;Q6TA13;E9Q9G6;A0A087WQE8;P33173	Kinesin-like protein;Kinesin-like protein KIF1A	Kif1a
6	73078992	66209964	72385032	77784960	87751992	73262984	106399984	93513048	110350056	103729984				35	6	4	692	203	82	52793	32331	19526000000	662	-0.34624	0.0101155	0.0444417	NaN	A0A0A0MQA5;P68368;A0A087WQS4;A0A087WRB4;A0A087WSB0;A0A087WSL5	A0A0A0MQA5;P68368	Tubulin alpha-4A chain	Tuba4a
7	3950199040	3533999360	3925802240	3919501312	5330397184	4230697984	5834998784	4825699328	4828698624	4965597184				35	35	3	847	847	89	38653	32331	2261500000000	13815	-0.190067	0.14937	0.281239	NaN	A0A0A0MQF6;P16858;A0A1D5RLD8;S4R257;S4R1N5;V9GXK0	A0A0A0MQF6;P16858;A0A1D5RLD8;S4R257	Glyceraldehyde-3-phosphate dehydrogenase	Gapdh
8	30167002	31943984	34814996	49315968	33127006	31518982	20651998	35162016	34512988	34308996				14	14	14	752	752	752	16302	32331	15726000000	874	0.305089	0.131965	0.261202	NaN	A0A0A0MQM0;P63242;Q8BGY2;J3QPS8	A0A0A0MQM0;P63242;Q8BGY2	Eukaryotic translation initiation factor 5A;Eukaryotic translation initiation factor 5A-1;Eukaryotic translation initiation factor 5A-2	Eif5a;Eif5a2
9	17093010	18099010	14377005	17514008	24998998	15167007	16483004	17153998	18218998	14266995				9	9	9	263	263	263	4206	2815	1683900000	328	0.214791	0.189496	0.331494	NaN	Q9JKV1;A0A0A6YVU8;D3YUD8	Q9JKV1;A0A0A6YVU8;D3YUD8	Proteasomal ubiquitin receptor ADRM1	Adrm1;Gm9774
10	74045984	70038992	70085032	65380996	76595984	67962976	64728036	72094976	72425048	66139976				30	30	26	68	68	598	54108	32331	28061000000	1886	0.157287	0.111256	0.234408	NaN	A0A0A6YX18;Q8BVE3;A0A0A6YWP6;A0A0A6YVU0	A0A0A6YX18;Q8BVE3;A0A0A6YWP6	V-type proton ATPase subunit H	Atp6v1h
11	282709888	280529952	286559840	290259904	218610112	278640032	57618672	259549952	283100000	86827392				59	59	3	628	628	6	11626	32331	274910000000	6856	1.09228	0.0142203	0.0549943	NaN	A0A0A6YY91	A0A0A6YY91		Ncam1
12	12470004	11617000	10444004	11291993	11175998	13154000	12734994	11444996	12795006	10935002				23	23	23	502	502	502	61461	16917	2691500000	586	0.0836192	0.508506	0.644653	NaN	A0A0B4J1E2;Q9CSN1	A0A0B4J1E2;Q9CSN1	SNW domain-containing protein 1	Snw1
13	41467976	32460992	41682012	44973004	47560032	39755992	31996986	50456980	39387996	50550992				5	5	3	415	415	159	92327	4476	8827000000	437	0.0717642	0.661513	0.761371	NaN	A0A0G2JDW7;Q6ZWU9;A0A0G2JG29;A0A0G2JEX7	A0A0G2JDW7;Q6ZWU9;A0A0G2JG29	40S ribosomal protein S27	Rps27
14	6968396	9412305	8651195	9304198	8364499	9601003	9389201	7.7566e+06	7.7362e+06	9092799				5	4	4	177	136	136	26998	48192	969580000	240	0.154634	0.259226	0.406272	NaN	A0A0G2JER9;O54946-2;O54946;G3X8S5;A0A0G2JGN9;A0A0G2JEI3;F6YRQ2;Q9QYI8	A0A0G2JER9;O54946-2;O54946;G3X8S5;A0A0G2JGN9;A0A0G2JEI3	DnaJ homolog subfamily B member 6	Dnajb6
15	40544012	39278012	34903020	36207016	40919020	38284020	33906008	32837992	32762018	13376017				32	32	8	54	54	235	74769	32331	11328000000	967	0.653107	0.0118522	0.0497212	NaN	A0A0G2JFT8;Q9D394-2;Q9D394-4;D6RET4	A0A0G2JFT8;Q9D394-2;Q9D394-4	Protein RUFY3	Rufy3			+
16	29596006	33546980	27471012	25983012	34974016	24290998	21798012	26659002	23567998	29250000				30	26	26	502	466	466	67443	32331	11820000000	1161	0.329126	0.0213557	0.0737544	NaN	Q3TUE1;A0A0G2JGW9;A0A0G2JFY5;Q3UUU2;Q91WJ8;Q91WJ8-2;A0A0G2JG00;A0A0G2JFK2;A0A0G2JG96;A0A0G2JGV9;A0A0G2JE55;A0A0G2JGT1	Q3TUE1;A0A0G2JGW9;A0A0G2JFY5;Q3UUU2;Q91WJ8;Q91WJ8-2;A0A0G2JG00;A0A0G2JFK2	Far upstream element-binding protein 1	Fubp1
17	8.2772e+06	9206103	8902901	13457007	6478797	7.2173e+06	6.7247e+06	4810800	7163002	3.9183e+06				20	20	18	322	322	298	82104	79419	2114300000	504	0.780518	0.00601209	0.0310178	NaN	A0A0G2JGQ6;Q9JLM8;Q80VB6;Q9JLM8-2;A0A0G2JGR9;A0A0G2JGH1;Q1EDH1;H7BX36;A0A0G2JE54;Q8CCN4;A0A0G2JEN4	A0A0G2JGQ6;Q9JLM8;Q80VB6;Q9JLM8-2	Serine/threonine-protein kinase DCLK1	Dclk1			+
18	87027016	74745984	78214048	75668984	83195016	80277984	89323984	101399960	80913040	95575000				28	28	0	60	60	0	60003	32331	39009000000	1732	-0.0790026	0.432442	0.574873	NaN	A0A0G2JGS4;Q6PHZ2;Q8CCM0;E9QAJ4;D6RDQ8	A0A0G2JGS4;Q6PHZ2;Q8CCM0	Calcium/calmodulin-dependent protein kinase type II subunit delta	Camk2d
19	772700160	690459648	721230016	700569600	542969664	693719744	731749888	701159808	724879808	760049536				67	67	45	579	579	39	11169	32331	972400000000	11047	0.0251381	0.826626	0.895456	NaN	Q6PIC6;A0A0G2JGX4;Q8VCE0	Q6PIC6;A0A0G2JGX4;Q8VCE0	Sodium/potassium-transporting ATPase subunit alpha-3	Atp1a3
20	38292016	37058988	32657020	37487008	35640004	36941976	33681992	31157002	29678996	32691016				27	27	13	607	607	355	48978	32331	17433000000	1464	0.311084	0.00636705	0.0320746	NaN	A0A0J9YTY0;A0A0J9YUL3;Q8C1B7-3;Q8C1B7-2;Q8C1B7;A0A0J9YVA6;A0A0J9YUV6	A0A0J9YTY0;A0A0J9YUL3;Q8C1B7-3;Q8C1B7-2;Q8C1B7	Septin-11	Septin11
21	1258299648	1153899520	1029099968	1449999104	1106199936	1217499776	1163599744	725439680	1148599808	610239808				10	4	0	468	294	0	1366	32331	802920000000	1445	0.566383	0.0124101	0.0511248	NaN	A0A0N4SV66;Q8R1M2;Q8CGP4	A0A0N4SV66;Q8R1M2;Q8CGP4	Histone H2A.J;Histone H2A	H2afj;Hist1h2aa
22	24214012	22606988	21108012	25765010	8652304	22222996	27372004	26055010	28944982	34938016				22	22	22	625	625	625	42121	26713	9424300000	941	-0.450806	0.108668	0.233357	NaN	A0A0R3P9C8;Q9DC69	A0A0R3P9C8;Q9DC69	NADH dehydrogenase [ubiquinone] 1 alpha subcomplex subunit 9, mitochondrial	Ndufa9
23	23158988	23847012	22461010	21279998	26664008	21622010	18496012	18079996	19689988	19368010				30	30	30	46	46	46	78026	32331	7329600000	1162	0.410415	0.00193237	0.0147964	NaN	A0A0R4IZY0;Q8C1A5	A0A0R4IZY0;Q8C1A5	Thimet oligopeptidase	Thop1
24	13777008	13600002	15896007	15252991	15398999	13020996	14810001	13152992	17219006	22694010				14	14	10	342	342	25	5533	10887	4646900000	511	-0.0799224	0.630314	0.737856	NaN	A0A0R4J008;P70288;Q8BQ10;Q3UM33;O88895	A0A0R4J008;P70288;Q8BQ10	Histone deacetylase 2	Hdac2
25	19005008	19512012	18801008	21114990	10547994	22532986	25647014	24147996	30164010	28095012				14	14	14	385	385	385	33338	11493	6354600000	654	-0.453292	0.0370147	0.110661	NaN	A0A0R4J023;Q9JLZ3;F6RT60;F6R307;A0A0R4J1L8;Q9JLZ3-3;E9Q6L3;E9QMT1;Q9JLZ3-2	A0A0R4J023;Q9JLZ3;F6RT60;F6R307	Methylglutaconyl-CoA hydratase, mitochondrial	Auh
26	11875994	18113994	18397994	26862008	31183004	14591009	14289005	10693998	17501996	20383994				39	33	32	471	433	433	9594	16694	3109600000	468	0.443342	0.132859	0.262196	NaN	A0A0R4J036;P08553;D3YZ35	A0A0R4J036;P08553;D3YZ35	Neurofilament medium polypeptide	Nefm
27	5.7828e+06	6493598	6.648e+06	7263399	7882600	5.5149e+06	9446800	6.7707e+06	6203297	8709999				12	5	5	391	20	20	38465	19608	938730000	198	-0.108613	0.504469	0.642575	NaN	A0A0R4J047;Q9CYI4;Q9CYI4-2;D3Z765;D6RGP6	A0A0R4J047;Q9CYI4;Q9CYI4-2;D3Z765	Putative RNA-binding protein Luc7-like 1	Luc7l
28	18380004	16521009	16022010	16650006	9359296	17937004	17356000	18075002	19270008	17387004				21	21	21	437	437	437	47896	11997	6029600000	681	-0.101978	0.587472	0.705265	NaN	A0A0R4J083;P51174	A0A0R4J083;P51174	Long-chain specific acyl-CoA dehydrogenase, mitochondrial	Acadl
29	14367998	11823997	13216004	16516991	8.0563e+06	13281004	13057007	11444996	14258000	12998997				12	12	12	591	591	591	34676	17793	3490600000	641	0.0825037	0.678167	0.775401	NaN	A0A0R4J094;Q3TC72	A0A0R4J094;Q3TC72	Fumarylacetoacetate hydrolase domain-containing protein 2A	Fahd2
30	26010990	22170994	22047994	26150014	17536994	25093006	27518994	25281012	27577012	29753994				21	21	21	447	447	447	48029	32331	7643900000	843	-0.141891	0.330783	0.481793	NaN	A0A0R4J0B4;Q99KK2;Q99KK2-2;A0A0N4SW65;A0A0N4SWC3	A0A0R4J0B4;Q99KK2;Q99KK2-2	N-acylneuraminate cytidylyltransferase	Cmas
31	71779984	89975032	72168024	67368968	118780032	87198040	139299936	178969936	110859952	146020080				61	61	61	61	61	61	13448	32331	142120000000	5266	-0.654124	0.00124548	0.0112766	NaN	A0A0R4J0H3;P49194	A0A0R4J0H3;P49194	Retinol-binding protein 3	Rbp3			-
32	25861008	102799992	17616000	24582014	22855004	31726010	71154968	19093002	47486020	105530008				22	22	14	483	483	325	46672	32331	32295000000	1719	-0.606058	0.247451	0.392873	NaN	A0A0R4J0I1;P07759	A0A0R4J0I1;P07759	Serine protease inhibitor A3K	Serpina3k
33	30723006	27792004	27449992	29996982	27131012	19709992	14970004	10782999	6.7496e+06	13343995				82	82	82	221	221	221	50477	32331	5160300000	1149	1.4072	1.29607e-05	0.000510806	NaN	A0A0R4J0I9;Q91ZX7;Q3U5J2;F6UAC8;D3Z5M3	A0A0R4J0I9;Q91ZX7	Prolow-density lipoprotein receptor-related protein 1;Low-density lipoprotein receptor-related protein 1 85 kDa subunit;Low-density lipoprotein receptor-related protein 1 515 kDa subunit;Low-density lipoprotein receptor-related protein 1 intracellular domain	Lrp1		+	+
34	9330904	5381800	8169200	8.021e+06	12372999	7570901	7.635e+06	9307704	7.9304e+06	8921199				50	50	50	289	289	289	21871	9319	1993400000	621	0.0811848	0.704284	0.795063	NaN	Z4YL78;A0A0R4J0K2;K3W4R5;A2AGT5-2;A2AGT5-3;A2AGT5	Z4YL78;A0A0R4J0K2;K3W4R5;A2AGT5-2;A2AGT5-3;A2AGT5	Cytoskeleton-associated protein 5	Ckap5
35	10827998	11565005	12788004	12555994	7855302	13317998	16811010	16918992	16351993	18741992				17	17	17	562	562	562	45091	29614	2325800000	470	-0.483551	0.00849905	0.0389017	NaN	A0A0R4J0P1;Q9D7B6;D3YTT4;A0A1L1SUG2	A0A0R4J0P1;Q9D7B6;D3YTT4	Isobutyryl-CoA dehydrogenase, mitochondrial	Acad8
36	33551016	29449016	35807004	32917014	26153990	35956008	29760014	26675008	26040994	27757010				37	37	37	524	524	524	72369	32331	12535000000	1547	0.339685	0.0192071	0.0677303	NaN	A0A0R4J0Z1;P08003	A0A0R4J0Z1;P08003	Protein disulfide-isomerase A4	Pdia4
37	12543998	12810002	10297002	12507996	15539993	10952002	17941012	15308001	16578992	15161995				27	27	27	577	577	577	79704	30891	4332700000	902	-0.274142	0.0584468	0.151853	NaN	A0A0R4J107;Q8R146-2;Q8R146;A0A0A6YXV0	A0A0R4J107;Q8R146-2;Q8R146	Acylamino-acid-releasing enzyme	Apeh
38	14414994	15867997	18070008	21921008	23288986	17094004	24123012	22315000	20578002	22916002				18	18	14	52	52	403	36812	32331	7555700000	895	-0.186296	0.228731	0.374236	NaN	A0A0R4J195;Q9CSU0-2;Q9CSU0;Q9CSU0-3;F6YB25;F7DAY5	A0A0R4J195;Q9CSU0-2;Q9CSU0;Q9CSU0-3;F6YB25	Regulation of nuclear pre-mRNA domain-containing protein 1B	Rprd1b
39	4.4131e+06	8470497	6.0984e+06	14110997	13076995	13176993	9469596	8796596	12303997	8162701				50	50	50	371	371	371	18102	32331	4161800000	1144	0.0428293	0.894691	0.93445	NaN	E9QN47;Q80U28-3;A0A0R4J1F4;Q80U28-15;Q80U28;A2AGR0;Q80U28-14;A2AGQ4;A2AGQ6;Q80U28-2;A2AGQ7;A2AGQ5;Q80U28-4;A2AGR1;A2AGQ8;A2AGQ2;A2AGQ9;A2AGQ3;Q80U28-8;Q80U28-5;Q80U28-7;Q80U28-6;Q80U28-11;Q80U28-9;Q80U28-10;A6PWP8;Q80U28-12;Q80U28-13;A6PWP7	E9QN47;Q80U28-3;A0A0R4J1F4;Q80U28-15;Q80U28;A2AGR0;Q80U28-14;A2AGQ4;A2AGQ6;Q80U28-2;A2AGQ7;A2AGQ5;Q80U28-4;A2AGR1;A2AGQ8;A2AGQ2;A2AGQ9;A2AGQ3;Q80U28-8;Q80U28-5;Q80U28-7;Q80U28-6;Q80U28-11;Q80U28-9;Q80U28-10;A6PWP8;Q80U28-12;Q80U28-13	MAP kinase-activating death domain protein	Madd
40	16872998	20256012	16506010	19784998	23825016	18029990	25326006	24262016	27927992	20198996				29	22	22	524	424	424	62543	32331	8144200000	978	-0.227315	0.11502	0.238586	NaN	A0A0R4J259;Q7TMK9-2;G3UZI2;Q7TMK9;G3V018;G3UZ48;G3UXJ6;G3UWM1;G3XA76;G3UY67;G3UYK7	A0A0R4J259;Q7TMK9-2;G3UZI2;Q7TMK9;G3V018;G3UZ48;G3UXJ6	Heterogeneous nuclear ribonucleoprotein Q	Syncrip
41	18485010	25509990	27977994	30164010	18317006	36223008	30980010	29717984	35052988	42884992				16	16	16	886	886	886	17633	21631	8855200000	768	-0.318133	0.137921	0.268236	NaN	A0A0R4J275;Q7TMF3;F6RBR6	A0A0R4J275;Q7TMF3;F6RBR6	NADH dehydrogenase [ubiquinone] 1 alpha subcomplex subunit 12	Ndufa12
42	18550008	12028002	14420007	14364997	21210004	15356001	16420993	15420003	13258005	17496004				14	14	14	639	639	639	36766	32331	6078100000	674	0.130344	0.461514	0.60217	NaN	A0A140LHA2;Q9WVA3;A0A140LJ21;A0A140LIM5;A0A140LI47	A0A140LHA2;Q9WVA3;A0A140LJ21	Mitotic checkpoint protein BUB3	Bub3
43	8916199	7332801	6.9598e+06	8646495	8284905	11886000	8772103	9230599	9612001	12156005				24	23	3	284	277	47	11793	12544	1344900000	365	-0.0900734	0.621567	0.731628	NaN	A0A1D5RM83;Q8R0S2;Q8R0S2-2;A0A5F8MPT9	A0A1D5RM83;Q8R0S2;Q8R0S2-2;A0A5F8MPT9	IQ motif and SEC7 domain-containing protein 1	Iqsec1
44	11000004	4682501	6.0356e+06	5.0416e+06	4.9767e+06	4.7392e+06	4112299	6.8875e+06	4.9233e+06	4305702				36	36	36	20	20	20	26095	92947	811330000	358	0.337372	0.213515	0.359777	NaN	B7ZWL1;A0A1D5RMJ8;Q6ZQ08-2;Q6ZQ08;Q6ZQ08-4;A0A1D5RMD8;A0A1D5RML9;Q6ZQ08-3;A0A1D5RM04;A0A1D5RMB6	B7ZWL1;A0A1D5RMJ8;Q6ZQ08-2;Q6ZQ08;Q6ZQ08-4;A0A1D5RMD8	CCR4-NOT transcription complex subunit 1	Cnot1
45	9571397	8835899	7763702	6136897	8.017e+06	8.2899e+06	6.9635e+06	6.3186e+06	6.2944e+06	6.772e+06				12	12	12	327	327	327	64094	95702	1108900000	277	0.40677	0.0118042	0.0497212	NaN	A0A1L1SQ41;Q4FCQ7;J3QNU1;Q9Z2A5;Q9Z2A5-2;A0A140LJ98	A0A1L1SQ41;Q4FCQ7;J3QNU1;Q9Z2A5;Q9Z2A5-2	Arginyl-tRNA--protein transferase 1	Ate1
46	58335032	55942968	57965016	75649976	66698980	61465028	58976028	43454984	47457024	44632008				103	103	89	537	537	486	27166	32331	14143000000	2490	0.488951	0.00271764	0.0188686	NaN	E9PUM4;A0A1L1SQ51;Q71LX4;Q8CDM9;A0A1L1SRI1;A0A1L1SQP9;A0A1L1SVA8	E9PUM4;A0A1L1SQ51;Q71LX4;Q8CDM9;A0A1L1SRI1	Talin-2	Tln2
47	145960064	147590032	147929952	143859968	88362024	146140016	163559920	149220064	173680032	157699936				26	26	26	466	466	466	4152	32331	75226000000	2179	-0.138152	0.385595	0.535438	NaN	A0A1L1STE6;Q9D6R2;Q9D6R2-2	A0A1L1STE6;Q9D6R2;Q9D6R2-2	Isocitrate dehydrogenase [NAD] subunit alpha, mitochondrial	Idh3a
48	9256397	8.0635e+06	8514904	10934004	8.1707e+06	10495995	7.652e+06	8773796	11280996	6713700				19	19	19	177	177	177	15715	12593	594390000	207	0.238077	0.208755	0.354091	NaN	A0A1L1SV73;Q8BY87-2;Q8BY87	A0A1L1SV73;Q8BY87-2;Q8BY87	Ubiquitin carboxyl-terminal hydrolase 47	Usp47
49	25272990	18738994	26537998	35619984	38402996	22710998	30521998	23649994	15401992	22523992				11	10	10	658	572	572	17005	32331	18622000000	1037	0.384927	0.12359	0.250167	NaN	A0A1W2P6F6;A0A1W2P7Q9;Q60605-2;Q60605;A0A1W2P6G5	A0A1W2P6F6;A0A1W2P7Q9;Q60605-2;Q60605;A0A1W2P6G5	Myosin light polypeptide 6	Myl6
50	7.9687e+06	12792993	13562995	12009998	11631999	9477198	10782001	9206796	10046004	12838995				12	12	12	184	184	184	73427	13902	1229400000	231	0.177863	0.293242	0.442505	NaN	A0A286YDA2;A0A286YDT3;E9Q5C9;A0A286YDV7;E9Q5C9-2;A0A286YCD1;A0A286YDZ1	A0A286YDA2;A0A286YDT3;E9Q5C9;A0A286YDV7;E9Q5C9-2		Nolc1
51	9358603	8.3105e+06	9981795	9887204	12189994	9097404	7471803	7.747e+06	6.9887e+06	8677197				23	23	23	325	325	325	11161	11556	2109600000	567	0.456996	0.0070392	0.0343001	NaN	A0A286YDI8;G3X972;A0A286YD08;A0A2I3BQS4	A0A286YDI8;G3X972		Sec24c
52	14857008	16725990	10472003	13333995	14026999	14277995	12799997	12197007	13639994	12422006				21	21	21	432	432	432	49925	15771	3928200000	688	0.235845	0.10257	0.223218	NaN	Q07076;A0A2C9F2D2;A0A286YCW4	Q07076;A0A2C9F2D2	Annexin A7	Anxa7
53	6946403	6783201	5937997	6.9109e+06	9914404	5.7725e+06	6965200	8833002	9649001	7.3849e+06				9	9	9	407	407	407	36071	32331	944920000	260	-0.111647	0.526494	0.658117	NaN	A0A2R8W6P6;A0A2R8VI39;P23591;A0A2R8VHD0;A0A2R8VKL9;A0A2R8W6N0	A0A2R8W6P6;A0A2R8VI39;P23591;A0A2R8VHD0	GDP-L-fucose synthase	Tsta3
54	12808004	11212005	12328992	16143994	13262002	14873005	15712993	14937009	12742994	16247994				35	33	1	623	568	15	73848	32331	8406000000	1220	-0.0370654	0.800043	0.873722	NaN	A0A338P6E5;Q62108-3;Q62108;A0A338P7H1;B1AR31;A0A338P6L4;A0A338P6H5;A0A338P713;E9Q3Z8;J3QMR8;J3KMS4;F6TPQ6;A0A338P746	A0A338P6E5;Q62108-3;Q62108	Disks large homolog 4	Dlg4
55	18455000	20523010	17108000	18771006	23371990	22041000	19236002	18612996	14679996	22035988				12	12	12	563	563	563	21636	32331	12439000000	944	0.229864	0.11015	0.2341	NaN	A0A3B2WDD2;A0A3B2WBL1;Q5XJF6;P53026;A0A3B2W824;A0A3B2W820;A0A3B2WCA5;D6RE43	A0A3B2WDD2;A0A3B2WBL1;Q5XJF6;P53026;A0A3B2W824;A0A3B2W820	Ribosomal protein;60S ribosomal protein L10a	Rpl10a
56	51369968	49520008	47354988	43782992	61149972	44863024	49409032	50733976	43292012	56290996				39	39	35	575	575	535	76775	32331	39223000000	2419	0.109338	0.343547	0.491611	NaN	Q3U0V1;A0A3B2WCD8;A0A3B2W465	Q3U0V1;A0A3B2WCD8	Far upstream element-binding protein 2	Khsrp
57	22067008	16088001	20108990	19250988	23345986	15671003	22371006	24178984	24173998	31285000				22	22	22	473	473	473	5933	32331	5688800000	773	-0.27787	0.0982486	0.21931	NaN	A0A3B2WCL5;Q9CT10	A0A3B2WCL5;Q9CT10	Ran-binding protein 3	Ranbp3
58	95295024	125570064	87270008	100679960	126700016	99798944	88217984	99222976	108679976	95798024				9	8	8	562	562	562	15763	80784	16329000000	444	0.221873	0.0847285	0.197111	NaN	A0A3Q4EH04;A0A3Q4L335;A0A3Q4L393;Q8BL97-3;Q8BL97-4;Q8BL97-2;Q8BL97;A0A3Q4EGP0	A0A3Q4EH04;A0A3Q4L335;A0A3Q4L393;Q8BL97-3;Q8BL97-4;Q8BL97-2;Q8BL97	Serine/arginine-rich splicing factor 7	Srsf7
59	13939998	11385007	11760001	12516995	5685103	16719004	11851996	11449006	13411007	9712598				13	13	13	656	656	656	31071	76817	2564700000	476	0.104215	0.693507	0.786875	NaN	A0A494BAB5;Q9D5T0;A0A494B9Y0;A0A494B9L7	A0A494BAB5;Q9D5T0;A0A494B9Y0;A0A494B9L7	ATPase family AAA domain-containing protein 1	Atad1
60	8199703	8698400	8042703	6.7691e+06	7.9887e+06	8545997	8357303	7496599	10278002	8.0445e+06				8	8	8	487	487	487	21445	28245	1230600000	257	0.0394684	0.775883	0.85632	NaN	F6SLP4;A0A494BAW5;A0A494BAK4;Q9DC16;A0A494BAX4;A0A494B9M5;F6Z6A5	F6SLP4;A0A494BAW5;A0A494BAK4;Q9DC16	Endoplasmic reticulum-Golgi intermediate compartment protein 1	Ergic1
61	11206996	13059994	10689997	12227004	14681005	11398004	12486005	10663996	9143900	9305305				10	10	10	462	462	462	2993	93749	1120200000	255	0.353692	0.0177828	0.0637138	NaN	A0A498WFS2;Q922Y1	A0A498WFS2;Q922Y1	UBX domain-containing protein 1	Ubxn1
62	14275995	17410006	17534002	17150008	19681010	16870990	15244000	23986994	13714004	18252004				19	19	19	661	661	661	32715	32331	6717000000	678	0.0910044	0.546532	0.673784	NaN	A0A498WGD8;Q8CDN6;A0A494B955;A0A494BBI1;A0A494BB31	A0A498WGD8;Q8CDN6;A0A494B955;A0A494BBI1	Thioredoxin-like protein 1	Txnl1
63	18409990	19765990	20198996	17342008	22979014	22320990	11597005	15298998	16827998	14044999				21	21	3	313	313	57	90079	24702	5136900000	784	0.608086	0.0008291	0.00848087	NaN	A0A571BE69;A0A5F8MPL6;Q9Z1S5	A0A571BE69;A0A5F8MPL6;Q9Z1S5	Neuronal-specific septin-3	Septin3			+
64	35772984	37260016	37986004	40281996	41501980	32954984	21067002	24443988	21486000	26095998				36	36	28	363	363	287	99346	32331	12552000000	1481	0.813718	6.77087e-06	0.000362919	NaN	A0A571BEK3;A0A338P6J0;Q91XM9-3;Q91XM9-6;Q91XM9-8;Q91XM9;Q91XM9-2;Q91XM9-4;Q91XM9-7;D3YUZ8;E9Q2L2;A0A571BEZ4;D3YWU0;Q91XM9-5	A0A571BEK3;A0A338P6J0;Q91XM9-3;Q91XM9-6;Q91XM9-8;Q91XM9;Q91XM9-2;Q91XM9-4;Q91XM9-7;D3YUZ8;E9Q2L2;A0A571BEZ4;D3YWU0	Disks large homolog 2	Dlg2			+
65	23250992	13148993	17197006	15208993	20054988	23223988	13281004	17860996	16317008	17748010				19	17	17	253	23	23	11007	15099	3656200000	468	0.290911	0.161425	0.300013	NaN	A0A5F8MP96;P28661-2;P28661;P28661-3;P28661-4;P28661-5;Q5ND09;Q5ND13;P28661-6;Q5ND19	A0A5F8MP96;P28661-2;P28661;P28661-3;P28661-4;P28661-5	Septin-4	Septin4
66	51241024	48280992	50382992	45552976	57806984	56573984	42975976	41913992	39190976	37921024				68	60	0	682	628	0	10571	32331	38273000000	2790	0.467018	0.000560392	0.00658037	NaN	A0A5F8MPR1;Q9WV92;Q9WV92-3	A0A5F8MPR1;Q9WV92;Q9WV92-3	Band 4.1-like protein 3;Band 4.1-like protein 3, N-terminally processed	Epb41l3
67	15014998	17875996	18602000	20485006	19094996	17960994	14115009	13610002	13803006	13533995				27	27	18	559	559	352	61629	32331	4650500000	872	0.513706	0.000786198	0.00823051	NaN	Q5UE59;E9Q7C9;Q7TNF4;Q8CD76;A0A5F8MPZ2;O88447;F6UYN4	Q5UE59;E9Q7C9;Q7TNF4;Q8CD76;A0A5F8MPZ2;O88447	Kinesin light chain 1	Klc1			+
68	90615000	83647968	92046056	93361976	120810072	81735968	97075008	96912024	97752944	113200032				85	85	58	47	47	336	21618	32331	45113000000	2919	-0.00116398	0.992642	0.995614	NaN	A0A668KLC6;P20357;G3UZK9;G3UZE9;Q80X35;Q80ZL4;F7ALC8;G3UZJ2;E9Q8Y2;G3UXY3	A0A668KLC6;P20357	Microtubule-associated protein 2	Map2
69	5.6506e+06	10632996	8742302	15147008	23252006	13137003	9448099	10647007	11164007	9604202				47	47	47	414	414	414	17256	32331	4297200000	761	0.306566	0.341691	0.491272	NaN	A0A668KLV9;A0A668KLD3;Q9WTQ5;Q9WTQ5-2;A0A668KM55	A0A668KLV9;A0A668KLD3;Q9WTQ5;Q9WTQ5-2	A-kinase anchor protein 12	Akap12
70	78936960	77541000	71018976	73293016	97871008	85574040	74271976	68790024	61928000	73344976				33	33	31	476	476	465	89825	32331	34723000000	1931	0.32863	0.011353	0.0479904	NaN	A0A668KM31;A0A0G2JEG8;Q7TQF7	A0A668KM31;A0A0G2JEG8;Q7TQF7	Amphiphysin	Amph
71	176359936	157489920	169909904	172040096	199479968	152190096	175850048	156410096	160020048	167000048				27	24	24	633	633	633	37238	32331	95853000000	2120	0.170625	0.124706	0.251665	NaN	A0A6I8MX27;P16125;D3Z7F0;A0A0N4SVV8	A0A6I8MX27;P16125;D3Z7F0	L-lactate dehydrogenase B chain;L-lactate dehydrogenase	Ldhb
72	23874992	22240014	22663008	26387002	27386012	23437992	21240002	14059006	20334010	19720990				40	40	40	60	60	60	83665	32331	12898000000	1389	0.502676	0.00522938	0.0284853	NaN	A0JNY3;Q8BUV3	A0JNY3;Q8BUV3	Gephyrin;Molybdopterin adenylyltransferase;Molybdopterin molybdenumtransferase	Gphn			+
73	63311996	74146000	61349988	56757004	85304976	52718008	66521972	56263988	53653036	64443016				34	34	11	515	515	21	78085	32331	21897000000	1388	0.22913	0.0965362	0.217044	NaN	A2A5Y6;A0A0A0MQC7;P10637;P10637-6;P10637-2;B1AQW5;B1AQW6	A2A5Y6;A0A0A0MQC7;P10637;P10637-6;P10637-2	Microtubule-associated protein;Microtubule-associated protein tau	Mapt
74	18977992	19731004	19637008	22544012	20537994	21250000	23405014	19751990	21641000	24446994				41	41	1	707	707	25	63001	27796	13333000000	1540	-0.00429508	0.970697	0.984664	NaN	A2A7S7;F6VXZ2	A2A7S7	Tyrosine--tRNA ligase	Yars
75	36854996	38899988	38487980	31671990	44184984	35432020	48300016	46207024	42817012	54189972				51	44	24	612	544	372	97239	32331	37172000000	2493	-0.231412	0.0460456	0.13031	NaN	A2A841;P48193;P48193-2;A2A842;A2A839;A2A838;A2AD32;A0A571BEG4;F7BUB8;F6S4K9;F7CR30	A2A841;P48193;P48193-2;A2A842;A2A839;A2A838;A2AD32;A0A571BEG4	Protein 4.1	Epb4.1;Epb41
76	15392994	20579988	19379998	18908994	13917992	19583004	15506992	15576009	11590996	16060990				20	20	20	411	411	411	67501	32331	8478000000	948	0.407169	0.0138401	0.0544336	NaN	A2ACG7;Q9DBG6	A2ACG7;Q9DBG6	Dolichyl-diphosphooligosaccharide--protein glycosyltransferase subunit 2	Rpn2
77	14358997	8555798	8784497	12138002	14896994	8585905	11039004	8738200	8785403	10550002				13	13	13	479	479	479	4459	16265	1672900000	396	0.281751	0.19605	0.339414	NaN	A2ADY9;Q9DAF3	A2ADY9	Protein DDI1 homolog 2	Ddi2
78	14837006	10935002	17639002	15551009	18050000	17232008	12116005	13687993	13244007	14611993				20	20	20	666	666	666	33563	32331	12764000000	1189	0.328266	0.074268	0.179784	NaN	A2AEX8;A2AEX6;P97447;A2AEY1;A2AEY2;A2AEX7;P97447-2;A2AEY0;A2AEX9;Q8CDC8	A2AEX8;A2AEX6;P97447;A2AEY1;A2AEY2;A2AEX7;P97447-2	Four and a half LIM domains protein 1	Fhl1
79	4897298	3.8356e+06	6328798	10331994	5943503	3.5396e+06	7411200	5556300	7478899	4.6359e+06				76	76	14	24	24	49	48269	32331	2300700000	760	-0.0594651	0.83982	0.90215	NaN	A2AFQ0;Q7TMY8-3;Q7TMY8;Q7TMY8-4;F6XP90;F6UYC1	A2AFQ0;Q7TMY8-3;Q7TMY8;Q7TMY8-4	E3 ubiquitin-protein ligase HUWE1	Huwe1
80	9579296	10944996	9952699	13317998	9483302	12389007	9334803	6871504	9058003	7.6661e+06				12	12	10	237	237	211	93486	57425	1215100000	277	0.529227	0.0058041	0.0304524	NaN	A2AGI2;Q8BYM5;A2AGI3;A2AGI0	A2AGI2;Q8BYM5;A2AGI3;A2AGI0	Neuroligin-3	Nlgn3			+
81	30038018	42045028	27635006	38327976	27111004	27587988	24212988	27779000	27467998	24009996				22	22	22	591	591	591	54437	31103	9649800000	802	0.414433	0.0118737	0.0497212	NaN	A2AH25;Q5FWK3	A2AH25;Q5FWK3	Rho GTPase-activating protein 1	Arhgap1
82	20943008	21296998	20724012	21149998	27580986	21145998	21133004	21192990	22253014	20985996				42	41	41	555	544	544	10949	32331	11687000000	1929	0.161869	0.18075	0.323529	NaN	A2AH85;O08810;G3UZ34;G3UXK8;G3UZ25	A2AH85;O08810;G3UZ34	116 kDa U5 small nuclear ribonucleoprotein component	Eftud2
83	447369824	468560288	460320288	468329888	566739968	518750016	184995312	174248112	152656800	174953312				35	35	5	609	609	82	39652	32331	171410000000	3182	1.62582	9.84292e-10	2.6379e-07	NaN	Q8BG05;A2AL12;A2AL13	Q8BG05;A2AL12	Heterogeneous nuclear ribonucleoprotein A3	Hnrnpa3		+	+
84	8.18169e+06	11655999	8506701	7151401	8919701	8.0965e+06	4698301	6.4691e+06	7.5288e+06	4.9308e+06				21	21	20	392	392	382	73432	95943	1422100000	378	0.700553	0.00123733	0.0112766	NaN	A2ALS5;A2ALS5-3;A2ALS5-2;A2ALS4;A2ALS5-4;A2ALS7;A2ALS3;A2ALS2	A2ALS5;A2ALS5-3;A2ALS5-2;A2ALS4;A2ALS5-4	Rap1 GTPase-activating protein 1	Rap1gap			+
85	77003952	77391984	74390984	77514048	92034008	80030968	72543008	74229960	66022992	76942992				21	21	15	42	42	327	48295	32331	26707000000	1533	0.256585	0.0182208	0.0645922	NaN	A2ALV3;Q62420;Q8BXU5;A2ALV1;F6ZL13	A2ALV3;Q62420;Q8BXU5;A2ALV1;F6ZL13	Endophilin-A1	Sh3gl2
86	19996000	20133012	16745992	23189994	29296984	23539008	16616998	11958995	17051998	15905005				97	94	93	40	393	393	32588	32331	12320000000	2046	0.637523	0.00356035	0.022572	NaN	A2ARP8;Q9QYR6;Q9QYR6-2;REV__F6S251	A2ARP8;Q9QYR6;Q9QYR6-2	Microtubule-associated protein 1A;MAP1A heavy chain;MAP1 light chain LC2	Map1a			+
87	14040005	11671003	15982997	12628996	8747805	12843001	10771999	10102997	3.4103e+06	5113701				32	32	32	329	329	329	12951	32331	3232400000	727	1.02784	0.00384538	0.0235288	NaN	A2AS98;P28660;P28660-2	A2AS98;P28660;P28660-2	Nck-associated protein 1	Nckap1		+	+
88	10207005	9354199	9123601	9382897	9496903	9285900	8627597	9530196	10412997	8625704				19	19	19	319	319	319	71527	12739	1936500000	429	0.150083	0.230835	0.376301	NaN	A2AW05;Q08943;Q08943-2	A2AW05;Q08943;Q08943-2	FACT complex subunit SSRP1	Ssrp1
89	8.0105e+06	10023995	11986997	8.1219e+06	9017498	6.9707e+06	5.547e+06	6932302	9877601	9696906				19	19	19	286	286	286	85009	55953	2054300000	437	0.312647	0.144728	0.274696	NaN	A2AWT6;A2AWT7;A2AWT5;P25976-2;P25976;E9Q4A8;G3UZW9	A2AWT6;A2AWT7;A2AWT5;P25976-2;P25976	Nucleolar transcription factor 1	Ubtf
90	17606990	27514010	38134996	44649004	40895008	34346980	40733020	27496992	37034988	39359000				3	3	3	78	78	78	49374	12815	1373200000	104	-0.0212308	0.930362	0.958252	NaN	A2BDX3	A2BDX3	Adenylyltransferase and sulfurtransferase MOCS3;Molybdopterin-synthase adenylyltransferase;Molybdopterin-synthase sulfurtransferase	Mocs3
91	153659920	157579904	159010096	154309952	177269968	152940016	143170096	153440064	130109976	146879936				240	240	0	782	782	0	28515	32331	382640000000	18280	0.270201	0.00751892	0.0358553	NaN	A3KGU7	A3KGU7		Sptan1
92	3194098176	12754993152	3611799296	2933399296	1027300160	2901198592	6919491072	1187399936	1879399808	4617404416				17	17	7	952	952	367	15748	32331	1533000000000	5570	0.303281	0.622473	0.731679	NaN	A8DUK4;E9Q223	A8DUK4;E9Q223		Hbbt1;Hbb-bs
93	45126012	45257992	53719968	40388008	61234028	41158996	49220024	58467988	50989028	49580996				11	11	11	919	919	919	14784	31806	11824000000	738	-0.0156781	0.900706	0.938594	NaN	A8IK50;P12660;A0A0R4IZX8;A0A140LHG1;A0A140LI57	A8IK50;P12660;A0A0R4IZX8;A0A140LHG1;A0A140LI57	Purkinje cell protein 2	Pcp2
94	409999744	409510016	426970016	442109824	386959904	450439904	437300000	493729824	417989984	395350112				8	8	5	46	46	313	17862	32331	80240000000	1244	0.0714646	0.466683	0.607141	NaN	B0QZN5;P63044	B0QZN5;P63044	Vesicle-associated membrane protein 2	Vamp2
95	20457994	16337990	19860002	16028005	17415992	18995010	13754005	14729999	8870896	11355003				6	6	6	39	39	39	23223	32331	3076800000	512	0.714803	0.00044304	0.00572894	NaN	B1AQF4;Q9D7X3;Q3V2Y9;H3BKL8;H3BKD1	B1AQF4;Q9D7X3;Q3V2Y9;H3BKL8;H3BKD1	Dual specificity protein phosphatase 3	Dusp3			+
96	29790994	19303998	27068992	19810990	22635998	23047014	25706998	16673003	21450010	25059986				24	18	18	564	45	45	50895	32331	11295000000	1004	0.208549	0.261166	0.408358	NaN	B7ZC46;B1AQY9;B1AQZ0;Q8CHH9;Q8CHH9-2;E0CYM4;A0A1W2P866	B7ZC46;B1AQY9;B1AQZ0;Q8CHH9;Q8CHH9-2	Septin-8	Septin8
97	8739505	6601296	9755400	12367994	11222000	7.6164e+06	6691502	6.4688e+06	8.1707e+06	8634603				144	144	6	25	25	9	83187	32331	4133300000	1624	0.421026	0.0633269	0.161327	NaN	E9PVY8;B1ARU4;Q9QXZ0;E9QA63;A0A571BGC6;A0A0A0MQA6;A0A571BF93;Q9QXZ0-2;Q9QXZ0-3;Q9QXZ0-4;E9QNP1;F6Q750;F6XCT0;F6SHS0;F6YKN8;F6RCJ3;A0A0A0MQH5;F6RL59;A0A5F8MP99;S4R2A8	E9PVY8;B1ARU4;Q9QXZ0;E9QA63;A0A571BGC6;A0A0A0MQA6;A0A571BF93;Q9QXZ0-2;Q9QXZ0-3;Q9QXZ0-4;E9QNP1;F6Q750	Microtubule-actin cross-linking factor 1	Macf1
98	15829004	18438002	13191007	12402002	9534203	16641996	12006998	11310998	13765993	15197999				20	17	17	384	357	357	5433	11235	3904800000	583	0.231446	0.230121	0.375593	NaN	B1AV77;B1ATI0;P47740;A0A140LJF9	B1AV77;B1ATI0;P47740	Aldehyde dehydrogenase;Fatty aldehyde dehydrogenase	Aldh3a2
99	22511012	25975010	22016012	30978986	23397000	27320990	18753988	16756999	22400010	27864004				22	22	22	457	457	457	66113	32331	5599000000	923	0.379515	0.041663	0.12058	NaN	B1AU25;Q9Z0X1;Q9Z0X1-2	B1AU25;Q9Z0X1	Apoptosis-inducing factor 1, mitochondrial	Aifm1
100	137310032	140330080	137379936	129000080	162909904	130719992	159340064	156679984	144239920	192670016				13	13	1	403	403	97	23478	21336	26083000000	462	-0.102077	0.345447	0.492446	NaN	B1AWE0;Q6PFA2	B1AWE0;Q6PFA2		Clta
101	8709401	6558696	12066004	15454004	12966008	11841001	7307803	10753998	2.9356e+06	6.4368e+06				33	33	26	559	559	438	71745	11527	3930300000	757	0.915841	0.0164713	0.0599772	NaN	B1AX58;A0A1C7CYV0;Q99K51	B1AX58;A0A1C7CYV0;Q99K51	Plastin-3	Pls3
102	306079872	293129824	312869824	303720128	338140128	307249952	37919420	40230956	46623072	356470240				38	38	2	716	716	3	48562	32331	215470000000	4076	2.24613	0.000741455	0.0079484	NaN	B2M1R6;P61979-3;H3BKD0;H3BKI8;Q8BT23;H3BLP7;H3BJ43;H3BJS9	B2M1R6;P61979-3;H3BKD0;H3BKI8	Heterogeneous nuclear ribonucleoprotein K	Hnrnpk	+	+	+
103	28422996	12869993	15539007	13748005	9312898	10173002	5832100	11352001	8.1258e+06	6.5439e+06				43	43	42	294	294	29	20623	19501	2537800000	616	0.974608	0.00745182	0.0358438	NaN	B2RXS4	B2RXS4	Plexin-B2	Plxnb2			+
104	16014005	18877996	16371006	21670002	11481004	18848992	22115986	15523996	17565000	18682988				45	32	32	502	423	423	11456	32331	6637000000	1303	0.0017968	0.992092	0.995614	NaN	B2RXT3;E9Q7L0	B2RXT3;E9Q7L0		Ogdhl
105	15225007	8345798	10861993	18733000	14955010	12212997	2.7084e+06	10244006	2.1636e+06	4792898				105	105	96	509	509	476	2805	32331	15517000000	2010	1.76304	0.000503751	0.00619291	NaN	B7FAU9;Q8BTM8;B7FAV1;F6XC15;J3JS91;F6Z2C0;Q8BTM8-2;A0A668KLG7;F7AVL7	B7FAU9;Q8BTM8;B7FAV1	Filamin-A	Flna		+	+
106	25697008	15377007	23283014	25080998	28084984	22587986	19583004	30467008	18020004	20269004				13	11	11	448	422	422	43934	32331	3582400000	567	0.198928	0.335341	0.485266	NaN	B7ZNL2;Q78ZA7;A0A140LJB5;A0A140LJ37;A0A140LI78	B7ZNL2;Q78ZA7;A0A140LJB5	Nucleosome assembly protein 1-like 4	Nap1l4
107	7517799	8139295	8603802	9577600	7758202	8195996	4.6412e+06	7135497	5663700	7246403				41	41	41	302	302	302	18885	15615	1868700000	536	0.564687	0.0031524	0.0205059	NaN	B9EHJ3;P39447;A0A0U1RPW2;A0A0U1RPB2	B9EHJ3;P39447;A0A0U1RPW2	Tight junction protein ZO-1	Tjp1			+
108	23593002	20229998	22559992	21747004	37549008	30369004	11202670	7.62817e+06	12533886	13961947				16	14	2	298	274	57	4627	32331	8245800000	706	1.31806	8.08402e-05	0.00183603	NaN	D3YTQ3;F6VQH5	D3YTQ3;F6VQH5		Hnrnpdl		+	+
109	46895012	43222988	44230980	42221996	26942994	46311972	50804992	48181008	51040016	52624000				28	28	28	697	697	697	49913	32331	19209000000	1559	-0.187877	0.244808	0.389599	NaN	D3YUM1;Q91YT0;D3Z1U9;D3Z0K1;A0A494BAS8;D3YXX5;D6RG60;A0A494BA02	D3YUM1;Q91YT0;D3Z1U9	NADH dehydrogenase [ubiquinone] flavoprotein 1, mitochondrial	Ndufv1
110	8707501	10505005	10338006	8961402	14079002	9961098	13474008	13523997	13719009	15551996				26	26	26	355	355	355	82839	12576	3425900000	479	-0.327738	0.0350503	0.107401	NaN	D3YWN7;O88735-2;E9QMU3;O88735;A0A1L1SVB6;A0A1L1SR93;A0A1L1SUN4	D3YWN7;O88735-2;E9QMU3;O88735	Ensconsin	Map7
111	10067996	12441992	9403201	12809003	13680991	9382004	11151999	9423898	9351899	6.1882e+06				15	15	15	98	98	98	24105	14332	666070000	169	0.457807	0.0238759	0.0801847	NaN	D3YWX2;E9Q803;F6YTL8;Q9R0I7	D3YWX2;E9Q803;F6YTL8;Q9R0I7	YLP motif-containing protein 1	Ylpm1
112	21692990	21672008	19276990	22977008	29104998	21060986	19622994	17186006	23819000	24105000				35	35	24	365	365	257	10532	32331	7977000000	943	0.218497	0.1778	0.321962	NaN	S4R1M2;D3YXK2;S4R2Q5;S4R1W0	S4R1M2;D3YXK2	Scaffold attachment factor B1	Safb
113	5.5978e+06	6.1996e+06	6.4177e+06	5.603e+06	5.6261e+06	7.7797e+06	11811997	9503396	9935700	8891303				22	22	22	492	492	492	63138	30557	1531300000	405	-0.576897	0.0013998	0.0121993	NaN	F8SLP9;D3YYH0;F8SLQ3;F8SLQ1;Q8C437;Q8C437-3;Q8C437-4	F8SLP9;D3YYH0;F8SLQ3;F8SLQ1;Q8C437;Q8C437-3;Q8C437-4	PEX5-related protein	Pex5l			-
114	38000016	34812004	32567986	33049008	22686990	29043996	21729014	24953002	25315996	17012998				26	26	24	379	379	36	93856	32331	6315300000	935	0.627971	0.00255602	0.018174	NaN	D3YYT0;P15116	D3YYT0;P15116	Cadherin-2	Cdh2			+
115	24289006	21486000	22338998	20768996	16289010	24067996	22439994	17252000	12682002	12192992				94	93	83	489	484	433	21233	32331	16874000000	2370	0.565385	0.00852067	0.0389017	NaN	D3YZ62;D3Z4J3;Q99104;F6TDE5;B8JK05;F6Z2S4;A0A1L1SUF0;D6RFU0;D3Z135	D3YZ62;D3Z4J3;Q99104	Unconventional myosin-Va	Myo5a			+
116	31297990	28578010	21520000	24751984	31647002	24636998	27543016	25304986	25235996	28788016				19	19	19	405	405	405	61755	20964	8483900000	872	0.127083	0.337268	0.487004	NaN	D3YZC9;E9Q4Q2;D3YZD0;Q64213-2;Q64213-3;Q64213;D3YVH4;F8WHF9;D6RDB7;F6SRV1	D3YZC9;E9Q4Q2;D3YZD0;Q64213-2;Q64213-3;Q64213;D3YVH4	Splicing factor 1	Sf1
117	16019998	12582998	13438997	14157003	13532993	15548994	15290000	14396996	14564009	17591006				7	7	7	457	457	457	21276	96398	2946900000	372	-0.0033427	0.97998	0.988091	NaN	E9Q7G1;D3YZZ5	E9Q7G1;D3YZZ5		Tmed7
118	15113003	9832598	14430992	15068990	16041997	22226992	17269000	16002999	21433002	16876992				31	31	31	495	495	495	78034	13877	4429000000	863	-0.125028	0.56444	0.688216	NaN	D3Z041;P41216;D3Z457;D3YVF6;F6WNZ2;Q8JZR0;A0A1B0GRS8	D3Z041;P41216	Long-chain-fatty-acid--CoA ligase 1	Acsl1
119	11688992	11164996	14749993	14771010	14793993	13661001	14526990	13337998	14132001	13407000				13	13	13	522	522	522	3588	22565	3202300000	457	0.0700024	0.612197	0.724856	NaN	O88545;D3Z0F5;F6QK86	O88545;D3Z0F5	COP9 signalosome complex subunit 6	Cops6
120	286420064	278339968	223509904	277200064	165919936	8.0618e+06	331419840	187229952	168180112	217989904				9	9	9	339	339	339	29925	12408	57053000000	552	-0.551729	0.522025	0.65674	NaN	Q8VI64;D3Z134;G3X9T4	Q8VI64;D3Z134;G3X9T4	Protein MGARP	Mgarp
121	31274992	32778004	34038996	34510024	26027982	31217984	37588992	33061988	27129002	33321988				13	13	10	424	424	373	34954	32331	9589500000	733	0.0701639	0.557701	0.682483	NaN	D3Z396;Q8BG33;Q99PJ0;F6Z2M6;F6RQ26	D3Z396;Q8BG33;Q99PJ0;F6Z2M6;F6RQ26	Neurotrimin	Ntm
122	30383020	28461990	29186996	32220018	34325012	29704982	40144988	37213000	37241992	43541992				15	13	13	63	601	601	36869	32331	9465300000	610	-0.245841	0.0353931	0.107788	NaN	D3Z3N4;D3YWT1;D3Z6Y3	D3Z3N4;D3YWT1		Hnrnph3
123	12878997	13127003	13617994	16174010	13840997	12927992	10767001	15952007	11154005	8373904				11	11	3	771	771	257	16137	25717	3162400000	402	0.402789	0.0281484	0.0893812	NaN	D3Z645;Q9QZ88;Q9QZ88-2;D3YW98	D3Z645;Q9QZ88;Q9QZ88-2	Vacuolar protein sorting-associated protein 29	Vps29
124	31212990	22070012	23075002	31129992	22795014	24287016	35797020	34044984	39762984	38319008				32	32	7	588	588	145	73963	32331	23026000000	2208	-0.417936	0.0135626	0.0538738	NaN	D3Z7P3;D3Z7P4;F7B327;F6U529	D3Z7P3;D3Z7P4	Glutaminase kidney isoform, mitochondrial	Gls
125	62019028	55412024	59356028	54239000	40518984	55360036	57318032	44221976	49623032	48812996				42	42	4	365	365	57	9072	32331	26532000000	1881	0.237461	0.10276	0.223218	NaN	D3Z7V3;H7BX64;Q3URD3-2;Q3URD3;F8WIH0;F6UV57;F6YCM8;F6WY34	D3Z7V3;H7BX64;Q3URD3-2;Q3URD3;F8WIH0;F6UV57;F6YCM8	Sarcolemmal membrane-associated protein	Slmap
126	24306996	19096006	22988008	19199010	22746996	19945994	15262008	23664006	18115000	8949799				17	17	17	587	587	587	29167	32331	4274900000	617	0.568762	0.0219483	0.0752194	NaN	F7D432;E9PWE0;E0CYV0;P23506;P23506-2;F6V9F1;F6TXE3	F7D432;E9PWE0;E0CYV0;P23506;P23506-2	Protein-L-isoaspartate O-methyltransferase;Protein-L-isoaspartate(D-aspartate) O-methyltransferase	Pcmt1
127	30832994	32143008	25622984	27828994	30104012	28512004	36205008	35959004	24929986	34259996				19	19	12	443	443	317	59074	19324	7692200000	742	-0.0410922	0.723565	0.812531	NaN	E0CZ78;P48453-2;P48453;G3X8U7;E9Q6P2	E0CZ78;P48453-2;P48453;G3X8U7;E9Q6P2	Serine/threonine-protein phosphatase;Serine/threonine-protein phosphatase 2B catalytic subunit beta isoform	Ppp3cb
128	14041991	13164996	15545993	15148991	16519000	16548006	15820008	15373999	15268002	14685004				16	16	16	447	447	447	57619	32331	4250600000	609	0.102065	0.407335	0.548572	NaN	E0CZE0;Q8VBW6	E0CZE0;Q8VBW6	NEDD8-activating enzyme E1 regulatory subunit	Nae1
129	20376988	7.6278e+06	14924001	12234006	24058008	12864005	35710092	65304976	61561964	44010316				44	44	35	395	395	297	14871	32331	14350000000	1316	-1.68784	6.62183e-05	0.00164201	NaN	E1AZ71;E9PXX0;A0A1D5RLA7;A0A1D5RLZ4	E1AZ71;E9PXX0		Cngb1		-	-
130	6991401	4.0437e+06	6185804	5525803	4.2821e+06	6.4582e+06	8456700	6500796	10134998	6875702				22	19	3	232	207	36	12889	22329	1256900000	398	-0.406676	0.0816915	0.192567	NaN	H6WZF5;E3UVT8;F8VQC9;I1VGT6;J9RV59;I1VGT4;H6WZ45;A0A286YDK8;A0A286YCS4;I1VGT5;A0A286YCX2;D3Y272;D3Y273;E3UVT9;Q8BTY2;A0A286YD46;J9RDH0;Q8BTY2-2;A0A286YDJ7;A0A286YDR1	H6WZF5;E3UVT8;F8VQC9;I1VGT6;J9RV59;I1VGT4;H6WZ45;A0A286YDK8;A0A286YCS4;I1VGT5;A0A286YCX2;D3Y272;D3Y273;E3UVT9;Q8BTY2;A0A286YD46;J9RDH0;Q8BTY2-2;A0A286YDJ7	Anion exchange protein;Sodium bicarbonate cotransporter 3	Slc4a7
131	7372403	9023604	9639897	9284697	7.545e+06	5.9722e+06	4.4837e+06	7.8006e+06	4759400	5.202e+06				32	32	29	249	249	231	17128	16115	1824800000	552	0.684418	0.00256335	0.018174	NaN	E9PVC6;E9Q9E1;E9PVC5;Q6NZJ6;A0A0J9YUS5;Q6NZJ6-2;A0A0J9YVC1;A0A0J9YUC1;E9Q770;A0A0J9YU44;A0A0J9YUL1;A0A0J9YTV0;D3YWY7;D3YWM1;D3Z439	E9PVC6;E9Q9E1;E9PVC5;Q6NZJ6;A0A0J9YUS5;Q6NZJ6-2	Eukaryotic translation initiation factor 4 gamma 1	Eif4g1			+
132	280930048	274799840	273800000	254669904	349140032	278270048	240230128	247909888	253429856	260170064				46	46	10	81	81	138	73884	32331	182420000000	5566	0.300817	0.011941	0.0498472	NaN	E9PWE8;Q3TT92	E9PWE8;Q3TT92		Dpysl3
133	22663996	19973992	22373994	15397004	22020990	16818990	24898002	22025008	24553010	27275012				26	26	26	587	587	587	57598	32331	7888600000	1105	-0.203226	0.159194	0.297103	NaN	Q8C0C7;E9PWY9;D6RIJ2	Q8C0C7;E9PWY9	Phenylalanine--tRNA ligase alpha subunit	Farsa
134	21739014	16461009	12397003	18328004	18550990	12727992	16502999	14307000	12389007	21112004				14	14	14	422	422	422	46415	32331	3909700000	585	0.172085	0.39571	0.539293	NaN	Q91W90;E9PXX7;A0A0R4J1Y7	Q91W90;E9PXX7;A0A0R4J1Y7	Thioredoxin domain-containing protein 5	Txndc5
135	28918016	28447996	30895016	30301988	28001010	24675008	43374856	38896028	45507048	41857340				63	30	30	677	388	388	97795	32331	12693000000	1645	-0.453251	0.000915919	0.00911339	NaN	E9PZ43;A0A0G2JDN7;P27546-4;A0A0G2JFK3	E9PZ43;A0A0G2JDN7;P27546-4	Microtubule-associated protein;Microtubule-associated protein 4	Map4
136	38556988	66792960	68658008	75212976	47703988	76583024	44019976	64669956	31698004	53142984				23	23	8	891	891	345	302	29098	49511000000	1664	0.487119	0.0470084	0.131506	NaN	E9PZF0;Q01768	E9PZF0;Q01768	Nucleoside diphosphate kinase;Nucleoside diphosphate kinase B	Gm20390;Nme2
137	9630305	6.7924e+06	10117005	6.6148e+06	9282598	11035998	9982706	6411499	6.1034e+06	6404603				40	40	21	276	276	154	19489	22941	1636800000	466	0.423715	0.0592214	0.152609	NaN	E9Q0N0;Q9Z0R4;E9Q3I5;Q9Z0R4-2;E9Q3I4;E9Q3I9;E9Q3I8;Q6NZJ5;D3Z6P4;A0A338P7I4;F6U8U1;F6TCC6;Q6J1S9;F6ZLP6;F6ZX53;A0A338P6K7;A0A338P6L8;Q6J1F0	E9Q0N0;Q9Z0R4;E9Q3I5;Q9Z0R4-2;E9Q3I4;E9Q3I9;E9Q3I8	Intersectin-1	Itsn1
138	19551004	15303003	21887012	20026002	15732990	15315005	17460996	17489990	17162006	19463988				62	62	1	553	553	14	14477	32331	11915000000	2102	0.110432	0.462905	0.603398	NaN	E9Q175;E9PVU0	E9Q175;E9PVU0		Myo6
139	56484000	67810040	56476012	65556960	59268988	62478988	52040000	56953036	54829984	57820972				32	32	1	629	629	27	50648	32331	39831000000	2006	0.263905	0.0121232	0.0502944	NaN	E9Q1G8;E9Q9F5	E9Q1G8;E9Q9F5		Septin7
140	12219005	13916999	13865997	13550001	10700998	14616997	10917003	12145001	11426007	10128997				27	27	23	463	463	397	82955	32331	3363900000	713	0.35156	0.0153576	0.0570061	NaN	E9Q1S3;Q01405	E9Q1S3;Q01405	Protein transport protein Sec23A	Sec23a
141	16567007	15094991	17912998	19243990	23848998	17189004	14385998	19221994	16784004	9711006				9	9	9	523	523	523	19586	32331	3072800000	370	0.431491	0.0448633	0.127637	NaN	E9Q317;O55128;D3Z2N9;D3YY73;D3YY55	E9Q317;O55128;D3Z2N9;D3YY73	Histone deacetylase complex subunit SAP18	Gm10094;Sap18
142	28561012	23403992	27684006	30167998	29556982	27096992	27399992	30956018	25286994	32113020				65	65	2	589	589	31	13976	32331	21756000000	2841	0.0565802	0.648503	0.749779	NaN	E9Q3M3;O08788;O08788-2;D3Z2M9;D3YYG9	E9Q3M3;O08788;O08788-2	Dynactin subunit 1	Dctn1
143	23288986	22091994	16811010	12396003	32080982	23616000	21575008	21466010	21496000	19443000				18	17	16	662	627	599	32265	21484	4748600000	503	0.109508	0.610447	0.724856	NaN	E9Q6X0;D3YYK8;Q8R001-2;Q8R001;Q3TG90	E9Q6X0;D3YYK8;Q8R001-2;Q8R001	Microtubule-associated protein RP/EB family member 2	Mapre2
144	7193199	7.8262e+06	7.7865e+06	12888008	8.2925e+06	9090803	7488298	10253003	7.6061e+06	10424002				73	73	49	431	431	284	23563	32331	3671800000	913	0.090513	0.636039	0.74116	NaN	E9Q7G0;A0A1B0GSW3;A0A1B0GT61;A0A1B0GT38;A0A1B0GSH2	E9Q7G0;A0A1B0GSW3		Numa1
145	112040032	92415032	91312032	94854960	128800008	102269960	107509984	100619944	91574008	125090040				22	22	2	845	845	126	22843	32331	55899000000	1625	0.0820623	0.542692	0.670855	NaN	E9Q7K1;Q64520-2	E9Q7K1;Q64520-2	Guanylate kinase	Guk1
146	48368008	43248996	44790012	42410980	47671012	49116992	45683972	47695976	45575024	43870024				65	65	57	569	569	505	14459	32331	29648000000	3022	0.124921	0.204111	0.349755	NaN	E9Q7S0;F7BQW7;D3Z656;Q8CHC4;D3Z1M7;A0A338P6C7;F7CD11;F6VSS8;A0A338P6V7	E9Q7S0;F7BQW7;D3Z656;Q8CHC4	Synaptojanin-1	Synj1
147	17721000	16447000	18335008	19801012	10372999	15469008	18651004	15612996	18822994	15610003				33	18	4	33	202	47	12926	32331	3618800000	637	0.025799	0.888881	0.932734	NaN	E9Q828;F7AAP4;Q6Q477-2	E9Q828;F7AAP4;Q6Q477-2	Calcium-transporting ATPase	Atp2b4
148	14625000	4604500	14430992	16254009	14164004	13367002	8264896	8814699	13522996	2.9402e+06				49	49	1	465	465	12	14072	32331	4430800000	1063	0.824313	0.0902357	0.206816	NaN	E9Q8N5;Q08EB6;Q08EB5;Q8BRT1;Q8BRT1-5;A0A1L1ST22;Q8BSE7;Q8BRT1-6;A0A1L1SRY3	E9Q8N5;Q08EB6;Q08EB5;Q8BRT1	CLIP-associating protein 2	Clasp2
149	9433995	7499295	8220304	8792503	8832103	7.1666e+06	6.6137e+06	8246003	8.2351e+06	7891599				22	22	22	311	311	311	10492	10954	1667700000	365	0.221513	0.138719	0.269005	NaN	P30999;E9Q8Z8;E9Q8Z6;G3X9V2;P30999-3;P30999-2;E9Q8Z5;D3Z2H2;E9Q904;E9Q901;E9Q8Z9;E9Q8Z4;E9Q903;E9Q986;E9Q905;E9Q907;D3Z7H6;E9Q906;D3Z2H7	P30999;E9Q8Z8;E9Q8Z6;G3X9V2;P30999-3;P30999-2;E9Q8Z5;D3Z2H2;E9Q904;E9Q901;E9Q8Z9;E9Q8Z4;E9Q903;E9Q986;E9Q905;E9Q907;D3Z7H6;E9Q906;D3Z2H7	Catenin delta-1	Ctnnd1
150	45276004	46501000	51929008	50460984	50799012	50564028	43410996	46747008	41740024	41148004				27	27	0	55	55	0	66076	32331	14342000000	1328	0.306671	0.00519481	0.0284853	NaN	E9Q912	E9Q912		Rap1gds1
151	10886995	11479000	14159998	9767699	13432993	8536297	10684007	13993991	11411997	10503005				14	14	10	379	379	291	47989	17596	2428400000	392	0.0737728	0.637034	0.74116	NaN	E9QAQ5;Q9WV60	E9QAQ5;Q9WV60	Glycogen synthase kinase-3 beta	Gsk3b
152	10525997	10711005	12347000	12988003	10997998	12348992	12958005	11984002	11741995	11466002				71	71	55	425	425	344	21637	32331	7621800000	1562	0.068355	0.5814	0.700608	NaN	E9QAS4;E9QAS5;Q6PDQ2;F6WR45	E9QAS4;E9QAS5;Q6PDQ2	Chromodomain-helicase-DNA-binding protein 4	Chd4
153	18104012	13728008	16351993	13799995	20523988	17072006	14579999	15177999	15876999	15626997				32	32	32	431	431	431	10237	32331	5233600000	961	0.220373	0.151034	0.283453	NaN	E9QB02;Q68FL6;F6W0G8	E9QB02;Q68FL6	Methionine--tRNA ligase, cytoplasmic	Mars
154	4615202	6509904	5.5998e+06	4.9398e+06	4.1099e+06	6566496	5008500	4.2926e+06	4.6977e+06	4.0557e+06				8	8	8	23	23	23	43088	17025	511360000	195	0.359879	0.0447557	0.127601	NaN	Q91YX5;E9QL80;D3YVK0	Q91YX5;E9QL80	Acyl-CoA:lysophosphatidylglycerol acyltransferase 1	Lpgat1
155	36623020	41913992	36817012	39869000	44385980	42408008	27934012	28012006	30374988	27930982				48	39	30	541	47	38	97272	32331	19016000000	1980	0.615766	3.74744e-05	0.0011159	NaN	E9QLL2;Q8BZ98-2;Q8BZ98;F2Z460;E0CXZ8	E9QLL2;Q8BZ98-2;Q8BZ98	Dynamin-3	Dnm3			+
156	24013996	29261990	28764010	29488014	23252006	25794014	17715002	12101997	18467008	17549008				11	11	6	652	652	295	2245	28979	8229500000	712	0.836069	0.000104213	0.00216246	NaN	E9QN99;A0A087WPF8;A0A087WSR2;Q8VCR7;A0A087WRJ2;A0A087WP24	E9QN99;A0A087WPF8;A0A087WSR2;Q8VCR7;A0A087WRJ2;A0A087WP24	Alpha/beta hydrolase domain-containing protein 14B	Abhd14b			+
157	53668996	63213972	61093004	60769012	59390016	68679976	52010976	65693004	68886040	55284992				61	61	61	515	515	515	14969	32331	53445000000	3586	0.141106	0.235368	0.379241	NaN	E9QNN1;A0A087WPL5;O70133-2;O70133;O70133-3;Q3UR42;A0A0R4J2C3;A0A087WRT3	E9QNN1;A0A087WPL5;O70133-2;O70133;O70133-3;Q3UR42	ATP-dependent RNA helicase A	Dhx9
158	14228004	14964998	11886000	16161997	3.6534e+06	15283997	7589100	8276596	14040005	5885600				34	34	34	399	399	399	1297	30847	3935800000	856	0.555485	0.197217	0.340995	NaN	G5E8R3;E9QPD7;Q05920;A0A286YCC5;A0A494B912;A0A494B951	G5E8R3;E9QPD7;Q05920	Pyruvate carboxylase;Pyruvate carboxylase, mitochondrial	Pcx;Pc
159	12702994	12431995	11254003	12069992	13514006	10647007	5.6491e+06	10200004	8964495	9414894				33	33	16	216	216	12	18025	10117	2812900000	632	0.650722	0.00194617	0.0148174	NaN	Q6DIC0;H3BLH0;F2Z4A9;H3BJK2;E9QAB8;A0A140LID0;H3BKN5;A0A140LIM0;A0A140LHZ8;A0A140LHF4;H3BLI4;A0A140LHP6;A0A140LHE2;A0A140LIQ9;H3BK47;A0A140LI14;Q9D007;H3BKJ3;H3BJI1;A0A140LIV3;A0A140LJK1;H3BJM2;A0A140LJD7;H3BKD2;A0A140LHJ8;A0A140LHL7	Q6DIC0;H3BLH0;F2Z4A9;H3BJK2;E9QAB8	Probable global transcription activator SNF2L2	Smarca2			+
160	14706998	17501996	16618009	21650988	18649008	15207003	18551996	14559003	17073000	15448999				20	20	20	517	517	517	49742	32331	6280400000	974	0.197532	0.179742	0.323448	NaN	F6RJV6;Q9JJK2	F6RJV6;Q9JJK2	LanC-like protein 2	Lancl2
161	7027998	7.5782e+06	10447001	6837304	6.6422e+06	4.1042e+06	6002999	5.9384e+06	9054196	7294000				31	31	31	348	348	348	11415	1255	2184000000	480	0.0995848	0.669625	0.768234	NaN	F6RPJ9;Q9JHR7	F6RPJ9;Q9JHR7	Insulin-degrading enzyme	Ide
162	15684994	18786000	19826998	24305004	25354984	21477990	10400999	30064000	20472010	30623006				15	15	2	632	632	125	17671	10432	10130000000	607	0.0903344	0.746237	0.830412	NaN	F6YVP7;P62270;A0A1Y7VKY1;A0A3Q4EGP3	F6YVP7;P62270;A0A1Y7VKY1	40S ribosomal protein S18	Gm10260;Rps18
163	19216990	24934996	25367994	15820008	31570986	33152986	18235000	38222016	22354006	23350000				9	9	9	712	712	712	14515	27086	17663000000	1013	0.0972234	0.678765	0.775401	NaN	Q6ZWZ6;F7AEH4;A0A1W2P7A1;P63323	Q6ZWZ6;F7AEH4;A0A1W2P7A1;P63323	40S ribosomal protein S12	Rps12
164	81525952	74896048	74502008	62471968	92883056	81112040	97363048	99850016	109369960	129289992				31	31	23	60	60	448	57688	32331	49643000000	2110	-0.365754	0.0147958	0.0561652	NaN	F7DEU6;P50096;E0CYE2;E0CXK0	F7DEU6;P50096;E0CYE2	Inosine-5-monophosphate dehydrogenase;Inosine-5-monophosphate dehydrogenase 1	Impdh1
165	14666010	11876999	13038998	14357004	12185998	14608999	13714004	13962999	16858996	14229998				43	43	43	481	481	481	12847	25544	4690800000	1092	-0.00805034	0.954012	0.975236	NaN	F8VPX1;Q6A4J8;E9PXY8;Q6A4J8-3;Q6A4J8-2;G3UWR8;E0CY04	F8VPX1;Q6A4J8;E9PXY8;Q6A4J8-3;Q6A4J8-2	Ubiquitin carboxyl-terminal hydrolase;Ubiquitin carboxyl-terminal hydrolase 7	Usp7
166	6210502	8404704	8982100	9285801	4.8832e+06	10789002	10684007	10849995	8715298	6.9853e+06				22	22	22	405	405	405	74656	32331	2337000000	555	-0.11095	0.624961	0.733659	NaN	F8VQC1;E9Q740	F8VQC1;E9Q740	Signal recognition particle subunit SRP72	Srp72
167	25808000	32162010	25249012	30592980	14791998	26717996	19984002	18974004	22119992	18363002				51	36	4	438	342	54	1321	32331	10894000000	1316	0.465073	0.0360851	0.108905	NaN	Q3UHH0;F8WHB1;Q9R0K7	Q3UHH0;F8WHB1;Q9R0K7	Calcium-transporting ATPase;Plasma membrane calcium-transporting ATPase 2	Atp2b2
168	22714000	15417007	19154996	20568998	24482994	23533998	13922004	25459012	19465994	21791010				54	54	54	549	549	549	13843	32331	11591000000	1688	0.189894	0.342549	0.491611	NaN	Q8CIE6;F8WHL2;F6XJN3	Q8CIE6;F8WHL2	Coatomer subunit alpha;Xenin;Proxenin;Coatomer subunit alpha	Copa
169	21734012	19142010	19993992	27857006	25032004	25243004	19699988	13538004	17826010	22878010				13	13	2	704	704	126	26927	32331	6765200000	602	0.455988	0.025639	0.083592	NaN	F8WHQ1;Q62393;E9PUA7;Q62393-2;D3Z125;D3Z7X7	F8WHQ1;Q62393;E9PUA7;Q62393-2;D3Z125;D3Z7X7	Tumor protein D52	Tpd52
170	5.6186e+06	6.9155e+06	7.7383e+06	6.6524e+06	5.1671e+06	4.9481e+06	3.8788e+06	6136297	5767500	4.5557e+06				37	37	34	306	306	283	16476	31602	1972200000	489	0.405185	0.0413708	0.119993	NaN	F8WHU5;Q4VA53;Q4VA53-3;Q4VA53-2	F8WHU5;Q4VA53;Q4VA53-3;Q4VA53-2	Sister chromatid cohesion protein PDS5 homolog B	Pds5b
171	38875980	28162992	36198976	38186004	41585024	33706000	31971996	28655984	32824014	32802020				12	12	11	585	585	537	21935	18606	6475500000	559	0.304062	0.0485068	0.133755	NaN	F8WJG3;P62996	F8WJG3;P62996	Transformer-2 protein homolog beta	Tra2b
172	14366992	16468998	10043999	10723006	15947010	15262008	13013991	17051006	16722011	12303997				15	15	5	528	528	176	34824	14801	4429700000	512	0.0115592	0.946826	0.96999	NaN	G3UXL2;Q9D7G0	G3UXL2;Q9D7G0	Ribose-phosphate pyrophosphokinase 1	Prps1l3;Prps1
173	174549936	146420048	141649968	151440032	201659888	157649920	168579920	152770064	177039968	202950128				14	14	12	831	831	831	13897	3049	42398000000	1270	0.00424781	0.974883	0.984664	NaN	G3UXT7;Q8CFQ9;P56959;G3UZD2;Q91VQ2	G3UXT7;Q8CFQ9;P56959	RNA-binding protein FUS	Fus
174	20776988	14115998	16337990	15485992	22884000	19360996	14721997	18160994	17614998	15842005				21	21	21	45	45	45	55163	32331	4176900000	676	0.232497	0.180858	0.323529	NaN	Q3MIA8;G3UXW9;Q99LD4;A0A140LJB7;B1ATU4;Q99LD4-2	Q3MIA8;G3UXW9;Q99LD4;A0A140LJB7;B1ATU4;Q99LD4-2	COP9 signalosome complex subunit 1	Gps1
175	22190994	19601990	31644994	25500986	35160016	27435986	32549002	24531010	23571988	38566980				12	12	12	495	495	495	34003	12532	4529400000	491	-0.0281661	0.88789	0.932734	NaN	G3UY42;Q8CCS6-2;Q8CCS6;D3YUB9;D3Z5F7;D3Z055;G3UWS5;G3UX74;B7ZP52;Q5XFR0	G3UY42;Q8CCS6-2;Q8CCS6;D3YUB9;D3Z5F7;D3Z055;G3UWS5	Polyadenylate-binding protein 2	Pabpn1;Gm20521
176	18864000	19980990	21451004	20422000	16023005	25445990	18903994	21401006	23271996	19433004				16	16	3	562	562	142	58131	32331	4918800000	675	0.0828894	0.572473	0.694221	NaN	G3UYZ1;A0A0R4J117;A0A0A6YWK7;A0A0A6YVX9;D3Z4Q8	G3UYZ1;A0A0R4J117		Igsf8
177	54038016	51373024	59370000	50392984	58414988	57961032	87244048	66813008	73841960	92383024				24	24	24	589	589	589	47345	32331	26007000000	1487	-0.406089	0.00489212	0.027675	NaN	G3UZM4;Q8BLQ9-3;Q8BLQ9-2;Q8BLQ9;D3Z0N3	G3UZM4;Q8BLQ9-3;Q8BLQ9-2;Q8BLQ9	Cell adhesion molecule 2	Cadm2
178	27494992	34776996	31784996	28257986	21363014	26661010	31455996	23170992	26741992	28446002				61	61	1	579	579	1	12108	32331	25203000000	2850	0.162674	0.265623	0.413289	NaN	G3X9T8;G3X8Q5;G3UXG1;G3UWP5;CON__ENSEMBL:ENSBTAP00000031900;G3UZ53	G3X9T8;G3X8Q5		Cp
179	42759988	45217024	50094000	51651976	80594032	43771012	149099984	109659968	118330040	129920040				31	31	31	551	551	551	63864	32331	50906000000	2329	-1.18327	1.55068e-05	0.000577196	NaN	G3X905;Q9WVL4	G3X905;Q9WVL4	Rhodopsin kinase	Grk1		-	-
180	9494605	6373603	9720100	7756100	7928504	7.3681e+06	7.4144e+06	6.9438e+06	7.6363e+06	10524996				24	24	24	24	24	24	11984	17923	1987300000	553	0.118702	0.517744	0.652659	NaN	G3X956;Q920B9	G3X956;Q920B9	FACT complex subunit SPT16	Supt16;Supt16h
181	115239936	96659056	91644008	94577968	107880032	114739928	93865944	175569888	166460000	68172024				34	13	0	419	226	0	97986	27796	9220500000	290	-0.0636271	0.792306	0.869525	NaN	Q3TCR7;G3X9G4;G3UXX2;G3UY64	Q3TCR7;G3X9G4		Dnm2
182	6.8014e+06	6273699	8.0531e+06	8.1381e+06	9509605	7.3444e+06	6557803	6.4067e+06	8512000	5049302				29	29	1	385	385	14	1021	30836	1726400000	607	0.344075	0.0799495	0.189885	NaN	G3XA17;F7CBP1;F6TW20;F7DAB1;F6UU81	G3XA17;F7CBP1		Eif4g2
183	106099944	83185992	107189944	99082968	64482988	101219944	92492032	82673000	96262056	88514016				55	55	35	448	448	306	13475	32331	62189000000	3709	0.155627	0.34623	0.493037	NaN	G5E829;A0A1W2P7C7;A0A1W2P772;A0A1W2P7R3;A0A1W2P867;A0A1W2P6X7;A0A1W2P882	G5E829	Plasma membrane calcium-transporting ATPase 1	Atp2b1
184	18633998	21090996	22772002	14345999	15442996	21685994	12715999	10797007	14602994	16673003				7	7	7	673	673	673	11142	10023	4983100000	488	0.590628	0.00516282	0.0284698	NaN	G5E850;P56395;E0CY88;A0A494B9D8	G5E850;P56395	Cytochrome b5	Cyb5a			+
185	15550001	11855992	15960002	14769994	21411988	11538996	13867996	12454994	16975004	22528012				57	57	57	544	544	544	14581	32331	10586000000	1525	0.0103013	0.962479	0.980031	NaN	Q99NB9;G5E866;A0A087WNS2	Q99NB9;G5E866	Splicing factor 3B subunit 1	Sf3b1
186	13626999	11982006	17479010	19200000	15713990	15271999	9662405	9067601	8500203	10389002				61	50	2	39	341	12	2118	32331	3819600000	1053	0.82923	0.000249361	0.00388539	NaN	G5E8K2;G5E8K3;S4R2S8;G5E8K5-3;G5E8K5;S4R236;S4R2J6;S4R165;G5E8K5-5;G5E8K5-4	G5E8K2;G5E8K3;S4R2S8;G5E8K5-3;G5E8K5;S4R236;S4R2J6;S4R165;G5E8K5-5;G5E8K5-4	Ankyrin-3	Ank3			+
187	24283998	16655995	22830000	18249012	23888000	21323002	21398008	21031992	17799000	23273012				17	17	17	491	491	491	54812	30148	3012800000	540	0.131688	0.387546	0.535553	NaN	G5E8R8;Q6P5G6	G5E8R8;Q6P5G6	UBX domain-containing protein 7	Ubxn7
188	21993988	37786004	27097996	27389018	28144010	25983012	23721014	27544000	25777004	28211996				10	10	10	427	427	427	34103	14778	8264200000	687	0.200115	0.129617	0.257696	NaN	G5E8T9;Q99KB8;E9PYA3;A0A0R4J052;Q99KB8-2;E9Q2H8;D3YWI0;D3YUX8;D3YV58	G5E8T9;Q99KB8;E9PYA3;A0A0R4J052;Q99KB8-2;E9Q2H8;D3YWI0	Hydroxyacylglutathione hydrolase, mitochondrial	Hagh
189	138949920	146399920	150619984	127940072	178390000	135100032	124659976	145659920	139750032	124709920				35	35	3	704	704	42	66821	32331	90110000000	3356	0.244127	0.0375214	0.111483	NaN	G5E924;G3UY56;G3UYY3	G5E924		Hnrnpl
190	22139010	18987002	25291006	26373016	25295990	20683994	22476010	19337000	18989010	22210014				14	14	14	292	292	292	59308	26077	5448400000	669	0.267361	0.0745969	0.179784	NaN	H3BJ30;H3BJW3;Q6NVF9;H3BKW0;H3BLM9	H3BJ30;H3BJW3;Q6NVF9	Cleavage and polyadenylation specificity factor subunit 6	Cpsf6
191	45287020	45721976	45452992	40648024	62893032	47390000	56334996	55100964	55418984	56332016				16	16	16	749	749	749	32829	32331	17230000000	1120	-0.114353	0.343676	0.491611	NaN	H3BKH6;Q9R0P3;H3BJP2;H3BLJ9;H3BJL6;H3BK43;H3BJC6;H3BL99	H3BKH6;Q9R0P3;H3BJP2;H3BLJ9;H3BJL6;H3BK43	S-formylglutathione hydrolase	Esd
192	124050024	98751064	117609952	137709984	154560064	124530008	128219976	129020032	115839944	165939904				23	23	22	585	585	557	28329	31658	51615000000	1885	0.0238995	0.875085	0.926967	NaN	H7BX95;Q6PDM2;Q6PDM2-3;Q6PDM2-2;F7AI47;F6QXN3	H7BX95;Q6PDM2;Q6PDM2-3;Q6PDM2-2	Serine/arginine-rich splicing factor 1	Srsf1
193	8.1058e+06	7.7108e+06	7991995	10644994	12268992	7.1056e+06	9840102	11563996	7376498	10930998				29	29	2	185	185	11	25218	17406	1577500000	485	-0.0373166	0.84177	0.9031	NaN	H9KV01;H9KV15;H9KV00;Q9QX47-4;Q9QX47-3;Q9QX47;H9KV02;F7CU80	H9KV01;H9KV15;H9KV00;Q9QX47-4;Q9QX47-3;Q9QX47	Protein SON	Son
194	21486000	14033992	18396998	26568014	24295012	22076988	11466002	19219988	13739992	20061008				14	14	14	572	572	572	23072	21896	5188600000	554	0.513905	0.0389344	0.114664	NaN	I7HLV2;Q6ZWV3;P86048;A0A1B0GXC3	I7HLV2;Q6ZWV3;P86048	60S ribosomal protein L10;60S ribosomal protein L10-like	Rpl10;Rpl10l
195	9116897	8918805	8182095	7.4716e+06	7.0391e+06	10472003	9064700	8766503	10892005	8064296				12	12	1	529	529	31	35169	1992	2937100000	651	0.00842562	0.956666	0.977083	NaN	J3QMM7;K3W4M4;Q9CZ42-3;Q9CZ42;J3QN06;J3QPU6	J3QMM7;K3W4M4;Q9CZ42-3;Q9CZ42;J3QN06	ATP-dependent (S)-NAD(P)H-hydrate dehydratase	Carkd
196	407530048	384730208	442979840	447689920	328080032	400930080	436280192	404210176	439659968	390330016				18	17	17	389	365	365	47106	10615	56095000000	415	0.058714	0.619716	0.731566	NaN	J3QNU6;Q8BWG8-2;Q8BWG8;F7DF62;E0CY53;E0CYB1	J3QNU6;Q8BWG8-2;Q8BWG8	Beta-arrestin-1	Arrb1
197	12997004	5858398	5.2059e+06	17383004	16143994	4.2349e+06	5.7693e+06	1.8298e+06	4.8082e+06	8836798				90	80	80	516	472	472	22856	32331	5433000000	1300	1.0585	0.0639701	0.162656	NaN	K3W4R2;Q6URW6-2;Q6URW6;Q6URW6-3;A0A140LI60;A0A140LHX1	K3W4R2;Q6URW6-2;Q6URW6;Q6URW6-3;A0A140LI60	Myosin-14	Myh14
198	79409032	79678040	82804040	80482016	60493988	79827024	69069976	73697032	75524960	70960976				37	37	36	397	397	387	96426	32331	52364000000	2923	0.205249	0.091365	0.207899	NaN	K3W4T3;Q9Z1G4-3;Q9Z1G4-2;Q9Z1G4;A2A599;Q920R6;P15920;P15920-2	K3W4T3;Q9Z1G4-3;Q9Z1G4-2;Q9Z1G4	V-type proton ATPase subunit a;V-type proton ATPase 116 kDa subunit a isoform 1	Atp6v0a1
199	23206002	17099000	18746998	19465994	9791204	20827012	15480997	17231006	13524998	12791995				15	15	15	391	391	391	46692	32331	5987400000	698	0.378407	0.113566	0.237039	NaN	K4DI58;Q99N28	K4DI58;Q99N28	Cell adhesion molecule 3	Cadm3
200	11052995	10850999	11773006	10985994	10569002	10366994	2163099	5260098	5.8775e+06	2.1721e+06				43	43	43	328	328	328	21665	26602	2420000000	689	1.77393	2.09152e-05	0.000726295	NaN	M0QWP1;Z4YK85;A2ASQ1-3;A2ASQ1-2;A2ASQ1;Z4YJS5	M0QWP1;Z4YK85;A2ASQ1-3;A2ASQ1-2;A2ASQ1	Agrin;Agrin N-terminal 110 kDa subunit;Agrin C-terminal 110 kDa subunit;Agrin C-terminal 90 kDa fragment;Agrin C-terminal 22 kDa fragment	Agrn		+	+
201	40598988	34601988	31789998	40351980	42325000	40355984	45796024	57921964	51225988	55245976				53	48	47	624	574	562	10253	32331	27538000000	2506	-0.339086	0.0161413	0.0590965	NaN	O08528;E9Q5B5;E9Q9M6;E9Q3Z4;E9Q8S8;Q3TRM8	O08528;E9Q5B5	Hexokinase-2;Hexokinase	Hk2
202	11872996	8842197	9976201	11701996	8.2715e+06	8042299	8262700	9493400	6.3022e+06	6.2086e+06				26	26	26	474	474	474	79871	28931	3458600000	634	0.492588	0.0159334	0.0584953	NaN	O08529	O08529	Calpain-2 catalytic subunit	Capn2
203	36596012	35764000	35822016	36629024	50036020	36868008	37610020	39335020	30773984	41860996				30	28	21	488	473	359	64469	32331	18478000000	1342	0.162693	0.213718	0.359777	NaN	O08539;Q6P1B9;A0A3Q4EBK4;O08539-2	O08539;Q6P1B9;A0A3Q4EBK4;O08539-2	Myc box-dependent-interacting protein 1	Bin1
204	51439968	44868004	50701992	46422988	48939000	42046972	53881000	50152980	48576984	67547968				16	16	16	614	614	614	2474	32331	14573000000	1094	-0.0873205	0.472241	0.610876	NaN	O08547;E9Q6R3;A0A0G2JF08;D6RES2	O08547;E9Q6R3	Vesicle-trafficking protein SEC22b	Sec22b
205	638280256	660330304	588500032	569830080	732049856	675810112	527430336	476959744	503269984	471989792				45	41	39	809	72	682	62277	32331	376240000000	6781	0.496108	0.000205448	0.0032964	NaN	O08553	O08553	Dihydropyrimidinase-related protein 2	Dpysl2
206	8948095	8466601	10001001	10800005	10330996	9231795	9823100	10398002	11377995	9539902				21	21	16	44	44	371	723	16035	2484100000	602	0.0219987	0.869047	0.92203	NaN	O08582;A0A2R8VHC2;A0A2R8W6Z1;A0A2R8VI47;A0A2R8W6M4;A0A2R8VKJ2	O08582	GTP-binding protein 1	Gtpbp1
207	17603010	16285995	27196012	27878006	11460000	26364998	19071004	14887996	19807008	28014006				12	12	12	412	412	412	2694	32331	12788000000	854	0.129527	0.648422	0.749779	NaN	O08583;O08583-2;Q9JJW6-2;G3X9I4;Q9JJW6	O08583;O08583-2;Q9JJW6-2	THO complex subunit 4;Aly/REF export factor 2	Alyref;Alyref2
208	248220128	246109872	256290144	219070144	255449856	250889904	311560128	252589936	320949792	260650000				56	56	3	805	805	61	67568	32331	259270000000	5872	-0.0939249	0.395576	0.539293	NaN	O08599;A0A140LHJ4	O08599	Syntaxin-binding protein 1	Stxbp1
209	14942006	13021994	11637999	12383996	14222004	14990007	12511999	15525002	13571999	13893008				20	20	20	512	512	512	54117	32331	2758500000	517	0.0802919	0.532567	0.664469	NaN	Q3UI33;O08663;Q3TMN1;M0QWM9;M0QW48;M0QW69;M0QWX0	Q3UI33;O08663;Q3TMN1;M0QWM9	Methionine aminopeptidase 2;Methionine aminopeptidase	Metap2
210	68623976	67126968	72510984	62182984	35271008	66276964	67017984	61699996	72602976	66632964				25	25	25	646	646	646	54272	32331	43140000000	2054	-0.0273385	0.885732	0.932734	NaN	O08749	O08749	Dihydrolipoyl dehydrogenase, mitochondrial	Dld
211	38723016	34021000	31993984	39035016	27438018	31200984	33783004	34350976	31211010	46629976				24	24	24	532	532	532	59559	32331	15958000000	1254	0.0113161	0.939252	0.963704	NaN	O08795-2;O08795;A0A1L1ST83	O08795-2;O08795	Glucosidase 2 subunit beta	Prkcsh
212	12475000	14430992	14367998	14904007	13306998	14670994	15375991	14565992	16855006	14223998				20	20	20	459	459	459	60123	17826	2913000000	501	-0.000855309	0.994128	0.996358	NaN	O08848	O08848	60 kDa SS-A/Ro ribonucleoprotein	Trove2
213	9969806	10403997	8950402	10572999	13053003	8956605	9070202	11412993	9315595	12852004				13	13	13	515	515	515	37605	96018	2940900000	505	0.074796	0.620482	0.731566	NaN	O08915;D3YW40	O08915;D3YW40	AH receptor-interacting protein	Aip
214	24629998	26759994	23136004	26748004	29833010	25409986	23812010	27952002	27852992	22645008				13	13	13	592	592	592	26372	32331	8287300000	629	0.150368	0.203279	0.349115	NaN	O09061;A0A338P7C0;A0A338P7F1	O09061;A0A338P7C0	Proteasome subunit beta type-1	Psmb1
215	20561004	9018106	16447000	17984994	13321996	21300996	2.4299e+06	33204000	23587014	9577194				23	23	21	754	754	704	27497	32331	61879000000	1621	0.558478	0.358598	0.505811	NaN	O09131;A0A494BAB1;A0A494B9X6	O09131;A0A494BAB1	Glutathione S-transferase omega-1	Gsto1
216	74746976	67080036	72694992	63057968	84915984	71621016	44269004	38748980	43940024	44447992				41	38	38	82	769	769	61927	32331	46703000000	2886	0.872133	3.63672e-06	0.000224785	NaN	Q3TMU8;O35098;A0A0R4J1N0;O35098-2;D3Z360	Q3TMU8;O35098;A0A0R4J1N0;O35098-2	Dihydropyrimidinase-related protein 4	Dpysl4			+
217	67588968	62318040	64349960	90257032	84971016	89330952	75450008	80607032	71711032	77433024				22	22	22	759	759	759	33296	32331	16610000000	1088	0.10592	0.471161	0.610596	NaN	O35129;F6QPR1;F6Q8V7	O35129;F6QPR1	Prohibitin-2	Phb2
218	15009004	14139009	18252004	17655008	9748606	13023992	10396999	10431006	12568999	8694203				28	28	27	422	422	413	93203	18754	2988100000	577	0.577918	0.010763	0.0462257	NaN	O35136;O35136-2	O35136;O35136-2	Neural cell adhesion molecule 2	Ncam2			+
219	31915996	37443024	38153000	37356988	49982004	38123000	29668010	39487008	25354012	47398020				12	12	5	983	983	364	13077	19319	13593000000	630	0.277561	0.12264	0.24862	NaN	O35215;G3UZN1	O35215;G3UZN1	D-dopachrome decarboxylase	Ddt
220	19947998	13751005	17545992	15310997	26796990	18495008	16396999	19000008	21047014	25334010				16	16	3	491	491	77	41046	29629	3481100000	423	-0.0295175	0.883059	0.932734	NaN	O35226-2;O35226-3;O35226-5;F7AI87	O35226-2;O35226-3;O35226-5	26S proteasome non-ATPase regulatory subunit 4	Psmd4
221	35673992	29516994	31274992	28274018	36452020	33999012	34212020	38577996	35704992	37380012				37	37	36	519	519	508	91006	32331	12713000000	1596	-0.0515703	0.646293	0.749163	NaN	O35286;Q497W9;A0A0G2JG10;A0A0G2JGQ5	O35286;Q497W9;A0A0G2JG10	Pre-mRNA-splicing factor ATP-dependent RNA helicase DHX15	Dhx15
222	108999992	81914024	82639016	124310080	124050024	92844016	94511976	63468968	90884952	95101952				16	14	14	704	651	651	33901	32331	25974000000	1015	0.369628	0.0646565	0.163745	NaN	O35295	O35295	Transcriptional activator protein Pur-beta	Purb
223	75602984	67560024	66851972	58323004	74989976	56865008	69948960	64957012	63795040	65734964				12	11	11	37	337	337	30978	83855	8924500000	585	0.124508	0.257604	0.405152	NaN	Q9D8S5;O35326	Q9D8S5;O35326	Serine/arginine-rich splicing factor 5	Srsf5
224	12090003	10722000	10897997	15999995	9179098	12265003	7986598	11390005	13345000	9709799				18	18	12	532	532	409	57922	32331	2175100000	473	0.284105	0.16893	0.309677	NaN	O35343;A0A0B4J1E7;D3YTN1	O35343;A0A0B4J1E7	Importin subunit alpha-3	Kpna4
225	12208994	10835001	10642996	10902003	12509997	10066998	10428000	14030003	12808004	11377002				14	8	8	338	215	215	57772	29272	1523000000	212	0.00437096	0.973152	0.984664	NaN	O35344	O35344	Importin subunit alpha-4	Kpna3
226	498150336	518120128	492020000	595090112	606799744	546060160	579800384	557759872	471760192	669540416				18	18	15	449	449	417	28537	32331	156470000000	1893	0.0555167	0.636045	0.74116	NaN	O35381;D3Z7M9;D3YYE1;F6UFG6;Q64G17	O35381;D3Z7M9;D3YYE1;F6UFG6	Acidic leucine-rich nuclear phosphoprotein 32 family member A	Anp32a
227	18459002	16648994	20841998	21519004	13925999	17201008	26613012	17406992	21216006	24667016				14	14	14	38	38	38	43615	32331	4459800000	697	-0.189858	0.279313	0.428237	NaN	O35465-2;O35465;F6WP10;D3Z597	O35465-2;O35465	Peptidyl-prolyl cis-trans isomerase FKBP8	Fkbp8
228	24243996	62704980	152059968	14858992	4.0214e+06	6945696	3.4761e+06	1239400192	441990016	3.9444e+06				18	18	18	798	798	798	2085	32331	68706000000	1171	-1.15865	0.506473	0.643419	NaN	O35486	O35486	Beta-crystallin S	Crygs
229	14555000	8546595	6175900	6251204	18099010	12531003	38327976	39293024	42628020	48050984				77	77	76	39	39	386	26021	32331	15393000000	2168	-1.9278	7.41147e-06	0.000381976	NaN	O35600;A0A0G2JGG8	O35600	Retinal-specific ATP-binding cassette transporter	Abca4		-	-
230	88191040	80691056	90064048	92869056	60882964	87173952	77684040	59202028	71031000	61776964				18	18	18	384	384	384	56851	32331	29106000000	1226	0.419207	0.0135891	0.0538738	NaN	O35633-2;O35633	O35633-2;O35633	Vesicular inhibitory amino acid transporter	Slc32a1
231	61249008	64175028	71998016	76502976	85046992	80905976	69289024	76491040	64955984	66663012				58	58	30	638	638	422	10119	32331	50734000000	3035	0.192495	0.127436	0.255254	NaN	Q5SVG5;Q5SVG4;O35643;Q5SWR0	Q5SVG5;Q5SVG4;O35643	AP-1 complex subunit beta-1	Ap1b1
232	28549008	26537998	29746010	33007002	33226000	28060006	36575988	28827016	27527000	31538990				22	22	22	617	617	617	38358	14985	11818000000	907	0.0611001	0.620739	0.731566	NaN	O35685	O35685	Nuclear migration protein nudC	Nudc
233	254709968	212870032	242580048	246180160	280170048	222780048	215029920	216890032	226060000	259060064				21	21	9	481	481	231	51217	32331	85478000000	2815	0.203145	0.101453	0.222536	NaN	Q8C2Q7;O35737	Q8C2Q7;O35737	Heterogeneous nuclear ribonucleoprotein H;Heterogeneous nuclear ribonucleoprotein H, N-terminally processed	Hnrnph1
234	25556000	29104998	28102998	25426014	34343984	26675008	23973012	20664998	24349000	33178988				23	23	23	496	496	496	56784	1953	11415000000	961	0.279437	0.0729712	0.177655	NaN	O35841	O35841	Apoptosis inhibitor 5	Api5
235	24141996	21777992	23355000	19940008	11355994	19651994	30202998	21136998	27847984	23911004				24	24	24	498	498	498	51091	19885	5514100000	724	-0.269813	0.208112	0.353448	NaN	O35857	O35857	Mitochondrial import inner membrane translocase subunit TIM44	Timm44
236	19369008	20398012	16898002	19243990	20113004	18617992	14114001	20098014	23925012	18434004				16	16	16	545	545	545	37548	18466	5111800000	699	0.141096	0.356397	0.504833	NaN	O35864;A0A087WQA8;A0A087WRH6;A0A087WQ60	O35864	COP9 signalosome complex subunit 5	Cops5
237	16080006	17641008	26214986	22815004	14760000	22926002	15850992	12794008	15582002	24695012				25	25	5	657	657	127	37063	32331	11644000000	1156	0.351993	0.134345	0.26435	NaN	O35887;G3V004;G3UWV3;G3UWR0;G3UY49;G3UXA8;G3UXA3	O35887;G3V004;G3UWV3;G3UWR0	Calumenin	Calu
238	14874008	9480695	13125996	11886000	15268002	15436994	14207008	11884994	13132002	16555008				42	42	42	464	464	464	13494	32331	7533200000	1382	0.0446407	0.80688	0.878029	NaN	O35954;D3YXW5;A0A494B9B7;A0A494BBA1	O35954	Membrane-associated phosphatidylinositol transfer protein 1	Pitpnm1
239	29854000	32044020	29758992	29851000	16247994	27500010	26774998	19698998	26488014	33729984				14	14	14	381	381	381	49027	26273	5032600000	649	0.16034	0.452292	0.593606	NaN	O54734	O54734	Dolichyl-diphosphooligosaccharide--protein glycosyltransferase 48 kDa subunit	Ddost
240	15345001	15418005	14947993	14773002	14035996	19416004	12927000	12370005	11789001	13176993				45	45	45	42	42	42	13508	32331	7014000000	1418	0.429003	0.00474807	0.0273065	NaN	O54774;A0A1W2P6Q6	O54774	AP-3 complex subunit delta-1	Ap3d1
241	19720990	16588003	17763010	17665000	29370008	18971996	53477976	50762020	51573028	59730976				35	35	35	62	62	62	5694	32331	10573000000	1139	-1.33612	1.02726e-06	0.000114711	NaN	O54828-2;O54828;A2A6V9;A2A6V6	O54828-2;O54828	Regulator of G-protein signaling 9	Rgs9		-	-
242	13541996	15670008	16156998	15283997	14897999	15200993	12577992	11167004	11603001	8748395				33	33	33	558	558	558	70597	32331	4152200000	892	0.586383	0.000461267	0.00588664	NaN	O54865;Q80YP4	O54865;Q80YP4	Guanylate cyclase soluble subunit beta-1	Gucy1b3			+
243	10869995	8804205	9214297	9157195	11982006	8817799	8877701	9188095	10226996	11520993				17	16	16	443	426	426	46638	23819	2288100000	506	0.095714	0.523922	0.65674	NaN	O54941	O54941	SWI/SNF-related matrix-associated actin-dependent regulator of chromatin subfamily E member 1	Smarce1
244	245980080	206129888	235310096	269240128	292960128	260719968	97431032	90190952	104810048	114739928				19	19	19	69	69	69	33523	32331	71253000000	1842	1.42294	1.48352e-07	2.4849e-05	NaN	O54983	O54983	Ketimine reductase mu-crystallin	Crym		+	+
245	41406016	28168988	32809004	40196028	31726010	46147992	26335004	26595004	36251992	35641984				12	11	11	631	585	585	21694	32331	9204200000	712	0.350135	0.0841441	0.196092	NaN	O55022	O55022	Membrane-associated progesterone receptor component 1	Pgrmc1
246	16377003	18524006	15191008	17299004	18987002	15876999	15186008	17171992	16094000	17984994				34	34	34	435	435	435	10245	32331	4582900000	820	0.155344	0.175395	0.318037	NaN	O55029	O55029	Coatomer subunit beta	Copb2
247	11014994	12105006	10100994	11316996	14332009	11101998	19601990	19023988	14685994	19210004				5	5	5	353	353	353	17348	56392	3027600000	246	-0.517243	0.00127355	0.0113771	NaN	O55057;M0QWG6;M0QWR1	O55057;M0QWG6	Retinal rod rhodopsin-sensitive cGMP 3,5-cyclic phosphodiesterase subunit delta	Pde6d			-
248	11217995	10880994	10849005	10383001	14105998	9561102	9142897	8899206	13249997	10596999				12	12	12	45	45	45	36276	32117	2071100000	333	0.222381	0.186936	0.328733	NaN	O55091;A0A3Q4EC12;A0A3Q4L314;A0A3Q4L328;A0A3Q4EIE8;A0A3Q4L2V8	O55091;A0A3Q4EC12	Protein IMPACT	Impact
249	44517972	49276016	46968972	49484012	48127976	55129020	76118992	56862980	53112008	68251024				3	3	3	178	178	178	21294	10113	5657300000	204	-0.247001	0.0545698	0.145086	NaN	O55100-2;O55100	O55100-2;O55100	Synaptogyrin-1	Syngr1
250	38797012	29210004	44982996	36290980	24003996	41855016	40702016	37248984	48267012	44371020				17	17	17	584	584	584	32932	10804	11225000000	719	-0.157793	0.410963	0.55188	NaN	O55126;Q7TMG8;A0A0G2JEV1	O55126;Q7TMG8	Protein NipSnap homolog 2	Gbas
251	36568976	39808008	35615980	33459014	22579000	37673020	30707982	35450012	36431012	36040008				66	46	43	575	422	388	11486	32331	18686000000	1655	0.0846625	0.587724	0.705265	NaN	O55143;O55143-2	O55143;O55143-2	Sarcoplasmic/endoplasmic reticulum calcium ATPase 2	Atp2a2
252	11797998	9468695	14369005	11649005	14860996	11561000	8950805	10816995	13069995	13800999				38	38	38	458	458	458	12066	32331	2838000000	672	0.199296	0.287951	0.436525	NaN	O55201;O55201-2;A0A140LJ34	O55201;O55201-2	Transcription elongation factor SPT5	Supt5h
253	20520000	23483990	25544986	32798984	41825976	37430008	32020008	30019994	33894980	31047992				17	17	17	697	697	697	28532	15776	11164000000	857	0.00368438	0.985236	0.992401	NaN	O55234;Q8BTY5	O55234;Q8BTY5	Proteasome subunit beta type-5	Psmb5
254	12815999	11817996	10852003	10131997	10647007	10846997	10813006	10959997	8928196	8.37351e+06				16	16	16	418	418	418	63988	19452	1850400000	370	0.319139	0.022457	0.0765709	NaN	O70194;A0A2R8VK20	O70194	Eukaryotic translation initiation factor 3 subunit D	Eif3d
255	41166016	50507972	42741000	56744996	45134004	43294016	30325994	36955996	25256992	26973004				13	10	10	609	556	556	24693	32331	13884000000	782	0.764515	4.72928e-05	0.0013366	NaN	O70251;A0A087WS46;G3UX43;G3UZ47;M0QWK5;M0QWH8	O70251;A0A087WS46	Elongation factor 1-beta	Eef1b;Eef1b2			+
256	10243004	9772297	8648599	13154000	12028002	11358006	12643999	14854003	9771406	17553996				16	16	16	389	389	389	56888	32331	1966900000	378	-0.199051	0.28179	0.430557	NaN	O70310;F7APP3;A2AJH3;O70311	O70310	Glycylpeptide N-tetradecanoyltransferase 1	Nmt1
257	131469928	121849984	125099968	132540080	164510000	129300080	86231944	129927592	132783872	173782928				85	85	2	741	741	31	10994	32331	271510000000	6809	0.193351	0.287045	0.4361	NaN	O70318;Q8C928;A0A1W2P6I5;A0A1W2P7I4;A0A1W2P7H7;A0A1W2P896;A0A1W2P7I2;A0A1W2P6H2	O70318;Q8C928;A0A1W2P6I5	Band 4.1-like protein 2	Epb41l2;Epb4.1l2
258	36668996	22251014	30906006	38328992	34239984	35864000	46271032	53813016	42253996	57741984				11	11	11	612	612	612	19522	91267	9226300000	642	-0.495103	0.0135555	0.0538738	NaN	O70325-2;O70325;O70325-3;S4R1E5	O70325-2;O70325;O70325-3;S4R1E5	Phospholipid hydroperoxide glutathione peroxidase, mitochondrial;Glutathione peroxidase	Gpx4
259	48050984	20676996	44535988	42268016	45998024	45950980	40435024	44337008	43244020	52887016				16	16	8	494	494	29	28405	26112	10358000000	785	-0.0642763	0.790354	0.868094	NaN	O70435;E0CZ34;F8WH02;E0CYL6	O70435	Proteasome subunit alpha type-3	Psma3
260	24251016	18995010	21416998	20095010	16165993	20488988	26233986	25033990	29064008	23352994				17	17	16	521	521	499	40849	32331	5909000000	865	-0.244348	0.0989046	0.220153	NaN	O70443	O70443	Guanine nucleotide-binding protein G(z) subunit alpha	Gnaz
261	27992016	26253000	26698012	35118996	18904994	30272996	28572984	20035006	31026000	21769988				13	13	13	449	449	449	34741	29713	9361400000	779	0.238367	0.24189	0.385872	NaN	O70503;O70503-2	O70503	Very-long-chain 3-oxoacyl-CoA reductase	Hsd17b12
262	20321998	32971020	20432992	18471990	28623990	29523980	19288998	15374995	16937008	29452988				10	10	10	315	315	315	32921	30928	3887700000	366	0.442365	0.0539415	0.144563	NaN	O88271	O88271	Craniofacial development protein 1	Cfdp1
263	77144976	77805016	71660040	64459036	81411024	81509032	66640980	65855964	57961032	57761988				38	38	38	68	68	68	66406	32331	52255000000	2839	0.404216	0.0010821	0.0102838	NaN	O88342;A0A0J9YU05	O88342	WD repeat-containing protein 1	Wdr1
264	28812994	30578018	25015992	26667004	36242984	23237010	30220012	36204000	40438016	26065002				9	9	9	395	395	395	29758	25595	5678500000	397	-0.0991021	0.522677	0.65674	NaN	O88441	O88441	Metaxin-2	Mtx2
265	7.4189e+06	4361401	6.5406e+06	6776998	6647204	4774999	6791798	7313602	7.3611e+06	8163305				31	31	31	403	403	403	11686	32331	3268200000	761	-0.18951	0.321638	0.471637	NaN	O88532;F6QJP7;D3Z5G4;F6V459;F6RTK9	O88532	Zinc finger RNA-binding protein	Zfr
266	11393997	15926994	8678596	15078995	15752991	13650999	15495003	17731006	16136995	17904000				20	20	20	56	56	56	47832	32331	5301800000	691	-0.235108	0.18108	0.323529	NaN	O88543;F6YCA7;D3Z036	O88543	COP9 signalosome complex subunit 3	Cops3
267	24013012	26827014	22714000	30671020	28850006	26455992	26393004	25447000	24094994	28869006				28	28	28	825	825	825	46284	32331	9181100000	1166	0.135489	0.263696	0.411353	NaN	O88544;D3YV99;F6QTS1;D3Z1R9;D6RG47	O88544;D3YV99;F6QTS1;D3Z1R9	COP9 signalosome complex subunit 4	Cops4
268	635010240	695369792	619189888	632050304	872280128	603470016	755109824	582470208	614149888	730890368				38	38	37	79	79	79	37402	32331	386860000000	4629	0.128391	0.311654	0.45966	NaN	O88569;O88569-2;O88569-3;A0A0N4SUM2	O88569;O88569-2;O88569-3	Heterogeneous nuclear ribonucleoproteins A2/B1	Hnrnpa2b1
269	12910006	13592991	11217001	14279997	8124104	12529993	11620994	9336000	9716798	4.7492e+06				12	12	12	547	547	547	29486	13454	2593200000	530	0.620632	0.0237162	0.08003	NaN	O88587;O88587-2;D3Z227	O88587;O88587-2	Catechol O-methyltransferase	Comt
270	32720982	29589002	32306990	31745016	32788016	30941002	26861014	27754992	26763992	24610988				26	26	11	643	643	278	49548	32331	8143900000	1188	0.376491	0.0021516	0.0162889	NaN	O88685;A2AGN7;B7ZCF1	O88685;A2AGN7;B7ZCF1	26S protease regulatory subunit 6A	Psmc3
271	23971016	25009014	30027018	27625984	33686000	22060006	24392014	22567002	28900014	29362982				16	11	11	361	268	268	47744	98999	5694400000	410	0.156829	0.30295	0.450558	NaN	O88712;A0A0J9YU62;O88712-2;A0A0J9YUM4;O88712-3;A0A0J9YTW3;A0A0J9YUR5;A0A0J9YVI3;A0A0J9YU66	O88712;A0A0J9YU62;O88712-2;A0A0J9YUM4;O88712-3	C-terminal-binding protein 1	Ctbp1
272	13109001	9184694	10884994	12220993	10541999	10054003	4539102	1.9766e+06	6754100	2.8812e+06				78	78	76	291	291	287	41884	32331	2427100000	724	1.70965	6.77425e-05	0.00164201	NaN	O88737;O88737-2;V9GX98	O88737;O88737-2	Protein bassoon	Bsn		+	+
273	54627968	53101968	52616000	56923000	53776032	54979008	64341028	67469960	66772032	72094024				31	31	30	766	766	744	46674	32331	32911000000	2164	-0.196066	0.0499415	0.13602	NaN	O88844;A0A087WPT4;A0A087WRS9;D3YVY3;A0A087WRM4	O88844	Isocitrate dehydrogenase [NADP] cytoplasmic	Idh1
274	12724997	11962996	16849994	6826104	18235988	17207990	23102994	17847990	18639000	26165992				16	16	3	839	839	14	21778	21841	5232900000	748	-0.552175	0.0420387	0.120965	NaN	O88848-2;D3Z067	O88848-2;D3Z067	ADP-ribosylation factor-like protein 6	Arl6
275	52074000	50056000	56332984	49717000	60358016	51203032	42345988	44895004	49841980	38039024				47	47	3	822	822	82	74096	32331	40135000000	3087	0.407366	0.00277998	0.0190723	NaN	O88935;O88935-3	O88935;O88935-3	Synapsin-1	Syn1
276	78226040	81661976	92658976	53040996	31238008	132349920	127839976	43036016	105280008	211670032				9	9	9	48	48	48	25976	28675	42030000000	1206	-0.444022	0.334278	0.484776	NaN	P00405	P00405	Cytochrome c oxidase subunit 2	Mtco2
277	83987944	74933984	73383000	72757968	97329968	80408000	77799976	105560008	92695000	84593952				15	15	15	807	807	807	2457	32331	35202000000	1297	-0.0430949	0.726129	0.814237	NaN	P00493	P00493	Hypoxanthine-guanine phosphoribosyltransferase	Hprt1
278	368410144	378489984	396069984	310360064	330730016	379650144	405610048	370689792	374060128	350430240				17	17	15	762	762	708	29032	32331	276300000000	3154	0.0591362	0.547237	0.673784	NaN	P00920;A0A0A6YX78	P00920;A0A0A6YX78	Carbonic anhydrase 2	Ca2;Car2
279	96722968	86011968	91284024	96743944	51455000	97244048	74276984	56374036	67658968	56110000				7	7	7	383	383	383	1808	32331	25901000000	936	0.541559	0.0138521	0.0544336	NaN	P01831;A0A1L1SUX8	P01831;A0A1L1SUX8	Thy-1 membrane glycoprotein	Thy1
280	300380160	383989824	340729888	339849920	300960128	301110176	48681972	43662008	49868012	74640032				61	57	54	847	826	798	49899	32331	150010000000	3114	2.74111	1.78662e-10	1.19703e-07	NaN	P03995;P03995-2	P03995;P03995-2	Glial fibrillary acidic protein	Gfap	+	+	+
281	357939872	325299872	273640064	273830048	308539936	266590000	264220144	317169920	232949904	239820128				44	35	35	956	818	818	39394	32331	139710000000	3451	0.313457	0.015569	0.0574722	NaN	P05063	P05063	Fructose-bisphosphate aldolase C	Aldoc
282	1090800000	1079700608	1190400512	1043100480	1577199488	1100100608	1369300480	1350400256	1246700160	1371599744				44	44	2	94	94	36	39355	32331	1013500000000	8263	-0.0718287	0.550531	0.6768	NaN	P05064;D3YWI1;D3Z510;A0A0U1RPN8	P05064;D3YWI1;D3Z510;A0A0U1RPN8	Fructose-bisphosphate aldolase A;Fructose-bisphosphate aldolase	Aldoa
283	29115004	28922986	26430016	29573008	22153004	31597002	28027010	31262012	33926004	31360990				24	24	11	536	536	274	39802	23604	11193000000	946	-0.0419577	0.743611	0.828984	NaN	P05132-2;P05132	P05132-2;P05132	cAMP-dependent protein kinase catalytic subunit alpha	Prkaca
284	351940096	341399936	345420192	322660096	346299936	342599936	439740192	390469888	472709792	540799680				42	42	42	92	92	92	46247	32331	260970000000	3740	-0.302463	0.0163231	0.0595995	NaN	P05201;F7ALS6	P05201	Aspartate aminotransferase, cytoplasmic	Got1
285	352020160	376069856	319430112	335069984	256759856	331579808	444409952	417729792	421279872	434440096				41	41	41	805	805	805	47411	32331	258690000000	4383	-0.276441	0.0247676	0.0817452	NaN	P05202	P05202	Aspartate aminotransferase, mitochondrial	Got2
286	1250199424	1430800128	1070600640	1147799808	1503299200	1328700928	1651201152	1742400512	1973700352	2136400000				37	37	25	931	931	714	36498	32331	833330000000	5832	-0.424685	0.00357109	0.022572	NaN	P06151;A0A1B0GSR9;A0A1B0GSX0;D3YZQ9;A0A1B0GQX5;A0A1B0GT41;A0A1B0GSL7;A0A1B0GRW9;A0A1B0GRC1;A0A1B0GRS2;D3YVR7;D3YZE4;P00342;A0A1B0GSR2;A0A1B0GRE9	P06151;A0A1B0GSR9;A0A1B0GSX0;D3YZQ9;A0A1B0GQX5;A0A1B0GT41	L-lactate dehydrogenase A chain;L-lactate dehydrogenase	Ldha
287	320990112	288429856	276460032	269019872	302089856	330699872	333490016	334209920	356369856	299480032				44	44	23	747	747	432	62766	32331	292050000000	5522	-0.0330137	0.755514	0.838764	NaN	P06745;A0A0U1RP97;A0A0U1RQ72	P06745	Glucose-6-phosphate isomerase	Gpi
288	25723010	28027010	27885010	31936002	31042000	29145004	37281008	33905020	40319024	33061988				26	26	26	587	587	587	63953	32331	14185000000	1759	-0.199395	0.0970992	0.21758	NaN	P06801;Q3TQP6	P06801;Q3TQP6	NADP-dependent malic enzyme;Malic enzyme	Me1
289	25763000	25133012	20413012	31659012	26490992	23307006	15071003	11307993	10523994	14384001				17	17	17	744	744	744	23632	32331	6156700000	647	1.11112	1.14979e-05	0.000481473	NaN	P06837	P06837	Neuromodulin	Gap43		+	+
290	2991101	2853599	5116399	6918001	9274698	3.711e+06	1.0826e+06	14404002	2.0625e+06	1327300				39	39	38	814	814	794	38676	32331	77223000000	1857	0.986894	0.134778	0.264812	NaN	P07356;B0V2N7;B0V2N8;B0V2N5	P07356;B0V2N7;B0V2N8;B0V2N5	Annexin A2;Annexin	Anxa2
291	592169792	2464800768	630979904	649389760	460560128	506680160	1161300608	405760224	449350240	787570368				69	69	64	888	888	859	68692	32331	1534400000000	11257	0.293475	0.49838	0.636027	NaN	P07724	P07724	Serum albumin	Alb
292	559650112	507050048	514439776	524190208	714470016	579270144	718139648	588529600	595330112	683950016				66	66	48	666	666	536	84787	32331	521410000000	8100	-0.0760334	0.541653	0.670189	NaN	P07901;B7ZC50;B7ZC49;A2A6A2	P07901	Heat shock protein HSP 90-alpha	Hsp90aa1
293	68030040	75573008	76464952	69985032	59450980	73770048	63970036	66518012	64747980	71481960				60	57	57	625	601	601	92475	32331	76930000000	4065	0.197029	0.0676717	0.168407	NaN	P08113;F7C312	P08113;F7C312	Endoplasmin	Hsp90b1
294	20433992	41335024	24726016	32379982	29777016	22884000	16731011	14721004	8015995	11495995				17	17	17	514	514	514	35866	29685	4870200000	587	1.29995	5.54835e-05	0.00148696	NaN	P08226;A0A1B0GX15;G3UWN5;G3UZM8	P08226;A0A1B0GX15;G3UWN5	Apolipoprotein E	Apoe		+	+
295	134049968	189600096	182209968	142799952	137030016	139719920	164970000	172460016	132219976	188900032				12	12	12	591	591	591	15942	29667	87849000000	1259	0.0227982	0.853129	0.909461	NaN	P08228	P08228	Superoxide dismutase [Cu-Zn]	Sod1
296	801269888	757910272	763129600	864389952	573450112	688419712	919629696	929200192	972210368	876540096				25	25	25	698	698	698	35611	32331	412340000000	4483	-0.209632	0.110489	0.234265	NaN	P08249;A0A0G2JF23;A0A0G2JGY4	P08249	Malate dehydrogenase, mitochondrial	Mdh2
297	26759994	40564008	33922012	30718012	35380996	43109020	27140016	11586002	23503992	27879996				40	39	35	654	637	60	61508	32331	9826800000	1105	0.826047	0.00404071	0.0243899	NaN	P08551	P08551	Neurofilament light polypeptide	Nefl			+
298	47051012	37799992	31560012	39912984	30904984	33168988	26635010	25877014	32240002	27884014				23	16	14	668	507	428	40489	32331	16878000000	1514	0.493051	0.00581776	0.0304524	NaN	P08752;A0A0A6YWA9	P08752;A0A0A6YWA9	Guanine nucleotide-binding protein G(i) subunit alpha-2	Gnai2
299	63060968	53410004	58534968	52333020	51062020	53914992	49337032	56807976	49228028	69614984				39	39	39	749	749	749	57058	32331	54898000000	2941	0.108538	0.390428	0.536936	NaN	P09103;E9Q8G8	P09103	Protein disulfide-isomerase	P4hb
300	204449888	216529904	189149936	209750112	196130064	182099920	228119856	164550032	198380096	210269872				42	42	42	443	443	443	76722	32331	157390000000	3666	0.122532	0.284643	0.433079	NaN	P09405;A0A087WRM5	P09405	Nucleolin	Ncl
301	807599936	755809920	830060416	739240064	908509504	888449856	1098300160	885520512	919740352	1039000320				44	44	35	899	899	854	4455	32331	754890000000	7903	-0.141792	0.206341	0.352225	NaN	P09411;S4R2M7	P09411;S4R2M7	Phosphoglycerate kinase 1;Phosphoglycerate kinase	Pgk1
302	80951024	86630056	80721032	74964992	59619024	87472032	102350032	84204976	100849944	92614032				13	13	13	568	568	568	24603	32331	33658000000	1099	-0.164643	0.215349	0.360709	NaN	P09671;A0A3B2WBF0	P09671;A0A3B2WBF0	Superoxide dismutase [Mn], mitochondrial	Sod2
303	157569904	332499936	197980016	169300000	200920080	201489872	178179984	176999952	281800128	309270144				6	4	4	336	336	336	13509	1335	59805000000	715	-0.0501987	0.816597	0.886743	NaN	Q3THW5;P0C0S6;Q8R029;Q3UA95;G3UWL7	Q3THW5;P0C0S6;Q8R029;Q3UA95	Histone H2A.V;Histone H2A.Z;Histone H2A	H2afv;H2afz
304	45249016	40238988	50473996	37475016	38675996	32575004	21068004	160249952	20728014	24202010				37	37	4	827	827	107	38734	32331	47661000000	2128	0.272225	0.566536	0.689851	NaN	P10107	P10107	Annexin A1	Anxa1
305	618689920	587740416	587669696	634739968	677350400	706689664	510130272	674549696	545449728	522949792				34	34	22	721	721	483	50113	32331	345040000000	5192	0.298905	0.0168697	0.0612613	NaN	P10126;D3YZ68;D3Z3I8	P10126;D3YZ68	Elongation factor 1-alpha 1	Eef1a1
306	29808014	36255012	33662984	33403986	30473010	25430016	25932016	29076998	19746010	21669000				13	13	13	454	454	454	37279	32331	12101000000	1077	0.511387	0.00124474	0.0112766	NaN	P10605	P10605	Cathepsin B;Cathepsin B light chain;Cathepsin B heavy chain	Ctsb			+
307	40493976	41884024	39359000	38748004	38072984	40451012	33181006	41880976	39389976	40243988				31	15	15	666	418	418	46402	21114	11506000000	857	0.167005	0.10278	0.223218	NaN	P10630;P10630-2;Q8BTU6;A0A338P6X5;E9Q561;D6RJ60;D6RJ11	P10630;P10630-2;Q8BTU6;A0A338P6X5;E9Q561	Eukaryotic initiation factor 4A-II;Eukaryotic initiation factor 4A-II, N-terminally processed	Eif4a2
308	93877976	120979976	116179976	133469936	88536960	106200000	93057960	337489856	71170968	98555944				26	26	17	817	817	482	2597	32331	44596000000	1673	-0.0456244	0.892075	0.93445	NaN	P10649;A2AE89;F6WHQ7;A2AE91;D3YVP8	P10649;A2AE89;F6WHQ7	Glutathione S-transferase Mu 1	Gstm1
309	21616008	22757014	24893000	24469986	34875988	25092010	28600008	35320004	25177012	32412020				21	21	2	635	635	76	3388	32331	10144000000	1073	-0.135441	0.357452	0.505792	NaN	P10711;E9PYD5	P10711;E9PYD5	Transcription elongation factor A protein 1	Tcea1
310	51667000	52506972	54607028	70287968	36016000	54912976	50925968	48516012	55342984	58917036				30	30	2	475	475	38	58336	32331	27279000000	1599	0.0944524	0.57993	0.700608	NaN	P10852;A0A0U1RP98;A0A0U1RPK4;A0A0U1RPG5;A0A0U1RP32;A0A0U1RPQ7	P10852;A0A0U1RP98	4F2 cell-surface antigen heavy chain	Slc3a2
311	65925044	64063980	44196024	65734008	74961032	63505984	63169028	70480960	42178980	56932032				11	11	11	52	52	52	14427	2584	13466000000	534	0.243879	0.14989	0.281701	NaN	P11031	P11031	Activated RNA polymerase II transcriptional coactivator p15	Sub1
312	211130064	223139952	223810032	259039856	292859840	259619968	212140128	235809936	173000096	217579888				62	44	41	684	533	507	8328	32331	128410000000	4071	0.343778	0.0140064	0.0547188	NaN	P11499;E9Q3D6;E9PX27;E9Q0C3;D3Z1R1	P11499	Heat shock protein HSP 90-beta	Hsp90ab1
313	72231984	80462016	66069012	65163964	73775024	73780968	79861960	83629944	77688048	72653008				34	34	34	673	673	673	60448	32331	32458000000	2223	-0.00795592	0.927738	0.956824	NaN	P11983;P11983-2;F2Z483;A0A3B2WDE2	P11983;P11983-2	T-complex protein 1 subunit alpha	Tcp1
314	86305056	76385032	85617944	80684016	100749992	94297048	125559936	128669984	108499944	121290024				41	41	35	61	61	527	85359	32331	68739000000	3239	-0.354408	0.00614718	0.0313729	NaN	P12382;A0A1W2P7T1;A0A1W2P6Q4	P12382	ATP-dependent 6-phosphofructokinase, liver type	Pfkl
315	34795992	40815012	41495012	38420008	35663996	32208986	29879982	30057006	21340994	32437998				19	18	18	517	517	517	29994	32331	17861000000	1003	0.519035	0.000921588	0.00911339	NaN	P12658	P12658	Calbindin	Calb1			+
316	41906012	63267984	46436984	33489992	28325986	60088984	60466000	43392004	32733010	65738964				11	11	11	541	541	541	16101	26248	17872000000	685	-0.0360689	0.883371	0.932734	NaN	P12787	P12787	Cytochrome c oxidase subunit 5A, mitochondrial	Cox5a
317	24351994	24887010	24058994	22506012	18715992	24503006	20583008	21618008	25709988	14894001				34	34	34	428	428	428	11339	32331	8376400000	1362	0.302766	0.0744493	0.179784	NaN	P12960	P12960	Contactin-1	Cntn1
318	184769952	166870064	200749888	206560096	137649920	211720128	170389952	187170064	193030032	172210080				20	20	20	539	539	539	35194	32331	67279000000	1502	0.137837	0.344128	0.491611	NaN	P14094;A0A0A6YX05	P14094;A0A0A6YX05	Sodium/potassium-transporting ATPase subunit beta-1	Atp1b1
319	41169008	38280984	34483980	34498984	35779984	30646010	32829006	34178020	35876996	35885012				18	18	18	76	76	76	16445	8345	9611700000	652	0.160752	0.144055	0.274196	NaN	P14131	P14131	40S ribosomal protein S16	Rps16
320	372160000	452029760	405959808	445860032	492519808	412859776	468339808	475749952	381349952	488950208				24	24	24	599	599	599	36511	32331	295600000000	2849	0.0441371	0.662584	0.76146	NaN	P14152;A0A5F8MPN8;B1ATQ3	P14152;A0A5F8MPN8	Malate dehydrogenase, cytoplasmic	Mdh1
321	127619936	110470048	115749928	121679992	157830096	115049952	109250016	114280000	113900048	122840048				18	18	18	61	61	61	32838	32331	33240000000	1554	0.226509	0.0789249	0.188184	NaN	P14206;A0A1L1SUK3;A0A1L1SRW0	P14206	40S ribosomal protein SA	Rpsa
322	106530040	92817016	129560008	126220016	154680048	102169952	133040072	121499952	107259976	141150080				33	33	33	697	697	697	47994	32331	96864000000	3432	0.0219189	0.887412	0.932734	NaN	P14211	P14211	Calreticulin	Calr
323	356080224	225509856	249349952	261259952	259349984	270040096	281170080	312049856	332900192	393100128				18	18	18	479	479	479	33344	32331	85901000000	1447	-0.1717	0.279952	0.428726	NaN	P14231;I7HIF3	P14231	Sodium/potassium-transporting ATPase subunit beta-2	Atp1b2
324	9077400	8603904	8429096	10235004	11208003	11810998	7.6394e+06	6.3731e+06	9625901	6.8333e+06				27	27	2	611	611	42	5572	32331	2789200000	616	0.502978	0.0128	0.0521338	NaN	P14576;A0A1Y7VJJ0;P14576-2;A0A1W2P809	P14576	Signal recognition particle 54 kDa protein	Srp54
325	11766999	17480004	12863002	17578010	17063004	17178010	13298996	14200999	12796004	14139009				28	28	28	523	523	523	60718	28976	5681300000	972	0.304696	0.0494511	0.13602	NaN	P14685;F7B7L8	P14685	26S proteasome non-ATPase regulatory subunit 3	Psmd3
326	214350128	196260016	209669984	190990096	256370112	214729920	255640064	250039888	237100080	273090016				70	70	62	847	847	774	66785	32331	282840000000	6454	-0.134075	0.221838	0.365951	NaN	P14733	P14733	Lamin-B1	Lmnb1
327	54897008	51011008	61349012	57495020	48880028	52729020	32694992	29817000	33750012	30557004				55	55	3	722	722	55	75884	32331	26171000000	2318	0.89764	2.72876e-06	0.000203141	NaN	P14824	P14824	Annexin A6	Anxa6			+
328	69130000	65370020	75367960	69463016	90151968	79245944	74097008	67981040	63203024	64029008				18	18	18	539	539	539	34216	32331	28502000000	1476	0.265568	0.0363942	0.109346	NaN	P14869;S4R1N1;D3YVM5	P14869;S4R1N1;D3YVM5	60S acidic ribosomal protein P0	Rplp0
329	64872992	63090988	66706036	71083984	94165992	72552024	78540032	76445952	71809984	103770040				139	139	136	64	64	63	27025	32331	114400000000	8328	-0.0761878	0.603968	0.721317	NaN	P14873	P14873	Microtubule-associated protein 1B;MAP1B heavy chain;MAP1 light chain LC1	Map1b
330	2701000448	2505898752	2642299136	2110399232	2678101504	2594401536	2262199296	2618201088	2587000064	2885099520				36	36	36	791	791	791	42119	32331	970100000000	6056	0.0921336	0.393257	0.538819	NaN	P15105;D3YVK1	P15105	Glutamine synthetase	Glul
331	546239936	367830016	393280000	608300160	595679680	469710208	1596200576	1231699968	1231499776	868470144				10	10	10	276	276	276	39069	32331	539720000000	2069	-1.1852	5.83233e-05	0.00153242	NaN	P15409;A0A0N4SV48;A0A0N4SUP8	P15409;A0A0N4SV48;A0A0N4SUP8	Rhodopsin	Rho		-	-
332	64938980	39443024	61238968	58310976	89653952	59343004	279299840	173669936	218960112	274060032				16	16	16	431	431	431	39259	32331	49741000000	1143	-1.82226	1.88273e-06	0.000157679	NaN	P15499	P15499	Peripherin-2	Prph2		-	-
333	75422984	207300128	204759888	143879952	274860128	73668008	93326064	113030000	112760000	180290112				15	15	4	406	406	151	21266	87312	310870000000	1341	0.382928	0.296829	0.444334	NaN	P15864;I7HFT9;Q07133	P15864	Histone H1.2	Hist1h1c
334	30705018	28896002	34524992	31896002	34990988	36035004	26623006	92573016	35194988	12160007				28	28	28	621	621	621	46584	3006	12182000000	900	0.142771	0.723238	0.812531	NaN	P16460	P16460	Argininosuccinate synthase	Ass1
335	46439012	59486988	69153032	76601048	40635988	54598004	50625032	41330980	61079032	61920960				12	12	3	645	645	234	11614	32331	21639000000	802	0.210046	0.29742	0.444334	NaN	P17095;Q3TE85;A0A338P6E8;A0A338P6F6;A0A338P6D0	P17095;Q3TE85;A0A338P6E8;A0A338P6F6	High mobility group protein HMG-I/HMG-Y	Hmga1
336	3240700160	2861199360	3141198336	3032799488	3955299328	3012801792	4044202240	3328302080	3224102144	3465600768				50	50	26	926	926	475	4714	32331	2997600000000	14616	-0.0154588	0.892895	0.93445	NaN	P17182;Q6PHC1;B1ARR7	P17182;Q6PHC1	Alpha-enolase	Eno1
337	317039968	290030144	343119872	266289888	308639872	284479936	241859840	235939984	225570096	242620144				36	28	26	901	774	705	47296	32331	152780000000	3399	0.466093	0.000330254	0.0046098	NaN	P17183;A0A0N4SUX5;D3Z6E4;D3Z2S4;D3YVD3;A0A0N4SUI6;A0A0N4SUW8	P17183;A0A0N4SUX5;D3Z6E4	Gamma-enolase;Enolase	Eno2
338	72076968	64299020	68464032	69012016	75160000	64596984	62618988	57554036	56431008	50692004				47	47	34	568	568	437	10548	32331	35118000000	2745	0.400129	0.00159573	0.0131183	NaN	P17426-2;P17426;A0A140LIG7;A0A140LHA6;A0A140LHG0	P17426-2;P17426	AP-2 complex subunit alpha-1	Ap2a1
339	38945016	34525996	37797996	38922984	38326000	38047020	39585012	46402004	42419000	39859988				45	32	32	52	377	377	10402	32331	22314000000	2072	-0.0359879	0.719488	0.810861	NaN	P17427;A0A0J9YUA7	P17427	AP-2 complex subunit alpha-2	Ap2a2
340	32608010	29915002	26026986	25867984	25062006	23360992	47540984	44906996	24705006	26640012				31	31	31	733	733	733	52513	32331	9875800000	1271	-0.237022	0.214972	0.360528	NaN	P17563;Q63836;A0A0R4J135;G3UYY2;D6RHN2;G3UWK0;G3UZT2	P17563;Q63836;A0A0R4J135;G3UYY2	Selenium-binding protein 1;Selenium-binding protein 2	Selenbp1;Selenbp2
341	117030016	122480040	123220008	142550032	130940000	125149928	117979976	118209952	119950024	117480032				66	66	57	69	69	613	10264	32331	135530000000	4656	0.216453	0.0399216	0.116547	NaN	P17710-4;P17710;G3UVV4;P17710-3;P17710-2;D3YYR4;D3Z365;D3Z105;B4YB29	P17710-4;P17710;G3UVV4;P17710-3;P17710-2	Hexokinase-1;Hexokinase	Hk1
342	1298599296	1286199680	1333300736	1291200256	1718200576	1305400320	1352499712	1225600512	1264799360	1482500480				25	25	25	756	756	756	32191	32331	785180000000	4848	0.158723	0.173608	0.315223	NaN	P17751;H7BXC3	P17751;H7BXC3	Triosephosphate isomerase	Tpi1
343	76265960	98634024	94892968	84871992	54575992	70109032	93765968	82316032	83057968	89821944				12	12	12	171	171	171	53984	32331	28893000000	855	-0.0326729	0.829288	0.896166	NaN	P17809;A0A140LIU2;G3UYL0;A2A7P3;G3V010	P17809	Solute carrier family 2, facilitated glucose transporter member 1	Slc2a1
344	45516976	48845016	53075996	50271012	48533976	48123012	28516000	45463028	32508018	30604994				16	16	16	412	412	412	44953	32331	32944000000	1494	0.658739	0.000147599	0.00279151	NaN	P18242;F8WIR1;F6Y6L6;A0A1B0GT66	P18242;F8WIR1;F6Y6L6;A0A1B0GT66	Cathepsin D	Ctsd			+
345	173079936	183299904	170579952	170590096	149909968	144799920	210269872	218870096	213599904	241200128				18	18	18	458	458	458	42444	32331	65052000000	1900	-0.301545	0.00772513	0.0367081	NaN	P18572;K3W4Q8;P18572-2;J3QP71	P18572;K3W4Q8;P18572-2;J3QP71	Basigin	Bsg
346	193580000	199420112	193360032	197659904	197439984	186209952	136019968	144160032	102959944	126889944				24	24	22	855	855	813	18559	32331	118070000000	2339	0.740144	3.63567e-06	0.000224785	NaN	P18760;F8WGL3;A0A494B9A7	P18760;F8WGL3;A0A494B9A7	Cofilin-1	Cfl1			+
347	298669856	331610080	287310176	301849920	199030032	335000000	204419888	245760016	290299808	211020128				25	24	1	636	605	85	40036	32331	154150000000	2811	0.410568	0.0250179	0.0823686	NaN	P18872-2	P18872-2	Guanine nucleotide-binding protein G(o) subunit alpha	Gnao1
348	22360006	20536012	22241014	19570994	19564992	21997012	19696002	21468990	23738992	21436006				95	95	95	507	507	507	27243	32331	19211000000	3288	0.0838022	0.467856	0.607525	NaN	P19096;A0A0U1RNJ1;A0A0U1RPP5	P19096;A0A0U1RNJ1	Fatty acid synthase;[Acyl-carrier-protein] S-acetyltransferase;[Acyl-carrier-protein] S-malonyltransferase;3-oxoacyl-[acyl-carrier-protein] synthase;3-oxoacyl-[acyl-carrier-protein] reductase;3-hydroxyacyl-[acyl-carrier-protein] dehydratase;Enoyl-[acyl-carrier-protein] reductase;Oleoyl-[acyl-carrier-protein] hydrolase	Fasn
349	104799936	94448016	94181056	88348000	115909960	98650064	134589984	132770008	108259936	139089968				18	18	17	69	69	69	23609	32331	57521000000	2033	-0.252175	0.0351057	0.107401	NaN	P19157;A0A494BAW2;A0A494B908;P46425;A0A494BAS3;A0A494BAU3;A0A494BAM8	P19157;A0A494BAW2;A0A494B908;P46425	Glutathione S-transferase P 1;Glutathione S-transferase P 2	Gstp1;Gstp2
350	69137032	119370064	82450000	107200008	87724968	64571028	143179936	70924960	160790064	119370064				10	10	10	62	62	62	13847	11137	21869000000	983	-0.332442	0.179999	0.323448	NaN	Q9D881;P19536;F7C106;A0A0A6YVR0	Q9D881;P19536	Cytochrome c oxidase subunit 5B, mitochondrial	Cox5b
351	139220032	122799944	144309920	118689928	85561032	128259984	180710112	168860080	137249952	158729904				15	15	15	669	669	669	1953	24661	44375000000	1172	-0.283431	0.0745254	0.179784	NaN	P19783;M0QWX7;M0QWX2;D6RG40	P19783;M0QWX7	Cytochrome c oxidase subunit 4 isoform 1, mitochondrial	Cox4i1
352	531110208	589630080	558989760	586310080	422099936	492290016	477770112	439759968	385450080	479019872				58	58	55	638	638	638	72421	32331	183850000000	4938	0.366246	0.00679984	0.0332547	NaN	P20029	P20029	78 kDa glucose-regulated protein	Hspa5
353	41691984	48608016	48843012	48064008	25371986	43434996	42719024	44131972	38717996	40252024				11	11	11	56	56	56	28127	32331	14987000000	976	0.128296	0.464372	0.604722	NaN	P20108	P20108	Thioredoxin-dependent peroxide reductase, mitochondrial	Prdx3
354	1003700288	1133400448	1155299200	1056799552	1227900288	1032599744	643419648	1208100736	617879872	686560064				73	73	60	938	938	863	53687	32331	1018800000000	9378	0.655317	0.00111624	0.0105336	NaN	P20152;A0A0A6YWC8;A2AKJ2	P20152;A0A0A6YWC8	Vimentin	Vim			+
355	1731398912	1408899968	1420700672	1468799360	2194199808	1653800960	2234100480	2307899648	2359499520	2670898944				49	49	48	928	928	928	4493	32331	1556500000000	9215	-0.434866	0.0079061	0.0373034	NaN	P20443;J3QNF6	P20443;J3QNF6	S-arrestin	Sag
356	549049856	392109760	416509952	376579808	750300352	498220128	1367800576	1224000640	1130800640	1579400960				34	34	20	723	723	463	39966	32331	477350000000	4880	-1.32707	1.12499e-05	0.000481473	NaN	P20612;A0A0A6YWJ0	P20612	Guanine nucleotide-binding protein G(t) subunit alpha-1	Gnat1		-	-
357	69925008	66261016	69309000	78019992	101620056	57496996	41797012	46301016	34561984	54594972				40	40	0	871	871	0	2902	32331	63936000000	1665	0.850602	0.000184034	0.0031616	NaN	P21107-2;D3Z2H9	P21107-2;D3Z2H9		Tpm3-rs7			+
358	3.7213e+06	3.4854e+06	3.6533e+06	3885101	3.6714e+06	2.9047e+06	3.1616e+06	2.9139e+06	3.3475e+06	3068899				9	9	9	624	624	624	178	68895	462390000	244	0.30139	0.0533927	0.143667	NaN	P21126;F8WHM4	P21126	Ubiquitin-like protein 4A	Ubl4a
359	17587006	17272996	18045990	15211004	15829004	17875996	14769994	10143000	12365002	15247991				17	16	11	518	496	345	42158	2393	4089200000	551	0.505488	0.00346081	0.0220832	NaN	P21279	P21279	Guanine nucleotide-binding protein G(q) subunit alpha	Gnaq			+
360	42278020	36338992	39959024	45676000	39562988	40823000	53202032	59028996	49197968	49967004				56	48	48	765	693	693	67317	32331	32544000000	2263	-0.256177	0.0314271	0.0979356	NaN	P21619;A0A0R4J0Q5;P21619-2	P21619;A0A0R4J0Q5;P21619-2	Lamin-B2	Lmnb2
361	14779995	13402995	16493991	12943999	16980010	19589996	11947996	16984006	15688996	10121005				49	49	49	376	376	376	16193	12997	5104100000	998	0.331877	0.0863694	0.200234	NaN	P23116;A0A494B9I0	P23116	Eukaryotic translation initiation factor 3 subunit A	Eif3a
362	51207028	48113024	45187024	48895992	72092976	49734028	54439004	64521020	48837976	79498952				11	10	9	47	47	383	20811	32331	26661000000	1129	-0.108013	0.50635	0.643419	NaN	Q9DCC5;P23198;D3Z313;D3Z1A9	Q9DCC5;P23198	Chromobox protein homolog 3	Cbx3
363	15796997	12501995	10814007	12314005	25897002	6928903	218980080	228430112	220519872	265900096				59	59	41	576	576	435	98534	32331	76866000000	3693	-4.04757	9.44629e-10	2.6379e-07	NaN	P23440;P23440-2	P23440;P23440-2	Rod cGMP-specific 3,5-cyclic phosphodiesterase subunit beta	Pde6b	-	-	-
364	17006992	17813006	12832003	11881004	13955008	14721997	9349402	10189006	13336005	8343503				15	15	15	623	623	623	32263	30848	2694900000	600	0.6419	0.00190066	0.0146373	NaN	Q543K9;P23492;A0A2I3BQH2;Q9D8C9;A0A2I3BS22	Q543K9;P23492	Purine nucleoside phosphorylase	Pnp			+
365	44164016	123320072	265229856	45462008	20780998	22576014	9980000	3748502016	1166399872	12973999				23	23	23	771	771	771	20069	32331	237220000000	1947	-1.34447	0.39642	0.539293	NaN	P23927;A0A1L1SRG5	P23927;A0A1L1SRG5	Alpha-crystallin B chain	Cryab
366	22362992	25074998	27278006	28463006	28604998	23223988	10318002	18933008	22067008	23058992				14	14	14	313	313	313	499	32331	5869600000	748	0.655322	0.00779223	0.0368961	NaN	Q8CBC8;P24288;E9Q4K3;B2KFA8;B2KFA9;A0A0N4SV61;F6YUH3	Q8CBC8;P24288;E9Q4K3;B2KFA8	Branched-chain-amino-acid aminotransferase;Branched-chain-amino-acid aminotransferase, cytosolic	Bcat1			+
367	23230990	41063988	37275980	26063002	17239004	29756984	26457986	35709004	16361010	20144006				16	16	16	644	644	644	23713	16851	12820000000	1042	0.359284	0.167312	0.307542	NaN	P24369	P24369	Peptidyl-prolyl cis-trans isomerase B	Ppib
368	41968000	41977988	41117008	47713008	47611996	38126024	32943004	37420012	33643004	50499024				13	13	12	419	419	419	25564	23905	26523000000	1062	0.2943	0.0472325	0.131857	NaN	P24472;A0A1L1SS61	P24472	Glutathione S-transferase A4	Gsta4
369	45969028	42191028	40667000	38936984	41218024	40809024	41368972	52488996	45355028	50038004				34	34	34	628	628	628	6905	32331	26041000000	2241	-0.0614578	0.539796	0.669747	NaN	P24527	P24527	Leukotriene A-4 hydrolase	Lta4h
370	18802002	15633010	19218006	14884001	19944992	18837010	27276996	25332000	27469014	27920018				24	22	10	525	492	226	55814	29239	5833600000	809	-0.482242	0.00186116	0.014416	NaN	P24547;A0A0A6YXS4	P24547;A0A0A6YXS4	Inosine-5-monophosphate dehydrogenase 2	Impdh2
371	99709000	114959944	111449976	93398024	89323040	110959952	62936036	164600064	75750960	64774008				38	38	24	675	675	475	54467	32331	67493000000	3175	0.403296	0.0907903	0.207521	NaN	P24549;A0A286YCZ0	P24549	Retinal dehydrogenase 1	Aldh1a1
372	79472048	191589968	405030240	53137012	36127024	29670992	6.7389e+06	7219006464	2354000128	27421010				22	22	3	809	809	92	19792	32331	689330000000	3275	-1.37349	0.429947	0.573232	NaN	P24622-2	P24622-2	Alpha-crystallin A chain	Cryaa
373	71354968	87613000	72631968	69200960	66860988	93254032	41227016	55906000	44300972	41853024				45	45	33	629	629	47	67766	32331	30601000000	1937	0.864555	1.09523e-05	0.000481473	NaN	P26041	P26041	Moesin	Msn			+
374	21866014	22890990	23260984	23084004	23984012	22161002	21170000	23218002	21455996	26099000				33	20	20	532	345	345	68542	26289	5770400000	743	0.11647	0.271669	0.420365	NaN	P26043;A0A5F8MPB9;Q7TSG6	P26043;A0A5F8MPB9;Q7TSG6	Radixin	Rdx
375	27906990	27546986	27376998	27949008	23781996	22075002	16581008	20365004	17866994	19647006				48	48	35	625	625	47	10011	32331	13339000000	1846	0.605388	0.00019462	0.00324902	NaN	P26231;A0A494BAD0;A0A494BAM5;A0A494BBB4;A0A494BBA4;A0A494BA24	P26231	Catenin alpha-1	Ctnna1			+
376	156970048	90407984	115239936	161650096	215569888	84112960	176589984	119980000	104820024	168209904				8	8	5	387	387	288	12254	32331	54413000000	788	0.0200767	0.941157	0.96492	NaN	P26350;A0A087WP98;A0A087WPN6	P26350;A0A087WP98;A0A087WPN6	Prothymosin alpha;Prothymosin alpha, N-terminally processed;Thymosin alpha	Ptma
377	24229000	35262988	33484016	41105976	32541990	38455988	35141008	31069016	28589006	22246012				20	20	20	546	546	546	5312	32331	12513000000	1164	0.342683	0.0542979	0.144659	NaN	Q80XR5;P26369;Q3KQM4;A0A140LJK3;A0A140LJ08	Q80XR5;P26369;Q3KQM4	Splicing factor U2AF 65 kDa subunit	U2af2
378	50559016	43404972	50426972	43222988	24973002	44361984	50979996	51950980	62382996	56256996				33	33	33	563	563	563	61336	32331	28873000000	2333	-0.285432	0.153787	0.288216	NaN	P26443;F7CFA5	P26443	Glutamate dehydrogenase 1, mitochondrial	Glud1
379	12747998	8.2502e+06	12073998	13782000	13850992	13887995	12429004	13817996	13329994	12818998				12	12	12	436	436	436	36539	11734	4262300000	588	0.0201438	0.910117	0.945393	NaN	P26516	P26516	26S proteasome non-ATPase regulatory subunit 7	Psmd7
380	29433018	33048004	27126994	25401992	26189006	33561000	27734012	23590008	27087000	27381016				30	30	30	582	582	582	61166	32331	11956000000	1343	0.25477	0.0479219	0.132839	NaN	Q8C483;P26638;A2AFS0;A2AFS1	Q8C483;P26638;A2AFS0	Serine--tRNA ligase, cytoplasmic	Sars
381	65428036	92967952	81750984	87972000	140200080	91398992	103290024	66996016	110880032	74642000				21	21	21	712	712	712	29661	32331	61405000000	1932	0.182111	0.388076	0.535553	NaN	P26645	P26645	Myristoylated alanine-rich C-kinase substrate	Marcks
382	27271984	22438986	26183986	16500010	21566996	22184014	21480006	21923008	16066002	17463004				8	8	8	246	246	246	24614	73143	4390100000	448	0.35035	0.0369826	0.110661	NaN	P63163;P27048;A0A0G2JGN4	P63163;P27048;A0A0G2JGN4	Small nuclear ribonucleoprotein-associated protein N;Small nuclear ribonucleoprotein-associated protein B	Snrpn;Snrpb
383	65541968	78035048	75697000	71181032	109950024	68989024	43374856	38896028	45507048	41857340				68	68	0	655	655	0	11734	32331	64868000000	3808	0.984145	9.34801e-06	0.000447369	NaN	P27546-2;P27546-3	P27546-2;P27546-3	Microtubule-associated protein 4	Map4			+
384	28927996	29483998	24062016	24676998	26941996	27527982	17161008	21882006	13125996	16990002				22	22	19	459	459	412	46109	14303	13251000000	1063	0.776146	4.78782e-05	0.0013366	NaN	P27659;A0A087WQK0;A0A2R8VHN4;A0A087WNS0	P27659	60S ribosomal protein L3	Rpl3			+
385	1241499392	1505799552	1442599296	1503700736	2257201408	984689408	4289502720	1369000064	1797800192	1059900224				11	11	4	49	49	126	15142	29235	899450000000	1725	-0.222695	0.509957	0.645881	NaN	P27661	P27661	Histone H2AX	H2afx
386	239620160	232289920	213879936	248809888	184840080	230959984	170750080	188750000	157940096	165319984				44	44	44	717	717	717	56678	32331	104930000000	3929	0.514951	0.000393099	0.00521538	NaN	P27773;F6Q404	P27773	Protein disulfide-isomerase A3	Pdia3			+
387	15837000	14093006	18606992	18046992	16961994	17359992	19133002	14101001	17488996	18810008				32	32	32	463	463	463	98124	19602	4307700000	836	0.0754398	0.608694	0.724856	NaN	P28271	P28271	Cytoplasmic aconitate hydratase	Aco1
388	45319004	39831012	54976972	51362024	63841024	43298996	57759008	61847980	60785968	57209016				22	22	9	666	666	287	3549	32331	17580000000	1046	-0.153	0.288627	0.436525	NaN	P28352;F6QA74;D3Z6R9	P28352;F6QA74;D3Z6R9	DNA-(apurinic or apyrimidinic site) lyase;DNA-(apurinic or apyrimidinic site) lyase, mitochondrial	Apex1
389	38304980	35308988	36584016	43733012	43789012	42658972	42022020	47186004	35394004	46385016				22	22	20	714	714	709	39547	32331	17186000000	1371	0.0271321	0.821976	0.89186	NaN	P28474;A0A0G2JGS3	P28474	Alcohol dehydrogenase class-3	Adh5
390	7.6533e+06	5151000	10940005	7562498	8977601	12509997	4.0413e+06	6.5819e+06	8495305	7338504				17	17	15	481	481	435	50254	12298	3585700000	593	0.524285	0.0866581	0.200556	NaN	P28650;J3QN31;P28650-2	P28650;J3QN31;P28650-2	Adenylosuccinate synthetase isozyme 1	Adssl1
391	55345984	50883972	55781008	58402012	61298016	47230004	43403996	53006996	38492000	41073000				16	16	14	503	503	476	42732	32331	16065000000	1368	0.441842	0.00184179	0.014407	NaN	Q3TF41;Q8BSH9;P28656	Q3TF41;Q8BSH9;P28656	Nucleosome assembly protein 1-like 1	Nap1l1
392	11713001	10207005	10778993	11580994	13294004	7.8972e+06	7.554e+06	8455605	7.4e+06	5435400				20	20	20	488	488	488	53706	31436	2357000000	558	0.716491	0.00122414	0.0112766	NaN	P28658	P28658	Ataxin-10	Atxn10			+
393	60251980	53920980	55881984	49070972	72729984	56862980	48608980	47988004	51530020	49450004				25	25	22	852	852	738	33557	32331	33386000000	2195	0.34412	0.011102	0.0473778	NaN	P28663;D6RHL2	P28663	Beta-soluble NSF attachment protein	Napb
394	10444004	10763998	11049999	8730798	9496802	10528002	4653200	3.8794e+06	4949599	2.4849e+06				53	42	38	612	473	424	10927	32331	2816900000	740	1.51307	2.49628e-06	0.000196766	NaN	P28738;A2ARD4	P28738	Kinesin heavy chain isoform 5C	Kif5c		+	+
395	12946994	15670008	13908997	14119003	11605993	15437994	18942998	19631998	12756006	15081008				24	24	22	346	346	31	74844	1957	3051700000	551	-0.119609	0.399828	0.542276	NaN	P28740-2;E0CZ72;P28740;P28740-1;F8VQ42	P28740-2;E0CZ72;P28740;P28740-1;F8VQ42	Kinesin-like protein KIF2A;Kinesin-like protein	Kif2a
396	52421032	44169972	45411008	40363024	52183028	48388024	45241004	43329004	43778016	48619968				44	44	18	638	638	325	7067	32331	24872000000	2099	0.174742	0.127967	0.255508	NaN	P29341;Q62029;A0A2I3BR37;V9GXG3;F6ZAX1;Q8C7D3	P29341	Polyadenylate-binding protein 1	Pabpc1
397	33944984	37456984	41508016	36294004	20611002	39977992	28216996	32780994	25495996	31473010				22	22	22	595	595	595	48354	32331	15413000000	1490	0.334582	0.0922866	0.209245	NaN	P29758	P29758	Ornithine aminotransferase, mitochondrial	Oat
398	13577994	10502006	9585897	12217002	13935005	8894701	32428006	39656988	34321016	42620976				17	17	15	279	279	265	7946	32331	7484200000	740	-1.59559	1.44619e-07	2.4849e-05	NaN	P29974;A0A0A6YXW9;Q9JJZ8;A0A0R4J1V3;A0A0G2JG06	P29974	cGMP-gated cation channel alpha-1	Cnga1		-	-
399	87536008	71925040	80247000	83285032	114119960	85758992	110250024	98926032	114500048	121879952				27	22	22	572	455	455	47003	32331	44023000000	1886	-0.245496	0.101358	0.222536	NaN	P30275;A2ARP5;B0R0E9;B0R0F0;B0R0E8	P30275;A2ARP5	Creatine kinase U-type, mitochondrial	Ckmt1
400	45933972	28650000	33374984	36626988	38492000	37881988	46439012	41122988	38524020	44501028				44	44	44	83	83	83	51572	32331	29485000000	2008	-0.106476	0.469445	0.608961	NaN	P30416;F6S2D5;F7CAT1	P30416;F6S2D5	Peptidyl-prolyl cis-trans isomerase FKBP4;Peptidyl-prolyl cis-trans isomerase FKBP4, N-terminally processed;Peptidyl-prolyl cis-trans isomerase	Fkbp4
401	91908032	117669984	111159936	105090048	112329984	97886024	145580016	162859936	175600080	308089920				19	16	16	743	624	624	24162	32088	76433000000	1383	-0.721544	0.00172713	0.0138584	NaN	P30681;A0A1B0GQX9	P30681	High mobility group protein B2	Hmgb2			-
402	36424992	35275020	29547018	28244988	36640020	37903984	18655000	24893000	29714998	34834976				17	17	17	718	718	718	35166	18181	3797600000	423	0.48225	0.0152314	0.0568526	NaN	Q3UZG4;P31230;A0A0G2JDW6;A0A0G2JEU9;A0A0G2JDH0	Q3UZG4;P31230	Aminoacyl tRNA synthase complex-interacting multifunctional protein 1;Endothelial monocyte-activating polypeptide 2	Aimp1
403	114349976	98245024	106700032	102680056	82770000	104200064	71438976	67551984	84589032	71776000				12	12	12	20	20	20	67001	32331	19597000000	648	0.576403	0.000584722	0.00670153	NaN	P31648;A0A0N4SVF5	P31648;A0A0N4SVF5	Sodium- and chloride-dependent GABA transporter 1	Slc6a1			+
404	51483988	99010952	123720000	112969944	64117024	89226960	112479936	92111056	74384984	112699936				13	13	12	196	196	185	6996	21137	26994000000	599	-0.0455017	0.845077	0.905502	NaN	P31650;E9PXG1;G5E8Z4;Q8VCS9;P31651;Q61327	P31650	Sodium- and chloride-dependent GABA transporter 3	Slc6a11
405	120970056	142479936	122599928	92030960	152070016	125160016	92075992	120389944	82015024	97793016				10	10	5	782	782	368	10	32331	42756000000	793	0.476605	0.00330543	0.0212946	NaN	P31786;Q4VWZ5;M0QWU8	P31786;Q4VWZ5;M0QWU8	Acyl-CoA-binding protein	Dbi
406	13807003	15608001	9571903	18396000	10658006	12059003	10163995	9391597	8853895	9836798				9	9	9	168	168	168	53478	32253	3200700000	374	0.566591	0.00868154	0.0393015	NaN	P32037;E9Q2G7	P32037	Solute carrier family 2, facilitated glucose transporter member 3	Slc2a3			+
407	10897003	14402002	12693995	19458996	10267001	15815010	15783991	14002004	19975998	17593006				32	32	32	576	576	576	47756	32331	20863000000	1246	-0.176171	0.380393	0.529862	NaN	P32067;A2AR07;D6RI87;F6SXM5	P32067;A2AR07	Lupus La protein homolog	Ssb
408	29274992	30817018	29820982	34548004	41632004	35948024	36146992	31294018	27423004	30581980				27	27	27	672	672	672	5364	32331	8940200000	1069	0.215972	0.114453	0.237943	NaN	P32921-2;P32921;E0CXX4;E0CXQ4	P32921-2;P32921	Tryptophan--tRNA ligase, cytoplasmic;T1-TrpRS;T2-TrpRS	Wars
409	59874000	37109976	58939004	60778012	112160072	46283020	193169920	193169920	233960096	221390080				17	17	17	422	422	422	37265	32331	53563000000	1756	-1.71396	1.41944e-05	0.000543442	NaN	P32958	P32958	Rod outer segment membrane protein 1	Rom1		-	-
410	112650032	120319928	109639968	124460056	163610096	119889936	427280032	301599808	217399888	245030048				23	23	23	861	861	861	23406	32331	158570000000	2312	-1.09607	2.99907e-05	0.000956848	NaN	P34057	P34057	Recoverin	Rcvrn		-	-
411	555510208	213879936	589739968	580259712	504519776	440769856	617959936	675309952	625360064	604250048				9	9	9	965	965	965	12504	32331	119990000000	1622	-0.34692	0.212437	0.358971	NaN	P34884	P34884	Macrophage migration inhibitory factor	Mif
412	9263203	10422004	5452097	8980699	7442699	11607006	5.5683e+06	7.3969e+06	6.0134e+06	5953900				23	23	23	601	601	601	62515	32331	2912000000	709	0.593617	0.012304	0.050887	NaN	P34914;A8JYK8;P34914-2	P34914;A8JYK8;P34914-2	Bifunctional epoxide hydrolase 2;Cytosolic epoxide hydrolase 2;Lipid-phosphate phosphatase	Ephx2
413	12543998	13819001	12829001	17052990	13952997	13769997	12325993	12259993	15457008	9062399				23	23	23	501	501	501	6846	25273	3710300000	815	0.326913	0.064765	0.163745	NaN	P35235-1;P35235	P35235-1;P35235	Tyrosine-protein phosphatase non-receptor type 11	Ptpn11
414	35552988	31530984	33377014	29064008	20083988	31732008	27447996	25115010	31519982	22099998				10	6	6	63	44	44	23412	31507	4805000000	598	0.296268	0.109748	0.2341	NaN	P35278;Q8C266;A2A5F5;A2A5F6	P35278;Q8C266	Ras-related protein Rab-5C	Rab5c
415	297820160	316500128	270939808	302320000	154970096	333890176	294850112	180130000	278669856	300769984				14	14	5	625	625	279	2359	18183	30193000000	805	0.190848	0.411931	0.552124	NaN	P35279;P35279-2;D3YV69	P35279;P35279-2;D3YV69	Ras-related protein Rab-6A	Rab6a
416	12232000	14729999	13933992	13606008	7556901	15031007	11844994	12042004	12776006	11130994				14	14	14	622	622	622	24106	32331	3300800000	535	0.190551	0.32605	0.476069	NaN	P35282;A0A1W2P6Z4	P35282	Ras-related protein Rab-21	Rab21
417	20311012	16439000	12814999	16984006	15466002	16188001	18211004	17731006	15843010	20775998				12	12	12	675	675	675	23035	32331	4824000000	777	-0.0368069	0.800029	0.873722	NaN	P35293;A0A3Q4EI12;A0A452J8C1;A0A3Q4EIF7	P35293;A0A3Q4EI12;A0A452J8C1	Ras-related protein Rab-18	Rab18
418	40611980	55215964	48812996	56525984	22297010	51422016	57655020	65347036	61838004	67078972				28	28	28	659	659	659	43231	27371	18988000000	1365	-0.401831	0.10069	0.222031	NaN	P35486	P35486	Pyruvate dehydrogenase E1 component subunit alpha, somatic form, mitochondrial	Pdha1
419	101149984	108889952	117069936	105419984	57680028	104670056	99622032	98733960	94326976	97171952				45	45	45	54	54	54	67277	32331	83398000000	3021	0.109234	0.541485	0.670189	NaN	P35564	P35564	Calnexin	Canx
420	218850144	254349904	246410048	255079984	270439872	226319872	210880112	242349888	204030000	223070048				21	21	18	794	794	754	22176	32331	114550000000	2545	0.274991	0.00856418	0.0389017	NaN	P35700;B1AXW5;B1AXW6;B1AXW4	P35700;B1AXW5;B1AXW6	Peroxiredoxin-1	Prdx1
421	171500064	191160112	208940016	197099904	128139992	201960048	136750048	158250064	174960032	170679888				9	8	8	227	198	198	31149	32331	50314000000	805	0.301141	0.0651763	0.164475	NaN	P35802	P35802	Neuronal membrane glycoprotein M6-a	Gpm6a
422	51377984	49276016	50711980	43267980	55977000	47729032	47521000	58622016	47489972	51990008				10	10	10	667	667	667	17804	32331	17441000000	1115	0.0727873	0.467885	0.607525	NaN	P35979	P35979	60S ribosomal protein L12	Rpl12
423	64820012	62030016	62476016	65652020	43504016	60063964	71075992	58637984	61349012	75576000				51	50	50	676	666	666	7346	32331	51168000000	3286	-0.0433527	0.760255	0.842632	NaN	P38647	P38647	Stress-70 protein, mitochondrial	Hspa9
424	131789960	117560048	129500064	117940048	132179952	119400056	47667168	43157948	50881552	90279944				77	77	0	731	731	0	96056	32331	120680000000	5241	1.28643	1.19448e-05	0.000485032	NaN	P39053-5;P39053-4;P39053	P39053-5;P39053-4;P39053	Dynamin-1	Dnm1		+	+
425	37823988	39704988	42459004	46638976	52122008	39985976	28816002	39928024	32480010	30333010				29	29	28	703	703	686	51564	32331	21367000000	1717	0.511938	0.00155102	0.0128395	NaN	P40124;B1ARS0	P40124	Adenylyl cyclase-associated protein 1	Cap1			+
426	347460192	372600128	346689792	405000256	420130176	358659904	332310080	600269696	329810016	341780192				50	50	50	836	836	836	6763	32331	468940000000	7140	0.0691643	0.658998	0.760206	NaN	P40142;A0A286YE28;E0CY51	P40142;A0A286YE28	Transketolase	Tkt
427	32180000	19882990	30451988	33836016	23269012	24716994	35678004	31415018	40402000	36770020				13	13	2	401	401	55	3225	27471	8146700000	756	-0.301569	0.112496	0.235782	NaN	P42125	P42125	Enoyl-CoA delta isomerase 1, mitochondrial	Eci1
428	18202988	19843992	20409988	18680988	20911992	21822002	12838995	16349009	15108009	14650003				20	20	20	562	562	562	41525	32331	6080700000	829	0.560732	0.000293255	0.00420047	NaN	P42208;E9Q3V6;F6WYM0;D3YYB1;D3Z3C0;D3Z1S1;F6UKN5;D3YZU7;D3YV76;G3UYQ0	P42208;E9Q3V6;F6WYM0;D3YYB1;D3Z3C0	Septin-2	Septin2			+
429	94368016	114439968	165849984	124500048	163509968	131209992	143170096	92888952	102249952	90115024				16	16	14	555	555	502	34883	32331	26289000000	1064	0.422483	0.0356189	0.107985	NaN	P42669;Q8R4E6-2	P42669	Transcriptional activator protein Pur-alpha	Pura
430	53503008	58288004	52126968	52995992	62476016	61220024	56380000	59566000	51730976	58052984				46	46	46	827	827	827	59555	32331	49668000000	3106	0.126535	0.183502	0.325255	NaN	P42932;H3BL49;H3BJB6;H3BKG2;H3BLL1;H3BKR8	P42932;H3BL49	T-complex protein 1 subunit theta	Cct8
431	30912994	24802988	25101002	32955986	25253986	30805002	37274008	30393988	45051972	49685988				15	15	2	304	304	23	6203	32331	13741000000	987	-0.387216	0.0420668	0.120965	NaN	P43006;P43006-2	P43006;P43006-2	Excitatory amino acid transporter 2	Slc1a2
432	43162000	44446992	45527024	55068996	58898964	48267972	42628980	70924024	42894008	37515020				25	25	25	592	592	592	35732	32331	22398000000	1275	0.177512	0.300651	0.448133	NaN	P45376;D3YVJ7	P45376	Aldose reductase	Akr1b1
433	25945014	25082988	21213986	26754016	24593002	19077004	15409997	15031007	18879992	13448008				16	14	14	783	675	675	18709	29814	3649100000	411	0.720559	0.000274425	0.00404845	NaN	P45591;A0A1Y7VJ71	P45591;A0A1Y7VJ71	Cofilin-2	Cfl2			+
434	9854996	9744598	9749701	9513805	10805004	12607993	10032002	9591399	10664997	10148996				24	24	24	413	413	413	6353	16017	3000200000	704	0.1512	0.261779	0.408839	NaN	P46061;A0A2R8VHK9;A0A2R8W753	P46061	Ran GTPase-activating protein 1	Rangap1
435	257869888	265490160	263130080	245250096	210659984	284270144	183170048	241059856	247589872	197409968				34	34	24	575	575	437	47417	32331	130360000000	3520	0.35286	0.014122	0.0548507	NaN	P46096	P46096	Synaptotagmin-1	Syt1
436	212830080	207439952	217079936	198950048	234379904	229410080	228169936	241010144	213180112	226239984				66	66	65	719	719	719	82613	32331	216120000000	5345	0.0505391	0.57319	0.694462	NaN	P46460;G3UX86;G3UX98	P46460	Vesicle-fusing ATPase	Nsf
437	22892988	23703992	23714994	31797984	28595016	22147002	23183984	25340006	26020000	26172012				32	32	32	734	734	734	48647	32331	7683000000	1086	0.124454	0.36159	0.508607	NaN	P46471;Q8BVQ9	P46471;Q8BVQ9	26S protease regulatory subunit 7	Psmc2
438	51844016	39237012	42443008	41870016	26390002	43135988	39508992	37135004	41929012	44343984				20	20	20	72	72	72	24489	32331	23807000000	1407	0.096741	0.581349	0.700608	NaN	P46638;G3UY29;E9Q3P9;F8WGS1;G3UZD3;P62492;G3UZL4;E9Q6B3;E9PZB2;F6R2Z5;D3YYB3;Q9WTL2	P46638;G3UY29;E9Q3P9;F8WGS1;G3UZD3;P62492;G3UZL4	Ras-related protein Rab-11B;Ras-related protein Rab-11A	Rab11b;Rab11a
439	34135980	35156020	36399000	36639000	49556028	36734016	26530000	24903994	30867988	29274992				37	30	30	649	585	585	55382	32331	10111000000	1216	0.564516	0.00107075	0.0102838	NaN	P46660	P46660	Alpha-internexin	Ina			+
440	21073994	14463004	20068992	17765992	17936008	17319004	16803010	21553998	17364010	14608999				27	27	24	377	377	345	10271	32331	5503700000	1000	0.162472	0.302283	0.450066	NaN	P46935;A0A571BDN7;A0A571BEP7;V9GWV8;Q3V335;V9GXK3;V9GXS6;E9Q4K9;E9PYU8;A0A1Y7VJ05;Q9CUN6;A2A5Z6-2;A2A5Z6;Q8K4P8-2;Q8K4P8	P46935;A0A571BDN7	E3 ubiquitin-protein ligase NEDD4	Nedd4
441	18832004	18191008	20964006	23102994	22593990	23752994	17264002	17884010	13708004	16375011				17	17	17	662	662	662	35268	32331	8136400000	874	0.497277	0.00251769	0.0180412	NaN	P47199;A0A0A6YXR4;V9GXY8;A0A0A6YVS7;D3YUG9;D3Z2X0;D3YWU6;D3Z4Q4;A0A0G2JFU5	P47199;A0A0A6YXR4;V9GXY8;A0A0A6YVS7	Quinone oxidoreductase	Cryz
442	26516010	25929994	27607982	23028008	30932986	26092998	20699012	19620010	19441998	20935008				43	43	42	618	618	618	75488	32331	12530000000	1453	0.518085	0.000386383	0.00517754	NaN	P47708;A0A0J9YV12;P70169;H3BJT3	P47708	Rabphilin-3A	Rph3a			+
443	39257976	41367004	34550012	46044996	22282012	41082992	29104998	34809012	32287988	24490990				33	31	30	607	59	59	56537	32331	29333000000	1617	0.404911	0.0588126	0.152031	NaN	P47738;A0A0G2JEU1;A0A0G2JFQ0;A0A0G2JF60;D3YYF3	P47738;A0A0G2JEU1	Aldehyde dehydrogenase, mitochondrial	Aldh2
444	48289992	44229984	48113024	53011972	59040000	50997992	41728988	43492972	29186996	34101020				16	16	14	748	748	654	32967	32331	19379000000	1457	0.577204	0.000690061	0.00757936	NaN	P47754;D6RCW7;A0A0N4SVM0	P47754;D6RCW7;A0A0N4SVM0	F-actin-capping protein subunit alpha-2	Capza2			+
445	52410012	41561996	59727976	50582012	61436996	52441968	45901980	47955976	40581012	48906984				22	22	22	669	669	669	30628	32331	23340000000	1484	0.322392	0.0263897	0.0856228	NaN	P47757-2;A2AMW0;P47757-4;P47757;F7CAZ6;A0A0A0MQI9;F6YHZ8	P47757-2;A2AMW0;P47757-4;P47757;F7CAZ6	F-actin-capping protein subunit beta	Capzb
446	7.278e+06	8418105	9304296	7432296	6588601	8433901	9920606	13509004	8471897	9200797				11	11	11	483	483	483	29579	32331	2073200000	442	-0.246087	0.118848	0.244259	NaN	P47758;A0A1W2P830	P47758	Signal recognition particle receptor subunit beta	Srprb
447	21744992	21909014	16701993	18647010	22904006	19190990	17783006	22731996	16082004	19136012				17	17	17	479	479	479	51073	32331	7360500000	864	0.213517	0.11099	0.234301	NaN	P47791-2;P47791	P47791-2;P47791	Glutathione reductase, mitochondrial	Gsr
448	32554984	31125012	29868014	26625998	30335016	34219980	27221984	21160988	27951004	24105988				41	36	29	499	465	362	93246	32331	17498000000	1973	0.419478	0.00508013	0.0284698	NaN	P47857-2;P47857-3;P47857;A0A2R8VHA5	P47857-2;P47857-3;P47857	ATP-dependent 6-phosphofructokinase, muscle type	Pfkm
449	27116990	18849988	29427998	23892012	25476016	26616002	16389002	27311998	26481012	28837994				16	16	16	576	576	576	344	10411	11695000000	894	0.164462	0.402938	0.544292	NaN	P47962;D3YYV8	P47962;D3YYV8	60S ribosomal protein L5	Rpl5
450	9666506	15726002	16370011	19546998	16545009	13580992	17364010	15410995	18325992	13383004				10	10	4	814	814	451	12746	32331	7389100000	616	0.0171146	0.926405	0.956824	NaN	P48024	P48024	Eukaryotic translation initiation factor 1	Eif1
451	200130048	218340048	245279936	223839920	212539888	188380048	144049920	181609936	142040016	190369952				37	37	37	793	793	793	35752	32331	83819000000	2744	0.511454	0.000595136	0.00670153	NaN	P48036;A0A0G2JGQ0	P48036	Annexin A5	Anxa5			+
452	12943007	11980992	12664995	12151007	10727005	10522004	9634495	8782605	13122995	7541501				16	16	15	371	371	354	66648	32331	3048400000	577	0.423321	0.0233668	0.0790696	NaN	P48318;D3Z5S3;D3Z1L8	P48318	Glutamate decarboxylase 1	Gad1
453	30528980	29075998	30980010	31274000	37461988	28621984	25433008	29359992	24885990	29607982				70	68	68	797	797	797	74237	32331	61980000000	3581	0.314105	0.0150296	0.0565722	NaN	P48678;P48678-2;P48678-3;D3YUF7	P48678;P48678-2;P48678-3	Prelamin-A/C;Lamin-A/C	Lmna
454	57699020	56095016	54287996	52443976	67010984	54574984	65687964	72757008	66782008	78897000				58	56	2	749	714	3	94381	32331	48838000000	3264	-0.198118	0.0716657	0.175883	NaN	P48722;E0CY23;A0A0N4SVU2	P48722;E0CY23	Heat shock 70 kDa protein 4L	Hspa4l
455	65691004	67582000	80969000	61395992	67244040	65037016	48837976	61238968	70830976	57358968				25	25	18	834	834	646	30641	32331	29698000000	1685	0.317102	0.0245282	0.0817037	NaN	P48758;A0A338P684	P48758;A0A338P684	Carbonyl reductase [NADPH] 1	Cbr1
456	87887952	86625016	93485984	68331016	52786984	71054008	78422992	87756984	109629968	117630008				3	3	3	386	386	386	92908	13123	13616000000	374	-0.246089	0.187995	0.32973	NaN	P48771	P48771	Cytochrome c oxidase subunit 7A2, mitochondrial	Cox7a2
457	18821998	15480997	18043008	20074008	16763004	13277001	16653000	17901988	15017003	20325006				20	19	19	799	759	759	26635	18963	7077400000	764	0.080193	0.591862	0.708754	NaN	P48774;E9PVM7;E9PV63;E9Q024;E9Q5L9	P48774;E9PVM7;E9PV63	Glutathione S-transferase Mu 5	Gstm5
458	788860416	674399872	719089728	748269632	355049824	738680256	791630080	755019968	799490048	803680320				31	31	14	718	718	332	32904	32331	490940000000	4013	-0.158126	0.448989	0.590427	NaN	P48962	P48962	ADP/ATP translocase 1	Slc25a4
459	205130000	140840096	157849920	192499936	203150112	174899904	218980080	181219952	191010048	221809920				28	24	24	558	539	539	38833	32331	88340000000	2277	-0.0713653	0.626229	0.734162	NaN	Q5EBP8;P49312;P49312-2;V9GXF8	Q5EBP8;P49312;P49312-2	Heterogeneous nuclear ribonucleoprotein A1;Heterogeneous nuclear ribonucleoprotein A1, N-terminally processed	Hnrnpa1
460	24525984	21909014	26699988	24460994	29295008	31300018	22169002	24312010	18966002	26701012				16	16	16	465	465	465	43346	32331	6203200000	688	0.311446	0.047002	0.131506	NaN	P49442;E0CYQ4;E0CX64;H3BK26;E9QAI9	P49442	Inositol polyphosphate 1-phosphatase	Inpp1
461	19949000	18191994	23979986	20567992	15835995	18577006	19302008	18602000	17742004	23625994				19	17	17	665	607	607	42432	71729	3552200000	448	0.0934478	0.523735	0.65674	NaN	P49443;Q9EQE2;A0A1Y7VJZ4;A0A1Y7VNK7;A0A1Y7VL98	P49443;Q9EQE2	Protein phosphatase 1A	Ppm1a
462	16315002	11779000	17567996	11573004	12149000	17134008	9723004	13474008	17632008	7.7118e+06				18	18	17	589	589	562	33288	1837	3592100000	621	0.415218	0.105558	0.227661	NaN	P49615;A0A0G2JDL3	P49615;A0A0G2JDL3	Cyclin-dependent-like kinase 5	Cdk5
463	24011996	15748993	20394992	23942004	26119988	19283006	14482004	18617008	24987004	21238990				24	13	13	633	441	441	40117	32331	5039500000	595	0.248376	0.233865	0.378477	NaN	P50149;A2AE32;F6QPU5;A2AE31	P50149;A2AE32;F6QPU5	Guanine nucleotide-binding protein G(t) subunit alpha-2	Gnat2
464	78881984	76835952	75823000	80662040	97995952	82089984	106669992	117830016	106020016	113530064				34	34	34	655	655	655	47688	32331	58051000000	2438	-0.320917	0.00738137	0.0357077	NaN	P50247;A2ALT5	P50247	Adenosylhomocysteinase	Ahcy
465	235839872	222490112	241210016	223190112	252099856	257399840	172700048	197389872	171030000	162660032				45	45	35	879	879	723	50521	32331	101040000000	4176	0.561155	6.27711e-05	0.00161756	NaN	P50396;B7FAU8;D6RI86	P50396	Rab GDP dissociation inhibitor alpha	Gdi1			+
466	191180064	196919920	177799952	177310048	216919856	196200096	177839920	183780112	195529936	178710096				55	55	55	862	862	862	68325	32331	133820000000	4983	0.184293	0.0675615	0.168407	NaN	P50516;P50516-2;D3Z1B9;D3YWH3;D3YZ23	P50516;P50516-2	V-type proton ATPase catalytic subunit A	Atp6v1a
467	146819952	140449984	141660080	147770048	166600016	155269920	156399968	120759928	149140000	162540080				20	20	20	659	659	659	26157	28585	55430000000	1584	0.151134	0.217023	0.361255	NaN	P50518;A0A0N4SW07;A0A0N4SW34;Q9D593;A0A0N4SWA3	P50518;A0A0N4SW07	V-type proton ATPase subunit E 1	Atp6v1e1
468	30610984	40981008	36401980	37430996	44308000	38621016	29712012	39510976	30497998	15234007				24	24	24	619	619	619	43698	32331	17184000000	1306	0.594455	0.0135666	0.0538738	NaN	P50580;P50580-2	P50580;P50580-2	Proliferation-associated protein 2G4	Pa2g4
469	73510976	68086992	89211040	79215048	62513028	79944992	67107976	72050960	70427024	62207984				19	19	19	807	807	807	23489	32331	23048000000	1531	0.262349	0.0519272	0.140576	NaN	P51150;A0A0N4SVG9;A0A0N4SVR6	P51150	Ras-related protein Rab-7a	Rab7a
470	10362006	8984000	9105105	8590799	10093999	9880905	9111595	10706999	9932903	7.5342e+06				22	22	22	399	399	399	79481	77805	2702600000	513	0.154895	0.26792	0.416006	NaN	P51660	P51660	Peroxisomal multifunctional enzyme type 2;(3R)-hydroxyacyl-CoA dehydrogenase;Enoyl-CoA hydratase 2	Hsd17b4
471	116010064	98857000	91623056	95300944	158150096	86232976	109119952	106610072	81209040	140489904				26	24	24	806	797	797	26268	32331	50609000000	2071	0.0921696	0.620352	0.731566	NaN	P51859;E0CXA0;E0CYW7	P51859;E0CXA0	Hepatoma-derived growth factor	Hdgf
472	73337992	67987960	49240980	77707048	41514988	73702976	57523000	42188016	48524992	31300018				16	16	16	516	516	516	40301	32331	33185000000	1340	0.627729	0.0127464	0.0520736	NaN	P51863	P51863	V-type proton ATPase subunit d 1	Atp6v0d1
473	232199952	185240064	262089904	239759904	167249952	235349920	338890208	315709856	362199904	390170080				29	12	12	668	309	309	32931	32331	84137000000	1377	-0.568255	0.00266867	0.0188212	NaN	P51881	P51881	ADP/ATP translocase 2;ADP/ATP translocase 2, N-terminally processed	Slc25a5			-
474	12711007	12814999	9468194	9468795	12828000	8903395	9788603	9230794	7.1466e+06	10961997				6	6	6	192	192	192	39565	1035	1289300000	298	0.367095	0.0370861	0.110661	NaN	P52430;H3BK03;H3BLB8	P52430;H3BK03	Serum paraoxonase/arylesterase 1	Pon1
475	2187899648	2319998720	2436100864	2325600000	2901900544	2509200896	888240768	799489024	776611328	718947136				62	62	5	906	906	94	57844	32331	1831800000000	12672	1.73813	6.7317e-10	2.6379e-07	NaN	P52480;A0A1L1SU37;A0A1L1SQV8;A0A1L1SSN6;A0A1L1STV8;A0A1L1SUV0;A0A1L1ST52;A0A1L1SVH2	P52480	Pyruvate kinase PKM	Pkm		+	+
476	158409984	147029920	151670064	154399936	139850016	163500032	888240768	799489024	776611328	718947136				62	5	5	911	113	113	57984	9589	22006000000	601	-2.26226	1.72729e-11	2.31458e-08	NaN	P52480-2	P52480-2	Pyruvate kinase PKM	Pkm	-	-	-
477	39990996	43514024	49868012	40424976	32113998	41810992	57953984	43938980	52626020	50837980				7	7	7	621	621	621	1302	18522	11194000000	533	-0.200509	0.148735	0.280712	NaN	P52503;A0A1Y7VM38;A0A1Y7VKP8	P52503;A0A1Y7VM38;A0A1Y7VKP8	NADH dehydrogenase [ubiquinone] iron-sulfur protein 6, mitochondrial	Ndufs6
478	16795992	14513994	13871993	13241994	18541992	13779996	36656008	35342008	40680012	41312024				44	44	37	49	49	433	12064	32331	18848000000	2619	-1.23527	3.20387e-07	4.77021e-05	NaN	P52785;A0A0U1RPB5;E9Q6H0	P52785	Guanylyl cyclase GC-E	Gucy2e		-	-
479	11598002	10771999	9491104	9922403	9219001	11842003	16041997	15364997	14687004	14130992				22	22	22	415	415	415	7398	15608	3334200000	611	-0.409998	0.00489475	0.027675	NaN	P52825;A2A8E7;A2A8E8;A2A8E9	P52825	Carnitine O-palmitoyltransferase 2, mitochondrial	Cpt2
480	43216016	39519024	48560996	47274984	38019012	56394984	38268988	39326024	41245988	34101020				22	22	20	742	742	679	31893	32331	12305000000	1014	0.360743	0.0216389	0.074517	NaN	P53810;J3QQ30;J3QPW1;F8WGG5	P53810;J3QQ30;J3QPW1	Phosphatidylinositol transfer protein alpha isoform	Pitpna
481	68710040	70528032	65526028	60023004	63963016	58620000	83448048	85030016	73836984	86464944				13	13	13	227	227	227	53267	32331	23277000000	688	-0.229342	0.0201181	0.0705712	NaN	P53986	P53986	Monocarboxylate transporter 1	Slc16a1
482	27304994	33612996	32521000	27611998	21834988	29635982	27473990	18899996	25605986	21103994				17	17	8	75	75	392	23547	32331	11737000000	1162	0.429325	0.0144459	0.0553072	NaN	P53994	P53994	Ras-related protein Rab-2A	Rab2a
483	17106010	22493996	11495007	18580002	9057201	14251009	18617992	11579999	20043988	7249201				29	28	28	531	531	531	50906	32331	15717000000	1308	0.277875	0.387788	0.535553	NaN	P54071;D6RIL6;A0A0U1RP68;A0A0U1RPR1	P54071	Isocitrate dehydrogenase [NADP], mitochondrial	Idh2
484	21816002	21511012	20042000	22528994	22735000	21047988	21756006	27568992	21577006	11728993				15	15	12	428	428	409	43512	86368	5629900000	425	0.246497	0.216059	0.361255	NaN	P54728	P54728	UV excision repair protein RAD23 homolog B	Rad23b
485	18532996	12741006	7.7916e+06	17269000	18200990	19249994	12629998	14961002	14934007	24275010				29	29	29	713	713	713	47408	32331	6109500000	852	0.00320617	0.990864	0.99532	NaN	P54775;A0A140LIZ5	P54775;A0A140LIZ5	26S protease regulatory subunit 6B	Psmc4
486	27697004	34105980	25252984	28298998	27005010	26704012	24890006	27798988	24271992	24625992				25	25	18	632	632	479	54866	18722	7961300000	930	0.265408	0.0179042	0.0639776	NaN	P54822;E9Q242;E9Q3T7;E9Q0A0;A0A0G2JFI8;A0A0G2JFL8	P54822;E9Q242;E9Q3T7	Adenylosuccinate lyase	Adsl
487	19852992	19893008	19057998	23377984	21199996	22008008	19860002	18655000	17899006	27054002				17	17	17	402	402	402	54191	32331	6688200000	893	0.137001	0.34465	0.491832	NaN	P54823	P54823	Probable ATP-dependent RNA helicase DDX6	Ddx6
488	17243996	18174998	19624006	19709000	22199006	21354006	12691999	17060996	17992010	8930403				18	18	18	55	55	55	40068	19504	4172000000	502	0.643097	0.00464989	0.0268571	NaN	P54923	P54923	[Protein ADP-ribosylarginine] hydrolase	Adprh			+
489	14930000	18826004	17737992	14957007	21265008	16628008	9536195	14115009	11701006	10626995				16	16	16	443	443	443	40148	20871	7343000000	727	0.721173	0.000196396	0.00324902	NaN	P55264;P55264-2;A0A286YCD7;A0A286YCN3	P55264;P55264-2;A0A286YCD7;A0A286YCN3	Adenosine kinase	Adk			+
490	19488012	17174990	17313006	15653009	33618996	13947003	24132996	28781014	17295002	19832006				10	10	10	808	808	808	11241	20169	4803200000	334	-0.125393	0.574833	0.695823	NaN	P56376;E9QJT5;Q8BMV3	P56376;E9QJT5	Acylphosphatase-1;Acylphosphatase	Acyp1
491	136109920	106889936	125420080	118810032	146020080	148330048	125670040	99593984	112279952	126330040				13	13	13	872	872	872	10071	18943	27395000000	796	0.284008	0.0557103	0.146938	NaN	P56391;A0A140LIU3	P56391;A0A140LIU3	Cytochrome c oxidase subunit 6B1	Cox6b1
492	32463996	33854004	33135984	31971996	35558016	34677000	24183012	24956004	25318004	27259006				40	40	40	501	501	501	93354	32331	17942000000	1982	0.522757	0.000104896	0.00216246	NaN	Q3U4W8;P56399;D3YYA5;D3Z4K7	Q3U4W8;P56399	Ubiquitin carboxyl-terminal hydrolase;Ubiquitin carboxyl-terminal hydrolase 5	Usp5			+
493	613160064	560930112	593449600	567249664	435309952	650489664	623459712	557280064	644310016	681920320				34	34	34	764	764	764	563	32331	654590000000	9927	-0.0244034	0.854099	0.909771	NaN	P56480	P56480	ATP synthase subunit beta, mitochondrial	Atp5b
494	105629952	103840032	96765944	104310048	140290016	101379992	97487984	108320072	90905984	90952992				42	42	23	609	609	364	10713	32331	40106000000	2556	0.277451	0.0304224	0.0952478	NaN	P56546-2;P56546;E9Q123;E9PWQ9;E9Q0T4;E9Q815;A0A0J9YVC3	P56546-2	C-terminal-binding protein 2	Ctbp2
495	155789936	109799968	105259968	90108952	80868976	110269992	100439984	101500016	78433984	85969000				15	15	13	236	236	192	59622	32331	33086000000	1419	0.343067	0.0588835	0.152031	NaN	P56564;D3YY51;A0A1W2P762	P56564	Excitatory amino acid transporter 1	Slc1a3
496	12668998	9150104	12365002	6440001	12405003	8136003	12807005	15497994	9722297	10763002				9	9	9	667	667	667	14275	14076	2086700000	318	-0.162992	0.440971	0.582168	NaN	P56812;D3Z7Q5	P56812;D3Z7Q5	Programmed cell death protein 5	Pdcd5
497	46068012	37601020	61163960	66507020	70140000	42482980	44525980	48124984	49254980	59811024				19	12	12	811	601	601	39294	32331	21206000000	1177	0.187553	0.351766	0.499328	NaN	P57722;P57722-2;E9Q7D8;G3UYM5	P57722;P57722-2;E9Q7D8	Poly(rC)-binding protein 3	Pcbp3
498	24249990	21366008	22452992	21426004	19144996	22772002	18993002	17253004	26735982	27492012				16	16	16	547	547	547	28369	32331	8347900000	955	0.101584	0.546673	0.673784	NaN	P57746	P57746	V-type proton ATPase subunit D	Atp6v1d
499	19125996	19643992	19489996	21296012	21012010	24675986	21201004	15634002	20353994	22966986				13	13	13	404	404	404	28357	17777	4628300000	531	0.187603	0.214636	0.360417	NaN	P57784;G5E883;A0A0U1RNZ6	P57784	U2 small nuclear ribonucleoprotein A	Snrpa1
500	12310994	11242998	11865997	9951897	7045199	13021994	12334992	10137999	11810998	13425997				14	14	14	248	248	248	75329	1695	1881100000	462	-0.0301901	0.870027	0.922338	NaN	P58021;E9PZ69	P58021;E9PZ69	Transmembrane 9 superfamily member 2	Tm9sf2
501	77341968	70570000	72310048	68493000	89806984	75110032	63532016	100460040	78271040	79434968				63	63	62	636	636	625	95313	32331	79878000000	4268	0.0434768	0.741856	0.827716	NaN	P58252	P58252	Elongation factor 2	Eef2
502	18649008	15603999	16299996	18949010	15573991	16764999	20739006	18375000	21835998	19798998				45	45	45	485	485	485	11559	32331	7774900000	1290	-0.132765	0.310033	0.45947	NaN	P58281-2;P58281;H7BX01;E0CXD1;F6U775	P58281-2;P58281;H7BX01;E0CXD1	Dynamin-like 120 kDa protein, mitochondrial;Dynamin-like 120 kDa protein, form S1	Opa1
503	28107012	22963010	26564992	23400992	24621988	21336002	21552002	24340986	21582998	20847012				15	15	15	545	545	545	3671	22294	4925100000	537	0.263948	0.0390857	0.114857	NaN	P58389;A2AWE9;A2AWF0;D6RFC2;B7ZDE0;F6Z6I0	P58389;A2AWE9;A2AWF0	Serine/threonine-protein phosphatase 2A activator	Ppp2r4
504	4.6903e+06	30117986	31858998	5369100	7.2563e+06	5.0605e+06	4.4158e+06	11374310	4.3847e+06	5958798				34	21	0	757	486	0	3268	32331	55947000000	1057	0.831485	0.180054	0.323448	NaN	P58771;Q8BSH3	P58771;Q8BSH3	Tropomyosin alpha-1 chain	Tpm1
505	33089012	25643014	33070994	31084998	35873012	34864004	29872990	22782992	29598002	35194988				23	23	23	673	673	673	50213	32331	8446600000	1080	0.264415	0.115266	0.238727	NaN	P60122;D3YW60	P60122	RuvB-like 1	Ruvbl1
506	96750976	87567032	106669992	94347056	116529936	98308944	77736952	76378976	82839960	85623040				20	15	15	871	739	739	37497	32331	31389000000	1551	0.425758	0.00228083	0.0169363	NaN	P60335	P60335	Poly(rC)-binding protein 1	Pcbp1
507	52210012	51797016	57913004	50191984	57242984	55525988	43228016	48912028	43835988	42995980				22	22	17	647	647	50	31512	32331	17352000000	1298	0.39497	0.000797916	0.00828843	NaN	P60487	P60487	Pyridoxal phosphate phosphatase	Pdxp
508	5300097	5.5508e+06	6499404	7217996	7.1001e+06	8951704	6.58e+06	6.5581e+06	7021497	5.4145e+06				15	15	15	365	365	365	68016	15349	957180000	240	0.184931	0.310936	0.45947	NaN	P60670;P60670-2	P60670;P60670-2	Nuclear protein localization protein 4 homolog	Nploc4
509	2239500288	2127200768	2080100608	2330201088	2496398848	2052100096	1822200832	2046600064	1860000640	1649699840				37	37	0	792	792	0	41736	32331	1913900000000	12061	0.388005	0.00165606	0.0133682	NaN	P60710;E9Q1F2;F8WGM8	P60710;E9Q1F2	Actin, cytoplasmic 1;Actin, cytoplasmic 1, N-terminally processed	Actb
510	76758992	65173960	46343028	70564032	97209984	77291984	81727968	60543992	64802016	88543048				12	12	12	68	68	68	18607	32331	19760000000	545	0.0697064	0.722661	0.812531	NaN	P60824;K4DI65;D3YU80	P60824;K4DI65;D3YU80	Cold-inducible RNA-binding protein	Cirbp
511	69222000	73716040	79944040	79650968	79580968	75573008	56010980	78731016	67038012	79186040				31	31	15	589	589	34	46153	32331	31710000000	2022	0.250557	0.0497674	0.13602	NaN	P60843	P60843	Eukaryotic initiation factor 4A-I	Eif4a1
512	33783984	58085996	79278016	53044992	42193984	54681004	37257012	53626016	58736988	62007960				7	7	7	429	429	429	13373	36683	12466000000	536	0.111903	0.612165	0.724856	NaN	P60867	P60867	40S ribosomal protein S20	Rps20
513	136890048	157849920	145459968	129410040	112890064	120239944	136249984	134960080	125589984	130140080				28	28	5	864	864	218	23315	32331	76926000000	2652	0.133606	0.194951	0.338386	NaN	P60879	P60879	Synaptosomal-associated protein 25	Snap25
514	99068952	71722976	75423984	83229008	71830968	82366976	88191976	90632976	80703960	77475008				10	10	1	591	591	172	22101	32331	21371000000	1001	0.0489092	0.697141	0.790017	NaN	P60904	P60904	DnaJ homolog subfamily C member 5	Dnajc5
515	29379018	15167007	17719992	13370996	10214997	18676000	14229001	20086006	18802996	21314998				11	11	7	642	642	451	23707	16128	6373600000	694	-0.0400248	0.876708	0.927953	NaN	P61021	P61021	Ras-related protein Rab-5B	Rab5b
516	34427996	26474010	29406998	29050984	29183986	22573986	36934992	27838008	28796010	22924002				11	11	11	579	579	579	209	28473	5712300000	422	0.0968137	0.536032	0.667364	NaN	P61082;F7CDT0;F6WMC0;G5E919	P61082;F7CDT0;F6WMC0	NEDD8-conjugating enzyme Ubc12	Ube2m
517	66666008	81463032	88243992	78864048	68821040	77138960	82014048	87594008	53549008	69100024				11	11	7	658	658	303	17138	14237	27127000000	826	0.211232	0.1263	0.254118	NaN	P61089;A0A087WPV1;Q9CQ37	P61089	Ubiquitin-conjugating enzyme E2 N	Ube2n
518	20766990	15741999	15287999	16178009	19346002	14799999	14159005	13883993	14534002	14685994				18	18	18	482	482	482	4476	25124	6412800000	797	0.356996	0.0203772	0.071202	NaN	P61161	P61161	Actin-related protein 2	Actr2
519	39987984	31341012	36523992	36452984	48887008	40407984	42122976	31385004	33218008	41042984				23	9	9	638	314	314	42613	32331	7106100000	624	0.192413	0.21824	0.362381	NaN	P61164;A0A494BB86;A0A494BAH0	P61164;A0A494BB86	Alpha-centractin	Actr1a
520	18072994	19435008	15561004	14814994	19347996	16641006	17057996	17109990	19554002	13720007				22	22	22	453	453	453	52404	14303	6217800000	758	0.162691	0.233029	0.37758	NaN	P61202-2;P61202;A2AQE4	P61202-2;P61202;A2AQE4	COP9 signalosome complex subunit 2	Cops2
521	141679936	137770080	126139944	132269984	126930048	178740096	101639944	123079992	119690072	119200064				13	13	2	657	657	155	20601	32331	51238000000	1574	0.391204	0.00798173	0.0375281	NaN	P61205;P84078;D3YV25	P61205;P84078	ADP-ribosylation factor 3;ADP-ribosylation factor 1	Arf3;Arf1
522	123439968	123070064	118729952	125430024	74582024	124659976	120229928	112580056	128810056	103859936				24	24	20	694	694	615	33244	32331	66555000000	2317	0.0841464	0.602512	0.72022	NaN	P61264;A0A0U1RNT8;Q3TJ55;Q80W45;Q00262	P61264	Syntaxin-1B	Stx1b
523	42142024	29547996	25815986	46090004	10176997	40128008	28531010	13626008	35662016	22449996				34	34	34	786	786	786	56451	32331	31713000000	2358	0.419913	0.332917	0.484374	NaN	P61922;P61922-2;F7C9G3;Q3TUE8;F6RN86	P61922;P61922-2	4-aminobutyrate aminotransferase, mitochondrial	Abat
524	26518008	26193992	27738008	24349000	23482996	35544012	23507006	24955014	15542006	20634994				7	7	7	441	441	441	20198	27899	2954900000	366	0.492063	0.00746301	0.0358438	NaN	P61924;Q8R3M1;A0A2R8VJV3	P61924;Q8R3M1;A0A2R8VJV3	Coatomer subunit zeta-1	Copz1
525	15644009	14840008	14214993	17974012	13715998	13028004	13879001	17961992	20048996	13615005				6	6	6	748	748	748	14478	22528	3121100000	456	-0.00447817	0.977171	0.986001	NaN	P61971;A0A1D5RLR1	P61971	Nuclear transport factor 2	Nutf2
526	10458001	7.1597e+06	8588005	9898295	12574999	12970997	37919420	40230956	46623072	356470240				38	2	2	731	8	8	51028	12264	3956700000	277	-2.70196	0.000592093	0.00670153	NaN	P61979-2;P61979;H3BLL4;H3BK96;A0A286YDM3;A0A286YCM2;A0A286YEC4;A0A286YDH1;A0A286YE41	P61979-2;P61979;H3BLL4;H3BK96;A0A286YDM3;A0A286YCM2	Heterogeneous nuclear ribonucleoprotein K	Hnrnpk	-	-	-
527	197549920	164160000	163409920	223820096	208419968	223660064	181830000	173289888	159229920	209959872				22	16	14	85	713	648	28302	32331	92011000000	1562	0.235024	0.117339	0.241528	NaN	P61982	P61982	14-3-3 protein gamma;14-3-3 protein gamma, N-terminally processed	Ywhag
528	17076996	18375000	18597992	19772996	19611996	18131988	16182993	17164002	17794012	16948992				24	10	8	682	336	294	3754	26242	3317000000	418	0.245952	0.0352098	0.107474	NaN	P62137	P62137	Serine/threonine-protein phosphatase PP1-alpha catalytic subunit	Ppp1ca
529	48590988	43471016	46911012	45695992	47177020	50693012	36342980	43474980	44326984	37851000				24	24	9	697	697	339	37186	32331	16466000000	1414	0.341219	0.00727867	0.0353385	NaN	P62141;A0A0J9YUU8;A0A0J9YUG2	P62141	Serine/threonine-protein phosphatase PP1-beta catalytic subunit	Ppp1cb
530	22216004	24427998	19866988	23844994	20071008	24251016	20169004	16937008	22898012	20140012				25	25	25	589	589	589	49184	32331	5382000000	770	0.287734	0.0451024	0.128045	NaN	P62192	P62192	26S protease regulatory subunit 4	Psmc1
531	22122010	20175990	24470988	23984012	26845996	23742004	21607008	29386982	25897994	29059014				28	28	28	672	672	672	45626	32331	9493000000	1372	-0.0465768	0.727287	0.814853	NaN	P62196;Q8K1K2	P62196;Q8K1K2	26S protease regulatory subunit 8	Psmc5
532	38045008	30463986	25952012	34703004	43111016	37509020	17732998	48810996	15141002	18960010				15	15	15	606	606	606	24205	32331	11429000000	905	0.73861	0.0180764	0.0642504	NaN	P62242	P62242	40S ribosomal protein S8	Rps8
533	917480192	802549504	946380032	968500288	1083600256	875549824	1028800704	1011100032	901820032	1120400256				30	30	27	816	816	745	29174	32331	435290000000	5436	-0.00585846	0.958539	0.97825	NaN	P62259;D6REF3;F6WA09	P62259;D6REF3;F6WA09	14-3-3 protein epsilon	Ywhae
534	38214992	37536996	41895984	63754988	40550016	43436028	38870992	48784028	32112002	44472972				11	11	11	689	689	689	16273	26726	11599000000	649	0.216219	0.222029	0.365951	NaN	P62264;D3YVF4;D3Z7I1;A0A494BAS4	P62264;D3YVF4;D3Z7I1	40S ribosomal protein S14	Rps14
535	22266992	16729993	19728996	27486016	20234010	3266000	13501005	23857008	18864000	20097004				13	13	13	563	563	563	17222	11186	11067000000	461	-0.159513	0.741541	0.827716	NaN	P62301;Q921R2;A0A0U1RQ71	P62301;Q921R2	40S ribosomal protein S13	Rps13
536	19350990	13450995	22170994	20089990	22458990	20986996	22953994	21174002	20567014	19833998				3	3	3	304	304	304	10803	11789	2713900000	256	0.000445519	0.997868	0.998613	NaN	P62305;E9Q0W8;E9Q4F4	P62305;E9Q0W8;E9Q4F4	Small nuclear ribonucleoprotein E	Snrpe
537	25822982	23670014	25699998	19038002	39910976	24418988	20967000	29193982	27479002	33806996				4	4	4	422	422	422	11845	32331	1777100000	228	0.0276796	0.886451	0.932734	NaN	P62311	P62311	U6 snRNA-associated Sm-like protein LSm3	Lsm3
538	61093972	50664000	55374016	47578016	60189004	61135988	44911984	51114024	50277988	74851008				12	12	12	746	746	746	13527	32331	15754000000	795	0.159865	0.309562	0.459372	NaN	P62317	P62317	Small nuclear ribonucleoprotein Sm D2	Snrpd2
539	47885968	37625984	51207028	39102008	48640028	55203996	53508032	33831004	45388020	33380014				8	8	8	587	587	587	13916	32331	9886600000	545	0.302592	0.104346	0.225886	NaN	P62320;A0A1W2P7K5	P62320;A0A1W2P7K5	Small nuclear ribonucleoprotein Sm D3	Snrpd3
540	22648002	20018008	17636996	19593000	22324000	21529988	21497990	18922998	23290002	20018008				20	20	20	632	632	632	44172	32331	6861200000	993	0.0975708	0.446805	0.588377	NaN	P62334	P62334	26S protease regulatory subunit 10B	Psmc6
541	10776999	11472006	8310103	10832996	7997703	8406805	18181990	18699990	14487998	16236999				9	9	9	833	833	833	1099	15822	4545800000	482	-0.701205	0.000228115	0.00359616	NaN	P62627;A2AVR9	P62627;A2AVR9	Dynein light chain roadblock-type 1	Dynlrb1			-
542	62276036	67608000	41026004	67477008	82310048	55923004	34767020	45231016	89020056	30040004				30	18	18	685	447	447	50454	32331	31235000000	1531	0.561764	0.0674245	0.168407	NaN	P62631	P62631	Elongation factor 1-alpha 2	Eef1a2
543	58181988	164439984	357670240	44628996	14995002	12458007	6.6243e+06	6332797952	2059699712	8796596				31	31	31	966	966	966	23381	32331	498650000000	3187	-1.46952	0.438481	0.580597	NaN	P62696	P62696	Beta-crystallin B2	Crybb2
544	13991993	18936988	17983994	23949000	13660008	18252994	11685006	22350992	17280992	17269000				25	25	12	726	726	373	29597	30449	17716000000	1193	0.182976	0.374404	0.522606	NaN	P62702	P62702	40S ribosomal protein S4, X isoform	Rps4x
545	21727002	25482988	32824014	28637010	16899006	22916002	33331990	23778004	29504002	30188986				8	8	8	465	465	465	17018	1068	3866700000	414	-0.13912	0.446991	0.588377	NaN	P62743;A0A0U1RPS0;A0A0U1RQ06	P62743;A0A0U1RPS0	AP-2 complex subunit sigma	Ap2s1
546	58831024	55191004	55179988	57187992	43905008	57484988	40863984	39104024	38982980	36410984				17	17	14	817	817	686	22142	32331	13263000000	970	0.606894	0.000131795	0.00263591	NaN	P62761	P62761	Visinin-like protein 1	Vsnl1			+
547	1243899776	1549799296	2117800320	1967900416	1038699584	1725599104	1894299648	1752199680	1825699712	2552199680				17	17	17	738	738	738	11367	32331	1132000000000	4126	-0.226935	0.279045	0.428237	NaN	P62806	P62806	Histone H4	Hist1h4a
548	185190096	193520112	171379936	156140064	223779856	200140112	170129968	170809920	189260000	161890064				33	33	33	746	746	746	5655	32331	109830000000	3682	0.235166	0.0537839	0.14443	NaN	P62814;Q91YH6;A0A0U1RNU9	P62814	V-type proton ATPase subunit B, brain isoform	Atp6v1b2
549	20798012	21102014	22578014	25765998	11074994	21753014	20455994	23975008	17683998	13201004				10	7	6	498	405	37	25872	32331	5602000000	561	0.227096	0.346991	0.493596	NaN	P62823;A0A286YDR2;Q9CXS2	P62823;A0A286YDR2;Q9CXS2	Ras-related protein Rab-3C	Rab3c
550	184600016	202170032	215469872	197980016	244929968	153100048	274010048	305679936	274600096	335750208				18	18	18	532	532	532	24423	32331	89140000000	1689	-0.464905	0.00245279	0.0177662	NaN	P62827;Q14AA6;Q61820	P62827;Q14AA6	GTP-binding nuclear protein Ran	Ran;1700009N14Rik
551	23917990	26901990	27833004	30855994	40753004	21185006	30239996	25136004	22135996	26250014				14	14	14	915	915	915	1317	13155	8438600000	582	0.235569	0.180362	0.323529	NaN	P62869;A0A3B2WBM3;A6PWE0	P62869;A0A3B2WBM3	Transcription elongation factor B polypeptide 2	Tceb2
552	1412400512	1297099648	1288800640	1205200512	1783998976	1458900224	2828201472	2924601344	2587400192	2903800320				28	28	17	794	794	50	37377	32331	851710000000	5321	-0.88852	3.69051e-06	0.000224785	NaN	P62874;H3BKR2;H3BLF7	P62874;H3BKR2	Guanine nucleotide-binding protein G(I)/G(S)/G(T) subunit beta-1	Gnb1			-
553	143459984	131570088	109269952	148449920	135579920	151840000	121429936	117060032	128760000	128779920				21	12	8	735	494	456	37331	32331	31610000000	1155	0.252729	0.0559243	0.146938	NaN	P62880;E9QKR0;D3Z1M1;D3YZX3;D3Z1T4;E9PWM7	P62880;E9QKR0;D3Z1M1;D3YZX3;D3Z1T4	Guanine nucleotide-binding protein G(I)/G(S)/G(T) subunit beta-2	Gnb2
554	35344996	32584998	32996008	29344004	41399012	36505020	52151992	63125028	56631980	58993028				18	18	2	605	605	111	43565	32331	16576000000	1053	-0.620629	0.000111987	0.00227367	NaN	P62881	P62881	Guanine nucleotide-binding protein subunit beta-5	Gnb5			-
555	92024032	55363036	98889024	99767944	56074996	114100048	78537960	118550040	143470032	134680064				13	13	13	714	714	714	11605	32331	29667000000	1159	-0.365725	0.182104	0.323817	NaN	P62897;CON__P62894;P00015	P62897	Cytochrome c, somatic	Cycs
556	47442028	42673976	45228024	44738996	44280008	48481004	38697016	45091004	36709984	51287992				27	27	27	864	864	864	26674	32331	25779000000	1427	0.212561	0.0820937	0.192992	NaN	P62908;D3YV43;A0A140LI77	P62908;D3YV43;A0A140LI77	40S ribosomal protein S3	Rps3
557	19116012	20393994	21725998	20384990	18625008	22321994	15049996	20683010	13936995	17480998				9	9	9	533	533	533	1586	1152	3821200000	397	0.414068	0.00575985	0.0303866	NaN	P62911;P17932	P62911	60S ribosomal protein L32	Rpl32
558	487240160	577209920	681049984	702329728	581280128	582669696	670039808	696229888	579810304	665920128				10	10	2	596	596	205	17951	32331	201780000000	2707	-0.00512691	0.964556	0.981401	NaN	P62983	P62983	Ubiquitin-40S ribosomal protein S27a;Ubiquitin;40S ribosomal protein S27a	Rps27a
559	78054968	50585024	68195008	78900024	37692004	74621976	54510012	56603984	58796036	63153996				10	9	4	455	403	194	23432	24076	16480000000	846	0.224281	0.311814	0.45966	NaN	Q3TLP8;P63001;Q05144;A0A2R8VHH0	Q3TLP8;P63001;Q05144	Ras-related C3 botulinum toxin substrate 1;Ras-related C3 botulinum toxin substrate 2	Rac1;Rac2
560	37802992	31876020	32673992	34684980	40949000	32813992	32460992	24661994	27655986	35091008				23	23	23	639	639	639	4667	32331	9756800000	934	0.35652	0.0204042	0.071202	NaN	P63005;P63005-2;Q5SW16	P63005;P63005-2	Platelet-activating factor acetylhydrolase IB subunit alpha	Pafah1b1
561	221220096	201799904	216150064	219429872	164720016	247889888	200779872	143489952	202249968	164820016				15	15	11	659	659	477	2497	32331	69476000000	1451	0.376125	0.0271879	0.087293	NaN	P63011;D3YZP5	P63011	Ras-related protein Rab-3A	Rab3a
562	576689664	533390112	575099968	505939840	618659648	566220160	517590208	555549888	528209792	552290304				55	52	37	704	704	571	7087	32331	585190000000	7852	0.180753	0.0673867	0.168407	NaN	P63017;Q504P4;D3Z5E2	P63017;Q504P4	Heat shock cognate 71 kDa protein	Hspa8
563	44057004	45015000	45005004	60677972	55286016	42823976	43012980	48681972	37219988	56314964				9	9	9	372	372	372	19462	22885	10075000000	628	0.199071	0.186128	0.328173	NaN	P63028;D3YU75	P63028;D3YU75	Translationally-controlled tumor protein	Tpt1
564	24847000	25503986	22868998	21552002	26174988	25353008	18482004	22683000	17267996	22688010				20	20	20	559	559	559	44868	20819	4705900000	647	0.391498	0.00416798	0.0249042	NaN	P63037;B1AXY1;B1AXY0;B1AXX9	P63037;B1AXY1;B1AXY0;B1AXX9	DnaJ homolog subfamily A member 1	Dnaja1
565	161179968	158630048	158830032	153880080	109089952	142059936	168980000	152730080	156399968	162350016				54	54	54	813	813	813	60955	32331	105820000000	4384	-0.0127049	0.918624	0.952016	NaN	P63038;P63038-2;D3Z2F2;D3Z7J9	P63038	60 kDa heat shock protein, mitochondrial	Hspd1
566	26021996	27916992	29415008	40840004	33701992	43007976	26467992	30554014	25518996	36535004				26	26	21	709	709	62	41275	32331	13225000000	1210	0.274803	0.143517	0.274196	NaN	P63085;A0A338P736;A0A338P781	P63085	Mitogen-activated protein kinase 1	Mapk1
567	14908993	28572002	24444990	27693012	42935996	38960980	24898990	27622002	29566988	34184980				22	6	6	614	202	202	38504	67496	3300200000	270	0.0781198	0.753364	0.837071	NaN	P63087-2;P63087;A0A0G2JGC1;A0A0G2JFF1	P63087-2;P63087;A0A0G2JGC1;A0A0G2JFF1	Serine/threonine-protein phosphatase PP1-gamma catalytic subunit	Ppp1cc
568	14260998	6327401	15838005	15045998	13830004	17250996	14829005	15200993	14892997	15112004				17	16	1	447	419	51	45663	20028	4938100000	795	-0.0776789	0.769957	0.851976	NaN	P63094;Q6R0H7;A0A571BEI3;Z4YKV1;P63094-3;A0A571BEM2;A0A571BE25;A0A571BEG2;A2A610;A0A571BGH5	P63094;Q6R0H7;A0A571BEI3;Z4YKV1;P63094-3;A0A571BEM2	Guanine nucleotide-binding protein G(s) subunit alpha isoforms short;Guanine nucleotide-binding protein G(s) subunit alpha isoforms XLas	Gnas
569	644929600	468769728	731680256	571939648	845880192	492609696	557299968	469250272	604710336	691429760				24	21	19	759	718	682	27771	32331	317280000000	3072	0.21024	0.275769	0.425236	NaN	P63101;A0A2I3BQ03;D3YXN6;D3YXF4;D3YW45	P63101;A0A2I3BQ03	14-3-3 protein zeta/delta	Ywhaz
570	274140128	297630016	361479936	291810144	303470080	284700032	274649824	304800192	382939904	552809728				23	23	20	735	735	619	24893	32331	182390000000	3050	-0.157817	0.392279	0.538028	NaN	P63158;A0A0J9YUZ4;A0A0J9YUD8;D3YZ18;D3YVC6	P63158;A0A0J9YUZ4;A0A0J9YUD8;D3YZ18	High mobility group protein B1	Hmgb1
571	56733972	51631016	65005036	52292008	31375006	54742996	46719020	45719980	48776032	40598988				8	8	8	845	845	845	78501	19906	10836000000	504	0.28263	0.137736	0.268236	NaN	P63213	P63213	Guanine nucleotide-binding protein G(I)/G(S)/G(O) subunit gamma-2	Gng2
572	18099990	16192003	18519990	18563994	10030994	15810996	8791097	10118998	12581002	10122999				5	5	5	747	747	747	83047	20918	2564600000	276	0.741025	0.00269962	0.0188411	NaN	P63216	P63216	Guanine nucleotide-binding protein G(I)/G(S)/G(O) subunit gamma-3	Gng3			+
573	15820991	16411009	18575998	18422992	13995009	14556001	10942001	15692004	21766996	16433003				10	10	10	63	63	63	15524	32331	10427000000	846	0.162808	0.394713	0.539293	NaN	P63276	P63276	40S ribosomal protein S17	Rps17
574	13227996	17529992	20410988	12953997	12232000	12584995	11434998	15266993	17803988	13023992				12	12	12	614	614	614	18007	22418	3744700000	471	0.157093	0.389836	0.536876	NaN	P63280;G3UYP0;Q8CFZ0;G3UWL6;G3UWJ1;G3UZL6	P63280;G3UYP0;Q8CFZ0	SUMO-conjugating enzyme UBC9	Ube2i
575	23751014	25485010	23807006	22567988	19517998	23998000	26881014	19977002	27003010	27766004				12	12	7	476	476	238	23553	23968	5541800000	508	-0.00240558	0.985735	0.992401	NaN	P63321;A0A1Y7VL93	P63321;A0A1Y7VL93	Ras-related protein Ral-A	Rala
576	97958000	72653968	91081024	89203024	99798944	78435960	71533960	107990048	101689944	85991960				18	11	1	424	298	35	58643	32331	10374000000	649	0.0700723	0.643833	0.747359	NaN	P63328	P63328	Serine/threonine-protein phosphatase 2B catalytic subunit alpha isoform	Ppp3ca
577	67156968	57746028	73078024	59533012	77912992	70447984	57581968	52038968	62581000	57238972				17	17	2	663	663	68	35608	32331	18236000000	1324	0.352043	0.0135102	0.0538738	NaN	P63330	P63330	Serine/threonine-protein phosphatase 2A catalytic subunit alpha isoform	Ppp2ca
578	45963984	42680976	40959992	44137984	45663984	40592980	33095006	44451988	52774980	37183004				24	24	24	882	882	882	2982	32331	21673000000	1428	0.191002	0.181649	0.323817	NaN	P67778;Q5SQG5	P67778;Q5SQG5	Prohibitin	Phb
579	26125998	25765998	30318016	26839004	32474986	33506998	25588996	31669018	32017002	26071998				9	9	9	493	493	493	24942	32331	6677800000	683	0.135172	0.31498	0.463816	NaN	P67871;G3UZJ5;G3UXG7;G3UZA4;G3UZX4;G3UXU2;G3UWU5	P67871;G3UZJ5;G3UXG7;G3UZA4;G3UZX4	Casein kinase II subunit beta	Csnk2b
580	65861972	55889004	54022016	73606960	81048040	72600000	68068008	73847040	66036960	73594992				22	22	22	817	817	817	35076	32331	29623000000	1879	0.0386008	0.782686	0.86179	NaN	P68040	P68040	Guanine nucleotide-binding protein subunit beta-2-like 1;Guanine nucleotide-binding protein subunit beta-2-like 1, N-terminally processed	Gnb2l1
581	172020080	262740048	177039968	175620032	318750080	227810032	137500032	173730096	160100032	168259952				36	18	3	78	517	66	42051	32331	351230000000	2646	0.560318	0.0051514	0.0284698	NaN	P68134	P68134	Actin, alpha skeletal muscle	Acta1			+
582	190380016	202000112	180919984	192189952	253870160	210030112	187729888	166079920	164990064	167360096				23	18	18	731	653	653	27778	32331	86477000000	2044	0.369061	0.00461961	0.0267977	NaN	P68254;P68254-2	P68254;P68254-2	14-3-3 protein theta	Ywhaq
583	3268401152	2991701760	3255898368	2833500928	3711698944	3337101056	2970399744	2895600128	2906300672	2639401216				42	42	0	86	86	0	50135	32331	1543200000000	10041	0.296134	0.0105232	0.0454369	NaN	P68369	P68369	Tubulin alpha-1A chain	Tuba1a
584	1304199680	1110600448	1266700288	1201800192	1373899136	1584399360	1313599488	1244299392	1058699968	1408899968				38	38	1	843	843	27	4983	32331	1329900000000	13202	0.174965	0.185888	0.328173	NaN	P68372	P68372	Tubulin beta-4B chain	Tubb4b
585	88268032	87154016	105679960	98521032	118609928	107459960	88632992	91521960	73592952	78885008				23	20	17	76	72	654	28211	32331	40194000000	1625	0.395758	0.00511377	0.0284698	NaN	P68510	P68510	14-3-3 protein eta	Ywhah
586	38417976	30808016	35713020	42922996	42823012	43600000	32686004	36452984	43434996	31506982				40	40	40	506	506	506	97183	32331	19704000000	2007	0.235308	0.145388	0.275339	NaN	P70168	P70168	Importin subunit beta-1	Kpnb1
587	23194010	32313996	25408004	38063020	38377008	21952012	34028020	36938996	33551016	26304000				10	10	10	57	57	57	29891	92371	8122200000	482	-0.0360534	0.838641	0.90215	NaN	P70195	P70195	Proteasome subunit beta type-7	Psmb7
588	286659872	275229952	272489888	301019808	364919904	348849792	225019952	263630112	216800016	160920000				14	14	13	898	898	898	2083	32331	160820000000	2795	0.640987	0.000732957	0.00792099	NaN	P70296;D3Z1V4;D6RHS6;Q8VIN1-2;Q8VIN1	P70296;D3Z1V4;D6RHS6	Phosphatidylethanolamine-binding protein 1;Hippocampal cholinergic neurostimulating peptide	Pebp1			+
589	14608999	15734009	16984006	16673995	19282012	17827990	17406992	11585006	11390005	15907002				17	17	15	515	515	474	51144	32331	2770900000	639	0.3987	0.020809	0.072426	NaN	Q3UGN9;P70297;A2ARJ0;A0A0A6YVP6	Q3UGN9;P70297;A2ARJ0	Signal transducing adapter molecule 1	Stam
590	42247012	36060980	32395996	38417976	39522000	43212016	22603012	26452004	28673986	29644016				20	9	9	506	281	281	49279	32331	9513300000	768	0.646262	0.000363099	0.00491468	NaN	P70333	P70333	Heterogeneous nuclear ribonucleoprotein H2	Hnrnph2			+
591	72557016	88349992	83305960	77115000	84028040	77177008	71065000	71176984	59215964	70939968				23	23	22	653	653	626	36169	32331	23603000000	1388	0.360885	0.00104682	0.0101647	NaN	P70372	P70372	ELAV-like protein 1	Elavl1
592	11759006	9393497	15493999	11925997	10869004	10596005	11664000	8716900	8978099	12555994				44	44	32	209	209	161	29021	32331	2647500000	704	0.274546	0.141007	0.271089	NaN	Q4FE56;P70398;E9PWA9;G3UZS3	Q4FE56;P70398	Ubiquitin carboxyl-terminal hydrolase;Probable ubiquitin carboxyl-terminal hydrolase FAF-X	Usp9x
593	15654996	17584006	24034006	14031005	11098006	18806004	14015006	12806006	27023010	19293002				18	18	18	575	575	575	42785	32331	10441000000	1165	0.0300857	0.906097	0.941947	NaN	P70404	P70404	Isocitrate dehydrogenase [NAD] subunit gamma 1, mitochondrial	Idh3g
594	27563016	36691012	25994008	24911996	27248990	16185005	17038004	6.5667e+06	13830004	19437990				22	22	20	558	558	51	386	95468	7914800000	752	1.09145	0.00233222	0.0171713	NaN	P70441	P70441	Na(+)/H(+) exchange regulatory cofactor NHE-RF1	Slc9a3r1		+	+
595	32855014	35655980	36832980	36144984	48675988	31669018	32594994	40709012	30693004	41077020				11	11	11	68	68	68	2205	32331	8608600000	615	0.14397	0.296909	0.444334	NaN	P70670;Q60817	P70670;Q60817	Nascent polypeptide-associated complex subunit alpha, muscle-specific form;Nascent polypeptide-associated complex subunit alpha	Naca
596	53714000	42706996	57985020	48541996	56239000	52724980	54086976	62202968	58400004	61334012				33	33	33	711	711	711	59652	32331	23835000000	1642	-0.0680872	0.572452	0.694221	NaN	P80313;A0A0N4SV00;A0A0N4SUI8;A0A0N4SV22	P80313;A0A0N4SV00	T-complex protein 1 subunit eta	Cct7
597	74841016	69738976	84784960	72464984	82462968	69925008	74490976	58585988	73980032	80003992				40	40	40	811	811	811	57477	32331	48077000000	3042	0.201732	0.122279	0.24862	NaN	P80314;A0A1W2P7B7;A0A1W2P828;A0A1W2P6Q3;A0A1W2P871;A0A1W2P8B6	P80314	T-complex protein 1 subunit beta	Cct2
598	47423968	41717016	42526980	41843012	51242988	49503968	42781024	42847024	47172032	46551008				39	39	39	694	694	694	58066	32331	25896000000	1892	0.144001	0.210555	0.356241	NaN	P80315;G5E839;G3UYW5;G3UXF3;G3UXG2	P80315;G5E839	T-complex protein 1 subunit delta	Cct4
599	56623968	54125032	73019984	68149048	60939976	57023028	76741032	76419984	75212976	70500992				38	38	37	721	721	686	59623	32331	34836000000	2273	-0.165122	0.173347	0.315177	NaN	P80316;E0CZA1	P80316	T-complex protein 1 subunit epsilon	Cct5
600	48406004	56697980	42937016	39419984	65196968	38420008	50779004	47137992	41555016	51408016				32	32	27	655	655	599	58004	32331	31231000000	1679	0.121193	0.401576	0.543153	NaN	P80317;A0A571BEL9	P80317;A0A571BEL9	T-complex protein 1 subunit zeta	Cct6a
601	59189976	61465028	69776976	62701996	68724032	59013000	59706972	68297960	66834032	63178964				49	49	49	771	771	771	60629	32331	42586000000	2626	0.0951187	0.33394	0.484776	NaN	P80318;E9Q133;Q3U0I3;F6Q609;F6ZVG8	P80318;E9Q133;Q3U0I3;F6Q609	T-complex protein 1 subunit gamma	Cct3
602	32618014	32667988	30851996	25162004	34517004	23615002	31643990	42390016	40293980	43528984				8	7	7	40	314	314	21418	32331	6877800000	535	-0.28221	0.0549475	0.145801	NaN	P83917;Q7TPM0;Q9CYJ8	P83917;Q7TPM0;Q9CYJ8	Chromobox protein homolog 1	Cbx1
603	12514000	15816996	14486006	19862996	14245000	17229002	13770999	12650001	14161009	9854305				15	8	5	684	461	264	22427	32331	2990600000	478	0.432937	0.0192729	0.067784	NaN	P84075;E9PV73;A2A7R5;A2A7R6	P84075;E9PV73;A2A7R5	Neuron-specific calcium-binding protein hippocalcin	Hpca
604	56199012	44093016	47474972	50333988	37219004	46614996	41753988	41552984	42616020	40598988				12	7	6	706	417	339	20529	12862	6527900000	385	0.283273	0.0442658	0.126474	NaN	P84084	P84084	ADP-ribosylation factor 5	Arf5
605	30683998	42627008	33192984	35936000	29052982	44028996	23146008	26778008	34089976	23405014				10	10	7	552	552	403	15394	32331	13220000000	678	0.542531	0.00482954	0.0276563	NaN	P84086	P84086	Complexin-2	Cplx2			+
606	102049936	90924016	102100008	86817976	132860080	85165016	79084032	83640008	69262008	102000032				7	7	7	558	558	558	12259	32331	17436000000	557	0.37655	0.0216878	0.074517	NaN	P84089;G3UW85;A0A1W2P7H9;A0A1W2P7T3	P84089;G3UW85;A0A1W2P7H9;A0A1W2P7T3	Enhancer of rudimentary homolog	Erh
607	49707012	43681004	50123020	51310984	49721996	55919008	47667988	60701000	49689992	56565008				28	28	28	60	60	60	49389	32331	24466000000	1584	0.0233539	0.839241	0.90215	NaN	Q3TWV4;P84091;A0A338P6T4;A0A338P798	Q3TWV4;P84091	AP-2 complex subunit mu	Ap2m1
608	234169904	195289936	241389936	194959984	285399872	225800144	251289920	233039856	171469904	186379888				11	11	10	605	605	605	14203	21304	39007000000	706	0.248907	0.0967398	0.217138	NaN	P84104-2;P84104	P84104-2;P84104	Serine/arginine-rich splicing factor 3	Srsf3
609	47580028	41021012	45783008	50483004	36045012	48145032	35145004	42217976	51328012	55654012				16	16	8	37	37	184	44373	32331	21310000000	1125	0.0932162	0.570457	0.693659	NaN	P97300;P97300-1;H3BIX4;Z4YLB7;H3BKA7;P97300-4;A0A0A0MQN8	P97300;P97300-1;H3BIX4;Z4YLB7	Neuroplastin	Nptn
610	33701012	20663004	27299002	18290992	42026020	29174998	38056980	37292000	41196996	27700006				11	11	11	642	642	642	20583	21115	7434500000	687	-0.261536	0.253327	0.399833	NaN	P97315	P97315	Cysteine and glycine-rich protein 1	Csrp1
611	37149000	35800000	40603980	43290012	43543028	37171012	20428994	36590980	29612014	42444020				21	21	21	602	602	602	29885	30259	22002000000	1286	0.461226	0.0231519	0.0785405	NaN	P97351	P97351	40S ribosomal protein S3a	Rps3a
612	13428003	10533000	10674999	12473994	9170001	9608901	8506802	10385994	13201999	12976006				16	16	16	62	62	62	41313	17019	1973200000	356	0.0922322	0.610762	0.724856	NaN	P97355;E9PZ58;A2AC81	P97355;E9PZ58	Spermine synthase	Sms
613	81531016	61820020	69370968	73144048	41581012	81746992	51384028	65909008	69036016	33069988				24	24	24	626	626	626	31775	32331	31338000000	1698	0.455996	0.0800635	0.189885	NaN	P97370	P97370	Sodium/potassium-transporting ATPase subunit beta-3	Atp1b3
614	29937990	40600008	38529012	32164008	33141986	30182002	24796988	24299990	27614006	35419984				20	20	18	469	469	444	54087	16015	9127800000	832	0.412321	0.00853361	0.0389017	NaN	P97379;P97379-2;A0A0J9YTQ8;A0A0J9YUY8	P97379;P97379-2	Ras GTPase-activating protein-binding protein 2	G3bp2
615	53571028	55919972	35583976	60543032	38384976	67481016	85999008	63066972	74412032	94636008				8	8	8	509	509	509	12496	32331	17863000000	653	-0.516787	0.0228473	0.0777039	NaN	P97450;E9QAD6	P97450;E9QAD6	ATP synthase-coupling factor 6, mitochondrial	Atp5j
616	20863998	17422002	16581008	18041006	15889998	17783006	19688010	17820002	18213990	17109990				20	20	20	307	307	307	8825	32331	4051100000	594	0.0792946	0.516642	0.651883	NaN	P97742;A0A494BAD3;A0A494BAC7;A0A494BBF2	P97742;A0A494BAD3	Carnitine O-palmitoyltransferase 1, liver isoform	Cpt1a
617	16169007	15111005	19438992	15372007	7202601	16441999	13936000	10613993	16326999	12154992				16	16	16	405	405	405	55986	29527	4600700000	665	0.250391	0.344125	0.491611	NaN	P97797-2;P97797;P97797-4;P97797-3;E0CX65;A2ANC1;A0A0A6YWR3;Q6F5F2;A0A0A6YYP6	P97797-2;P97797	Tyrosine-protein phosphatase non-receptor type substrate 1	Sirpa
618	35684984	36817984	37422980	38836988	19127994	21585994	35772984	26352000	24300986	37420012				29	29	29	702	702	702	54356	32331	18487000000	1537	0.117359	0.612341	0.724856	NaN	P97807;P97807-2;H3BKG7	P97807;P97807-2	Fumarate hydratase, mitochondrial	Fh
619	144989952	115650048	113479944	119690072	167480064	125180040	172229888	151430032	180579952	139229968				13	13	7	588	588	35	29622	32331	81992000000	1732	-0.182981	0.214237	0.360197	NaN	P97822;P97822-2;E9Q0X5;A0A0G2JEK9;E9Q2G1;P97822-3	P97822;P97822-2;E9Q0X5	Acidic leucine-rich nuclear phosphoprotein 32 family member E	Anp32e
620	5567499	5098802	5448098	6.4855e+06	5.168e+06	7.8163e+06	4.4089e+06	8953101	5148998	3340602				16	14	14	434	409	409	51828	14442	2847200000	488	0.31441	0.218953	0.362666	NaN	P97855	P97855	Ras GTPase-activating protein-binding protein 1	G3bp1
621	8041895	7.6566e+06	8590299	7.3416e+06	6.5369e+06	10079996	13774003	12852004	13728008	8755395				10	9	9	239	206	206	52875	16098	1845700000	321	-0.481601	0.0152895	0.056911	NaN	P98191	P98191	Phosphatidate cytidylyltransferase 1	Cds1
622	4.0679e+06	5.9024e+06	6.0074e+06	7.9871e+06	3.5026e+06	5.2139e+06	2539400	6188798	3.3551e+06	2.956e+06				32	32	32	482	482	482	97164	32331	1363400000	578	0.689336	0.0268507	0.0869081	NaN	P98203-4;P98203-5;P98203-2;P98203;A0A338P7H0	P98203-4;P98203-5;P98203-2;P98203	Armadillo repeat protein deleted in velo-cardio-facial syndrome homolog	Arvcf
623	460709952	413299936	403979904	364689856	449160192	501159936	282930112	232639984	374450016	401670176				36	5	5	802	162	162	4967	32331	192150000000	1653	0.566313	0.00537901	0.0287982	NaN	P99024;G3UZR1	P99024	Tubulin beta-5 chain	Tubb5			+
624	34569020	29734018	37774016	37936016	36382016	35674984	32661986	30525994	41599984	39085004				9	9	9	50	50	50	29116	32331	5828300000	570	0.101277	0.47579	0.614678	NaN	P99026	P99026	Proteasome subunit beta type-4	Psmb4
625	27651014	32364018	23057986	21848012	41814972	19606008	14986004	17753008	29271006	31119992				9	9	9	791	791	791	11651	32331	31318000000	984	0.399404	0.139555	0.270237	NaN	P99027;A0A5F8MPY2	P99027;A0A5F8MPY2	60S acidic ribosomal protein P2	Rplp2
626	58622016	72350976	77451968	56930980	82042024	66320000	73334992	64056020	73350992	86969960				8	8	8	663	663	663	10435	32331	18927000000	697	0.00464033	0.971432	0.984664	NaN	P99028;Q9D2Q7	P99028	Cytochrome b-c1 complex subunit 6, mitochondrial	Uqcrh
627	102169952	118769984	116369976	94752056	78849968	107959928	85286032	102919936	64525968	89859952				15	15	15	772	772	772	17015	32331	49246000000	1625	0.394086	0.0134832	0.0538738	NaN	P99029-2;P99029;G3UZJ4;H3BJQ7;A0A494BAZ4	P99029-2;P99029;G3UZJ4;H3BJQ7;A0A494BAZ4	Peroxiredoxin-5, mitochondrial	Prdx5
628	21955988	25023004	22484986	24322008	27174016	24597000	27293986	29479010	30596014	19402994				34	34	34	715	715	715	59262	32331	13164000000	1401	0.00010053	0.999421	0.999421	NaN	Q00612;A3KG36;G3UWD6;P97324;REV__P46662	Q00612;A3KG36	Glucose-6-phosphate 1-dehydrogenase X;Glucose-6-phosphate 1-dehydrogenase	G6pdx
629	29918998	222059904	8220402	15053001	19046008	29306010	66513968	21165998	13257006	116309992				20	20	19	591	591	553	30615	22173	27009000000	1104	-0.328327	0.686529	0.781699	NaN	Q00623;A0A1L1STX7	Q00623	Apolipoprotein A-I;Proapolipoprotein A-I;Truncated apolipoprotein A-I	Apoa1
630	26115016	34314984	28135006	39019020	28834982	35091984	14130992	17669998	6.9662e+06	11633999				16	16	16	852	852	852	15846	30442	21666000000	1299	1.52034	8.89076e-06	0.000441245	NaN	Q00915	Q00915	Retinol-binding protein 1	Rbp1		+	+
631	58425028	52543012	51873976	60105984	70588008	64903960	55533988	55449988	54852028	56080036				42	42	42	545	545	545	84939	32331	33539000000	2338	0.218052	0.0813437	0.19236	NaN	Q00PI9;A0A494BAL6	Q00PI9	Heterogeneous nuclear ribonucleoprotein U-like protein 2	Hnrnpul2
632	165469984	157220096	169170000	158420048	202909888	162660032	169680032	166050064	148550032	178620096				72	72	72	833	833	833	89321	32331	128850000000	5846	0.14792	0.169581	0.309794	NaN	Q01853	Q01853	Transitional endoplasmic reticulum ATPase	Vcp
633	127659936	134530048	124709920	127609984	146779968	139069920	137310032	152819968	148580096	143720064				64	64	50	685	685	579	11781	32331	143490000000	5964	-0.00810071	0.928262	0.956824	NaN	Q02053	Q02053	Ubiquitin-like modifier-activating enzyme 1	Uba1
634	26388014	29129982	30590998	28694996	18617008	29904998	12677006	22523008	19482008	15287999				36	36	31	602	602	544	8547	32331	14698000000	1920	0.771872	0.00142015	0.0121993	NaN	Q02248;E9Q6A9;F7BAC9;F7CRC6;D3YUH4;F6QZ47;D3Z5Q1;E9PW26;D3Z7S6	Q02248;E9Q6A9	Catenin beta-1	Ctnnb1			+
635	29547996	26399006	27471992	27774006	23937002	26212006	20931992	20000998	20962012	24838986				25	25	1	532	532	26	53408	21243	4900700000	734	0.431214	0.00286877	0.0192208	NaN	Q02819;A0A1B0GR41	Q02819;A0A1B0GR41	Nucleobindin-1	Nucb1
636	759970176	759320384	725859840	721459904	465000160	725889600	828929792	756139776	920610176	956849856				49	49	49	759	759	759	59752	32331	578460000000	6924	-0.215032	0.180069	0.323448	NaN	Q03265;D3Z6F5;D6RJ16	Q03265;D3Z6F5	ATP synthase subunit alpha, mitochondrial;ATP synthase subunit alpha	Atp5a1
637	10297996	7.8447e+06	10521003	5.8466e+06	7.0514e+06	4.5471e+06	15032000	13010998	14420007	18928002				25	25	25	389	389	389	9559	32331	3327300000	602	-0.924825	0.00116955	0.0108833	NaN	Q03717;A6H8H5	Q03717	Potassium voltage-gated channel subfamily B member 1	Kcnb1			-
638	26597992	92712032	493299872	25672016	4.0835e+06	8656000	2661699	218220000	1621299456	11105007				16	13	2	718	649	63	21195	32331	70280000000	1390	-0.696178	0.687195	0.781699	NaN	Q03740;E9Q3I1	Q03740	Gamma-crystallin E	Cryge
639	1233999872	1110899968	1064700544	1087600256	1398300416	1070500160	943349504	841439872	856369600	852880576				33	33	30	903	903	866	42713	32331	893030000000	12285	0.524219	0.000264284	0.00397911	NaN	Q04447	Q04447	Creatine kinase B-type	Ckb			+
640	25078014	27458012	22668012	25126002	13666999	25437984	22929002	18380004	12897996	18281008				16	16	16	542	542	542	38113	32331	4382200000	536	0.470574	0.0408662	0.118787	NaN	Q05186	Q05186	Reticulocalbin-1	Rcn1
641	18077010	23743010	43632004	14034994	12700996	13275000	9662098	87514024	84880968	8876903				13	13	13	80	80	80	15137	32331	16664000000	851	-0.462812	0.506573	0.643419	NaN	Q05816	Q05816	Fatty acid-binding protein, epidermal	Fabp5
642	8238299	6607504	7035500	8621098	7104697	10491001	7637403	6750797	8.2605e+06	8419195				14	14	13	349	349	326	39842	11701	1377800000	258	0.150938	0.395562	0.539293	NaN	Q06138;D3YV52	Q06138	Calcium-binding protein 39	Cab39
643	132390000	126009936	111800024	122599928	93533944	117590048	138719920	122430016	120449960	137450064				6	6	6	606	606	606	82355	23341	15156000000	397	-0.0316563	0.786789	0.865598	NaN	Q06185;Q8BTB6	Q06185;Q8BTB6	ATP synthase subunit e, mitochondrial	Atp5i;Atp5k
644	60450972	89511952	65618008	77372960	93026968	70239008	21133004	26497016	20898008	26119988				20	20	20	426	426	426	51655	32331	10681000000	936	1.79446	1.26434e-08	2.82369e-06	NaN	Q06890;E9PUU2;E9PXG5;E9Q8Y5;E9Q9B8;E9Q2G2	Q06890;E9PUU2;E9PXG5;E9Q8Y5	Clusterin;Clusterin beta chain;Clusterin alpha chain	Clu		+	+
645	108290000	159459968	147380032	139010000	118369936	112999968	69408032	113229968	41771988	88176000				25	25	24	705	705	705	31372	32331	82921000000	1663	0.940675	0.00075066	0.00798321	NaN	Q08331;Q8CCS7	Q08331;Q8CCS7	Calretinin	Calb2			+
646	10235004	10009996	8477398	12277998	9722002	10097002	5.9332e+06	6649296	6178497	6.523e+06				24	24	24	389	389	389	76249	31649	2444200000	524	0.792457	7.89708e-05	0.00183603	NaN	Q08642	Q08642	Protein-arginine deiminase type-2	Padi2			+
647	47923020	44388972	38276024	51830032	46012988	52841028	47981980	44711972	38708988	50622020				54	54	54	587	587	587	10332	32331	36720000000	3069	0.160758	0.217723	0.361971	NaN	Q11011;F6QYF8;E9Q039;E9Q6F4;F6V7K3;F7ANF4;F2Z3V5	Q11011;F6QYF8;E9Q039;E9Q6F4	Puromycin-sensitive aminopeptidase	Npepps
648	25520986	15071003	24115996	21321986	27807000	25902994	65132008	68777024	62020012	71619976				10	10	10	481	481	481	25177	32331	6882100000	526	-1.43304	1.60451e-06	0.000143337	NaN	Q148R9	Q148R9	Regulator of G-protein signaling 9-binding protein	Rgs9bp		-	-
649	4.4878e+06	6399000	5.0887e+06	4.4729e+06	5158203	6.4668e+06	6808898	3.7254e+06	3.8461e+06	5.5703e+06				28	28	20	41	41	30	87752	17323	1422700000	428	0.251028	0.216965	0.361255	NaN	Q3TCH7;E9PXT5;F6UV36	Q3TCH7	Cullin-4A	Cul4a
650	12917997	15485009	18694008	16441999	17805002	17153000	11726993	10974003	13624999	11872007				34	34	33	369	369	362	12912	32331	4572700000	935	0.561013	0.00144766	0.0123527	NaN	Q3TES0;A0A0N4SWH8;D6RHQ8	Q3TES0;A0A0N4SWH8	IQ motif and SEC7 domain-containing protein 3	Iqsec3			+
651	18536010	20678990	22068992	23152008	23793004	22067008	25935994	23973012	16358998	23463010				9	9	6	418	418	352	22135	46602	3582200000	307	0.0860335	0.531626	0.663913	NaN	Q3TFP0;Q9R0U0-3;Q9R0U0-2;Q9R0U0	Q3TFP0;Q9R0U0-3;Q9R0U0-2;Q9R0U0	Serine/arginine-rich splicing factor 10	Srsf10
652	6.8997e+06	8.3409e+06	7.8227e+06	7.4581e+06	8962504	6.6905e+06	8253900	9791204	9887204	9416898				19	19	19	646	646	646	4497	23613	1633000000	338	-0.16211	0.209356	0.354662	NaN	Q3THG9;A2A4P4;A2A4P3	Q3THG9;A2A4P4;A2A4P3	Alanyl-tRNA editing protein Aarsd1	Aarsd1;Gm27029
653	13765993	13406008	9608495	13635000	16537005	15914996	15239003	14279997	12593000	11987996				36	36	36	629	629	629	76723	32331	4179300000	827	0.134284	0.413274	0.553234	NaN	Q3THK7	Q3THK7	GMP synthase [glutamine-hydrolyzing]	Gmps
654	13218992	11125007	13763991	12305998	13428997	15475001	13733999	14046001	12056994	9037596				17	17	17	542	542	542	43688	174	4428300000	657	0.244791	0.140043	0.27079	NaN	Q3THS6;A0A0U1RNT6;A0A0U1RNK6;A0A0U1RQ95;A0A0U1RQB0;Q91X83	Q3THS6;A0A0U1RNT6;A0A0U1RNK6	S-adenosylmethionine synthase isoform type-2	Mat2a
655	30195012	32634016	32043002	25385004	30437980	33496988	30234000	27535008	25808990	25018010				18	18	2	483	483	43	48689	32331	12477000000	1133	0.294747	0.014075	0.0548269	NaN	Q3TML0	Q3TML0		Pdia6
656	8695905	11316996	11681006	8611199	9474004	10740003	9431202	13114999	8377802	9728996				11	11	11	521	521	521	19012	1065	2284200000	393	0.117294	0.418221	0.559297	NaN	Q80ZP8;Q3TMX5;Q9CXI5;F6USD5;F6T4L3;F7C1S6	Q80ZP8;Q3TMX5;Q9CXI5;F6USD5;F6T4L3	Mesencephalic astrocyte-derived neurotrophic factor	Manf
657	25143016	17563004	33964016	26670000	33289008	16506010	36072996	11062000	36015004	32112002				26	26	25	641	641	628	70612	32331	9049800000	1180	0.0397659	0.911399	0.945991	NaN	Q3TPJ8;A2BFF9;O88487;A2BFF8;A2BFF5	Q3TPJ8;A2BFF9;O88487;A2BFF8;A2BFF5	Cytoplasmic dynein 1 intermediate chain 2	Dync1i2
658	38415996	33276996	46521968	47202972	51293012	46738972	51018024	42565004	56279984	53518008				19	19	19	566	566	566	52466	32331	12441000000	1102	-0.100889	0.524982	0.657455	NaN	Q3TVK3;Q9Z2W0;Q8BPW9;A0A087WS31;A0A087WSE6;A0A087WRC1;A0A087WNX3;A0A087WSD3;A0A087WSU0	Q3TVK3;Q9Z2W0;Q8BPW9;A0A087WS31;A0A087WSE6	Aspartyl aminopeptidase	Dnpep
659	12664007	13420993	12540997	14747009	14054007	14225991	9624896	14049995	15163999	12056994				42	42	42	541	541	541	10573	32331	7004700000	1232	0.235312	0.132527	0.261926	NaN	Q3TXS7;J3QN38;D6RGR5	Q3TXS7	26S proteasome non-ATPase regulatory subunit 1	Psmd1
660	29259012	28922986	27249998	30405000	25542994	27537992	37613004	30889994	35347008	33587008				14	14	14	467	467	467	25682	17802	9239000000	670	-0.166826	0.138427	0.268829	NaN	Q3U125;Q9CYH2;D3Z252;D3YYG8;D3Z398;D3Z0A8;D3YWL4;D3Z143	Q3U125;Q9CYH2;D3Z252;D3YYG8;D3Z398	Redox-regulatory protein FAM213A	Fam213a
661	30565004	26708002	32344000	31562014	30754990	36876980	18987002	34118024	21494012	21168012				56	56	56	49	49	49	12685	32331	13035000000	1871	0.541525	0.00588504	0.0305657	NaN	Q3U1J4;A0A494B987;A0A494BAF6;A0A494BBJ6	Q3U1J4	DNA damage-binding protein 1	Ddb1			+
662	89418032	86464032	91295008	76809952	103480008	90258944	75830016	77975032	90039048	101419936				67	67	64	84	84	795	94208	32331	64347000000	4157	0.178399	0.164173	0.303856	NaN	Q3U2G2;Q61316	Q3U2G2;Q61316	Heat shock 70 kDa protein 4	Hspa4
663	14921002	15998007	16781010	8.1864e+06	11041997	14189007	15636007	17082008	16812010	19900004				22	22	21	573	573	528	50498	32331	6432000000	682	-0.275247	0.159512	0.297283	NaN	Q3U422	Q3U422		Ndufv3
664	11062000	13768996	12753005	14040005	8713305	11411997	6.9434e+06	8.036e+06	5313603	5854697				19	19	19	629	629	629	50036	73696	1767500000	395	0.989177	5.53422e-05	0.00148696	NaN	Q3U5Q7	Q3U5Q7	UMP-CMP kinase 2, mitochondrial	Cmpk2			+
665	37655992	43577984	38744984	36423020	43789012	38417976	38999992	43714976	38840992	41762984				34	25	25	544	414	414	72584	32331	23077000000	1582	0.0799342	0.358221	0.505811	NaN	Q3U741;Q501J6;Q3TU25;Q501J6-2	Q3U741;Q501J6;Q3TU25;Q501J6-2	Probable ATP-dependent RNA helicase DDX17	Ddx17
666	9865502	9620100	8.2206e+06	11654997	14539999	12534996	10526999	9684901	9950502	8734804				22	22	22	449	449	449	74042	41636	1961700000	513	0.283394	0.120954	0.24707	NaN	Q3UDE2;F2Z423	Q3UDE2	Tubulin--tyrosine ligase-like protein 12	Ttll12
667	16886992	18762992	18157992	17122006	15281997	15157004	10971001	12816998	15675997	15566004				24	24	24	529	529	529	74559	31343	3019000000	605	0.42831	0.00855103	0.0389017	NaN	Q3UE92;Q6P1B1;S4R1I3;A0A494BBG8;S4R228	Q3UE92;Q6P1B1;S4R1I3;A0A494BBG8	Xaa-Pro aminopeptidase 1	Xpnpep1
668	23194010	18211004	19653994	18396000	26604006	20344014	17944000	19987992	16112991	22683000				24	24	24	583	583	583	54028	32331	6609100000	1105	0.250706	0.112147	0.235543	NaN	Q3UEB3-3;Q3UEB3-2;Q3UEB3	Q3UEB3-3;Q3UEB3-2;Q3UEB3	Poly(U)-binding-splicing factor PUF60	Puf60
669	24695992	26020000	24054000	23551988	35245976	23666008	25192994	18591010	27512992	27103012				13	13	13	372	372	372	43157	32331	5650500000	630	0.215913	0.194764	0.338386	NaN	Q3UGB5;Q9JII5-2;Q9JII5;D3Z4J1	Q3UGB5;Q9JII5-2;Q9JII5;D3Z4J1	DAZ-associated protein 1	Dazap1
670	15934997	10633994	10864004	8999502	13297994	12842000	8636099	10438000	12943007	13762008				17	17	17	83	83	83	2873	23885	3218000000	596	0.1995	0.324101	0.474121	NaN	Q3UGR5;Q3UGR5-2	Q3UGR5	Haloacid dehalogenase-like hydrolase domain-containing protein 2	Hdhd2
671	13528002	30426996	13855992	14310992	10984004	11650006	13055005	13521994	9111294	12569996				89	82	6	496	469	35	26809	32331	4473900000	1466	0.432297	0.0898307	0.206816	NaN	Q3UGX2	Q3UGX2		Sptb
672	35145004	29697992	30694020	33722004	37888000	28101996	24497014	24441986	23194010	28419990				116	95	87	55	448	427	23345	32331	18377000000	3010	0.48743	0.00179957	0.0142688	NaN	Q3UH59;Q61879;Q5SV64;Q8BXF2;A0A0J9YUC4;E9PWM9;Q9D6A1	Q3UH59;Q61879;Q5SV64	Myosin-10	Myh10
673	24900010	30775002	27531986	27654998	31542992	32982008	28865000	23422008	23996002	30353992				38	38	28	592	592	44	10335	32331	12190000000	1805	0.255679	0.052215	0.141065	NaN	Q3UHJ0;Q3UHJ0-2;A0A0N4SVA1	Q3UHJ0;Q3UHJ0-2	AP2-associated protein kinase 1	Aak1
674	21089992	28771008	25562014	25401992	23239990	24987996	17758994	19034000	13252993	4.2129e+06				28	28	28	611	611	611	54819	32331	7713500000	1104	1.19519	0.00280439	0.0190755	NaN	Q3UHL1;A0A0A6YW88;A0A0A6YXI7;A0A0A6YW08	Q3UHL1;A0A0A6YW88	CaM kinase-like vesicle-associated protein	Camkv		+	+
675	18549004	19101990	19050994	23355988	22763002	22808006	18724012	18008000	19537000	19951004				44	44	43	501	501	492	10835	32331	9429400000	1470	0.248701	0.0681772	0.168868	NaN	Q3UHU8;Q9ESZ8-5;Q9ESZ8-4;Q9ESZ8-3;Q9ESZ8-6;Q9ESZ8-2;Q9ESZ8;G3UYD0;G3UYJ6;G3UWV2;G3UYD7;G3UZU4;G3UX27;G3UY14;G3UWP6	Q3UHU8;Q9ESZ8-5;Q9ESZ8-4;Q9ESZ8-3;Q9ESZ8-6;Q9ESZ8-2;Q9ESZ8;G3UYD0	General transcription factor II-I	Gtf2i
676	20509992	20904004	20431992	19875998	26366010	20194992	19666002	17235996	17395006	16420993				55	55	44	505	505	424	12468	32331	9448400000	1444	0.389553	0.00553005	0.0292896	NaN	Q3UID0;Q6PDG5-2;Q6PDG5;A0A1W2P6N7	Q3UID0;Q6PDG5-2;Q6PDG5	SWI/SNF complex subunit SMARCC2	Smarcc2
677	26783000	11110000	23600988	20968996	30349016	19322000	25197990	22054990	22593990	34770008				42	42	42	518	518	518	98197	32331	9221800000	1037	-0.175946	0.514558	0.649866	NaN	Q3UJB0;A0A494B9S9	Q3UJB0		Sf3b2
678	10415999	10334002	7.2132e+06	11817996	11119007	9937697	14348996	12138002	7.8849e+06	17342008				20	20	20	505	505	505	57543	11528	2299700000	538	-0.192726	0.370003	0.517541	NaN	Q3UKJ7;Q3UKJ7-2	Q3UKJ7;Q3UKJ7-2	WD40 repeat-containing protein SMU1;WD40 repeat-containing protein SMU1, N-terminally processed	Smu1
679	35671020	29162002	31203996	33632020	35172012	31394010	34463016	27148988	29937000	33070994				25	25	20	726	726	532	41291	32331	15639000000	1453	0.191058	0.133855	0.263773	NaN	Q3UM45;A0A087WRA7	Q3UM45	Protein phosphatase 1 regulatory subunit 7	Ppp1r7
680	9888001	11940006	19424990	15612996	33634020	14318997	14922008	30195012	17205010	46450004				21	19	18	298	283	283	75245	29209	5347500000	496	-0.49059	0.195567	0.339017	NaN	Q3UMU9-3;Q3UMU9-4;Q3UMU9-2;Q3UMU9	Q3UMU9-3;Q3UMU9-4;Q3UMU9-2;Q3UMU9	Hepatoma-derived growth factor-related protein 2	Hdgfrp2
681	12183002	11158002	9971995	10338006	9501700	11706994	8847097	6502498	6.5037e+06	8099299				32	32	32	446	446	446	95495	32331	4152400000	735	0.656081	0.000538341	0.00644086	NaN	Q3UNH4	Q3UNH4	G protein-regulated inducer of neurite outgrowth 1	Gprin1			+
682	12639002	12861998	18525010	15822999	14152006	16871994	17008004	11558004	11967995	11251995				44	44	44	422	422	422	13357	32331	4727300000	1014	0.351572	0.0556018	0.146938	NaN	Q3UPL0;Q3UPL0-2;S4R2A9;S4R192;S4R256;S4R1T5;Q3UPL0-3;S4R1Y8	Q3UPL0;Q3UPL0-2;S4R2A9	Protein transport protein Sec31A	Sec31a
683	8507803	13393005	8906597	14700991	10589997	11309996	7172402	10170998	11259003	8630495				26	26	25	671	671	653	56379	18428	2931100000	598	0.384728	0.0623579	0.159465	NaN	Q3UYC0;Q3UYC0-2;E0CYP3;F8WGF9;E9Q2I3;Q8BU27-2;Q8BU27	Q3UYC0;Q3UYC0-2	Protein phosphatase 1H	Ppm1h
684	7.5898e+06	4434797	7265003	5975499	9165698	8.1153e+06	8624005	7865195	7.8223e+06	8.1061e+06				27	27	27	416	416	416	91926	24577	2229400000	597	-0.112701	0.584801	0.704073	NaN	Q3UYV9	Q3UYV9	Nuclear cap-binding protein subunit 1	Ncbp1
685	79326032	75279032	81605960	74490976	81939048	85299000	74347032	87464056	84844056	85229000				69	69	69	641	641	641	12079	32331	60557000000	4253	0.0617918	0.535412	0.667364	NaN	Q3V117;Q91V92;Q3TS02	Q3V117;Q91V92	ATP-citrate synthase	Acly
686	24529000	25213986	23492002	26049016	25326006	24404014	20807004	18991998	20054988	21258992				42	42	42	598	598	598	95911	32331	8984500000	1530	0.412258	0.0012606	0.0113369	NaN	Q4KMM3;Q4KMM3-4;Q4KMM3-2;E9Q0A7;Q4KMM3-3;A0A2R8W6N3;A0A2R8VI09;A0A2R8VHT3;B1H3M0;A0A2R8VKF8;A0A2R8VHF5;A0A2R8W6J0	Q4KMM3;Q4KMM3-4;Q4KMM3-2;E9Q0A7;Q4KMM3-3;A0A2R8W6N3	Oxidation resistance protein 1	Oxr1
687	38357988	28370998	42487980	39368992	36667980	33163990	42442000	39378988	42685996	36376004				40	40	22	588	588	35	76823	32331	15708000000	1670	-0.0353932	0.800748	0.87378	NaN	Q4VA93;P20444	Q4VA93;P20444	Protein kinase C;Protein kinase C alpha type	Prkca
688	18620996	17413988	22550986	19753008	8610698	18024006	18637004	18340002	21106004	15756990				8	8	8	299	299	299	24918	63087	3083800000	340	-0.0102053	0.966004	0.982129	NaN	Q4VAE3	Q4VAE3	Transmembrane protein 65	Tmem65
689	7572703	5.5198e+06	7.7769e+06	9591196	7.339e+06	7.8643e+06	8331797	7.5352e+06	8769204	7831597				19	19	18	415	415	38	63589	20308	1348200000	419	0.008343	0.962071	0.980031	NaN	Q505F5;E9PV22;F6Z4L9;F6YT33	Q505F5;E9PV22	Leucine-rich repeat-containing protein 47	Lrrc47
690	95310016	71110016	90225056	113509952	142290000	100029976	99831008	104540056	97587016	87990032				14	14	10	267	267	196	56248	32331	19789000000	786	0.155672	0.389273	0.536652	NaN	Q542V3;Q8VE97;A0A0A6YWA5	Q542V3;Q8VE97	Serine/arginine-rich splicing factor 4	Srsf4
691	26455992	30015986	31259986	21645006	35282016	28702014	28982010	29773984	26602986	28106008				7	7	2	703	703	209	17922	14097	3899200000	357	0.132055	0.294812	0.444334	NaN	Q561M1;Q9D358-2	Q561M1;Q9D358-2	Low molecular weight phosphotyrosine protein phosphatase	Acp1
692	9842795	5.8404e+06	9919806	9977204	9748696	6480999	9628001	9278696	11208996	9748399				49	49	49	477	477	477	11745	32331	4472600000	924	-0.119666	0.55694	0.682249	NaN	Q569Z5;F8WHR6;Q569Z5-2;A0A2R8VHK2	Q569Z5;F8WHR6;Q569Z5-2	Probable ATP-dependent RNA helicase DDX46	Ddx46
693	18013002	10946993	20320008	18174998	27339996	21176998	18347010	23085986	20482000	21628014				42	42	41	345	345	345	10818	32331	13507000000	1261	-0.0427159	0.849513	0.908498	NaN	Q569Z6;Q8BZN7;F6YSQ2;F6YH92;F7AB07	Q569Z6;Q8BZN7	Thyroid hormone receptor-associated protein 3	Thrap3
694	14385998	8746695	14520001	12814999	6.393e+06	10349999	13296992	13610992	15014998	9026694				23	23	16	223	223	165	12255	32331	3247300000	626	-0.101819	0.690233	0.784489	NaN	Q5DTL9-2;Q5DTL9-3;Q5DTL9;Q5DTL9-4;Q5DTL9-9;Q5DTL9-5;Q5DTL9-7;Q5DTL9-10;Q5DTL9-6;Q5DTL9-8	Q5DTL9-2;Q5DTL9-3;Q5DTL9;Q5DTL9-4;Q5DTL9-9;Q5DTL9-5;Q5DTL9-7;Q5DTL9-10;Q5DTL9-6;Q5DTL9-8	Sodium-driven chloride bicarbonate exchanger	Slc4a10
695	7005900	6005301	6.4373e+06	6746104	8506004	6.6486e+06	5867901	5.9953e+06	4.8113e+06	6030099				15	15	15	264	264	264	84194	33011	720100000	195	0.394974	0.015636	0.057561	NaN	Q5F258;Q68FF6;F6WV69;F7BIK4;Q80XR8;J3QK07;D3Z1I2;E9PVA6;Q9JLQ2;D3Z409	Q5F258;Q68FF6	ARF GTPase-activating protein GIT1	Git1
696	17995006	24054986	22288994	18207008	13455993	23180000	19204010	20615988	19330994	15747994				10	9	8	628	583	538	22498	2832	3331900000	417	0.1848	0.277533	0.427303	NaN	Q5PR73	Q5PR73	GTP-binding protein Di-Ras2	Diras2
697	14154008	13580004	10676001	12303005	18807994	13074004	10831993	10291994	10299998	10535005				12	10	10	685	591	591	32953	32331	5389000000	679	0.490012	0.00674128	0.0330891	NaN	Q5RKN9;P47753;A0A0G2JE27	Q5RKN9;P47753	F-actin-capping protein subunit alpha-1	Capza1
698	19539996	21121998	26481012	20433992	17865010	19703998	13676000	18765992	13628008	12683008				38	38	21	326	326	179	14566	1704	5604900000	951	0.630207	0.000732987	0.00792099	NaN	Q5SQX6;F6QD74	Q5SQX6;F6QD74	Cytoplasmic FMR1-interacting protein 2	Cyfip2			+
699	9709504	11177003	11430993	12373996	14382994	13137993	6826104	7217099	11845996	4972200				22	22	22	564	564	564	55662	32331	3033200000	616	0.823578	0.00242463	0.0176576	NaN	Q5SRX1;Q5SRX1-2;Q5SXA4;Q5SXA5;Q5SRX1-3;Q5SRX1-4;Q5SRX1-5;F6ZDJ1;F6RBX1	Q5SRX1;Q5SRX1-2;Q5SXA4;Q5SXA5;Q5SRX1-3;Q5SRX1-4;Q5SRX1-5	TOM1-like protein 2	Tom1l2			+
700	29084996	19276990	26592014	23867008	29040002	24554016	22828008	26462008	24177002	27451008				17	17	17	384	384	384	5145	32331	5370500000	560	0.115754	0.443238	0.584586	NaN	Q5SUF2;Q5SUF2-3;Q5SUF2-2;F7A7G1;F7CR21	Q5SUF2;Q5SUF2-3;Q5SUF2-2	Luc7-like protein 3	Luc7l3
701	21902006	21007010	21369002	17750990	23790014	20594004	20994988	22614998	21306010	22710998				51	51	51	603	603	603	14463	32331	14537000000	1961	0.0586086	0.587606	0.705265	NaN	Q5SUR0;F6RUL9;G3UY86	Q5SUR0	Phosphoribosylformylglycinamidine synthase	Pfas
702	55917976	54175000	41695016	45274988	71143968	70971016	47545004	45915028	41473020	56845992				11	11	11	202	202	202	64988	32331	12903000000	736	0.337369	0.0629471	0.160665	NaN	Q5SUT0;Q5SUS9;Q61545;Q5SUS8	Q5SUT0;Q5SUS9;Q61545	RNA-binding protein EWS	Ewsr1
703	32301994	32505010	28936986	31475008	31262012	36522012	28819012	21698010	24636998	16019002				27	19	14	541	407	317	72902	32331	7311400000	804	0.644622	0.00108121	0.0102838	NaN	Q5SVJ0;P28652;Q5SVI0;Q5SVI2;Q5SVI3;Q68EG2;Q5SVI1;Q5SVI9;Q5SVJ1	Q5SVJ0;P28652;Q5SVI0;Q5SVI2;Q5SVI3;Q68EG2;Q5SVI1;Q5SVI9;Q5SVJ1	Calcium/calmodulin-dependent protein kinase type II subunit beta	Camk2b			+
704	117690056	114210072	97194952	109200048	78915984	119530040	93054024	86156056	116770056	76066984				18	18	0	772	772	0	22372	32331	41006000000	1634	0.313647	0.0689334	0.170426	NaN	Q5SW88;Q5SW87;Q5SW86	Q5SW88;Q5SW87;Q5SW86		Rab1
705	4.4102e+06	3.1067e+06	4.0334e+06	3.4068e+06	4664502	2.6256e+06	5.7108e+06	4830800	5.5384e+06	5.7226e+06				38	38	33	219	219	194	26525	52933	695840000	333	-0.461837	0.0245721	0.0817037	NaN	Q5SWU9;Q5SWU9-2;V9GWS0;V9GXY1;D3Z0B3	Q5SWU9;Q5SWU9-2	Acetyl-CoA carboxylase 1;Biotin carboxylase	Acaca
706	209970128	207750080	193190096	184680080	202090128	215310128	193809952	200070000	196770016	178920016				123	123	123	712	712	712	19155	32331	391740000000	11848	0.19038	0.0485111	0.133755	NaN	Q68FD5;Q5SXR6;F6Z1R4	Q68FD5;Q5SXR6	Clathrin heavy chain 1;Clathrin heavy chain	Cltc
707	60421012	52058996	56662984	60038004	107169968	51948988	72892952	68023024	61975996	97528976				25	25	25	51	51	51	73239	32331	46989000000	2154	-0.123768	0.553844	0.679625	NaN	Q5XG69	Q5XG69	Soluble lamin-associated protein of 75 kDa	Fam169a
708	18529004	12580004	17229002	23007010	21347006	17672988	18827996	13964993	17697002	16569000				26	26	26	495	495	495	57229	32331	5966800000	919	0.234179	0.237889	0.38162	NaN	Q5XJY5	Q5XJY5	Coatomer subunit delta	Arcn1
709	42990976	46187968	51463980	43337024	24306996	45640024	42410028	53938020	54081972	49467004				65	65	52	589	589	535	11645	32331	27980000000	2737	-0.151926	0.43067	0.573232	NaN	Q60597;Q60597-3;Z4YJV4;Q60597-2;Q60597-4;Q5SVY0;Q5SVY1	Q60597;Q60597-3;Z4YJV4;Q60597-2;Q60597-4	2-oxoglutarate dehydrogenase, mitochondrial	Ogdh
710	10538000	14601005	12907993	16973008	14598998	11597005	10200004	11819996	9284095	13370996				23	23	23	451	451	451	61249	32331	4583900000	595	0.392491	0.0254303	0.0832816	NaN	Q60598;Q921L6	Q60598;Q921L6	Src substrate cortactin	Cttn
711	258740032	222540128	222440128	240090112	244880096	227509952	250149984	176149984	197479936	234609936				22	22	3	458	458	85	32754	32331	89478000000	2057	0.268395	0.0460947	0.13031	NaN	Q60668-3;Q60668;F6ZV59;Q60668-4;Q60668-2;F6SHF3;E9Q5B6;A0A0G2JFL4;F7A465	Q60668-3;Q60668;F6ZV59;Q60668-4;Q60668-2;F6SHF3	Heterogeneous nuclear ribonucleoprotein D0	Hnrnpd
712	17445996	15693996	20289004	19964012	21584994	13298996	16970000	18213990	17168996	18060000				19	19	19	443	443	443	56876	32331	3352600000	546	0.135512	0.376799	0.525401	NaN	Q60676;F7BX26	Q60676;F7BX26	Serine/threonine-protein phosphatase 5;Serine/threonine-protein phosphatase	Ppp5c
713	63672020	75984968	61447964	64740020	72692976	58150000	65750000	47549972	41654024	52478032				10	10	10	529	529	529	25378	12269	9735100000	624	0.483951	0.00162696	0.0132599	NaN	Q60692	Q60692	Proteasome subunit beta type-6	Psmb6
714	21917010	19011994	21233010	17121010	21931996	25063000	21446012	16154008	19456012	15158006				18	18	18	552	552	552	45133	29128	8328100000	1019	0.34384	0.0397173	0.116334	NaN	Q60737;A2ANR6;Q6NSS6	Q60737	Casein kinase II subunit alpha	Csnk2a1
715	58046996	66441020	65391976	45032024	58894996	65309980	50115996	46693024	52408004	40073984				12	12	9	296	296	257	4837	16675	11524000000	680	0.45349	0.00302547	0.0201698	NaN	Q60749	Q60749	KH domain-containing, RNA-binding, signal transduction-associated protein 1	Khdrbs1
716	60823024	64762020	63719008	67806992	70170976	56466008	72421984	73911016	65508964	72559032				55	55	55	709	709	709	62581	32331	43637000000	2478	-0.0351078	0.702851	0.794115	NaN	Q60864	Q60864	Stress-induced-phosphoprotein 1	Stip1
717	19599996	15061004	20506006	17570992	19793004	17996006	16626008	18855996	14771010	21183998				10	10	10	198	198	198	78168	19784	3564700000	475	0.167185	0.259937	0.40691	NaN	Q60865;F6YLI0;A2BH47;F6YP03	Q60865	Caprin-1	Caprin1
718	10283004	8120496	9964404	10468999	13574996	10281005	12095007	10041994	6.8101e+06	9730398				30	30	1	474	474	13	89727	32219	2485300000	636	0.240781	0.205875	0.351878	NaN	Q60902-2;Q60902;A0A1D5RLS1;Q60902-3	Q60902-2;Q60902;A0A1D5RLS1;Q60902-3	Epidermal growth factor receptor substrate 15-like 1	Eps15l1
719	176439920	167129920	156390048	188659936	114270032	188460000	214660096	176390016	183829920	149210016				18	18	2	732	732	78	31732	32331	81488000000	2340	-0.0202384	0.90077	0.938594	NaN	Q60930;A0A286YCR8;D3YZT5;D3YUN8	Q60930;A0A286YCR8;D3YZT5	Voltage-dependent anion-selective channel protein 2	Vdac2
720	104859944	98709032	82383968	96066016	51171024	105249952	88121000	76719016	94822992	76085992				16	16	16	625	625	625	30752	32331	30087000000	1247	0.181672	0.373349	0.521676	NaN	Q60931;J3QMG3	Q60931;J3QMG3	Voltage-dependent anion-selective channel protein 3	Vdac3
721	534330240	514279968	472819808	468819904	346560096	501710144	505909728	451350176	494030176	461540288				27	27	27	94	94	94	30755	32331	266890000000	4273	0.091907	0.482379	0.619739	NaN	Q60932-2;Q60932;F2Z471	Q60932-2;Q60932;F2Z471	Voltage-dependent anion-selective channel protein 1	Vdac1
722	40478028	36659980	42452996	44652012	52842984	51812976	42569000	41172004	34348980	43616028				23	23	15	718	718	595	47655	32331	17549000000	1223	0.260878	0.0730505	0.177655	NaN	Q60972	Q60972	Histone-binding protein RBBP4	Rbbp4
723	14520001	13018999	10276005	15359006	16531999	13752004	17220008	15957006	17785992	16813010				21	13	13	708	584	584	47789	1329	2711500000	352	-0.179994	0.240101	0.383932	NaN	Q60973;A2AFI9;A2AFJ1;F6ZLC6;F6U539	Q60973;A2AFI9;A2AFJ1	Histone-binding protein RBBP7	Rbbp7
724	128080032	99637976	101850056	115009960	136199920	127909968	82609952	82837000	83598000	80610016				21	18	18	768	718	718	3724	32331	35104000000	1727	0.628505	0.00025257	0.00389016	NaN	Q61011	Q61011	Guanine nucleotide-binding protein G(I)/G(S)/G(T) subunit beta-3	Gnb3			+
725	612690112	522510240	533519872	445000256	872119872	365509952	1021199808	1481299456	1288100480	1675899136				12	12	10	757	757	757	85278	1912	235640000000	1005	-1.2017	8.72948e-05	0.0018889	NaN	Q61012	Q61012	Guanine nucleotide-binding protein G(T) subunit gamma-T1	Gngt1		-	-
726	21683988	17811994	14833005	16416999	15396007	18676988	18137000	11689997	13343007	18063988				7	6	6	667	522	522	78019	9033	2935800000	238	0.323568	0.0782027	0.187463	NaN	Q61017	Q61017	Guanine nucleotide-binding protein G(I)/G(S)/G(O) subunit gamma-T2	Gngt2
727	36284984	22306004	35196012	29308994	22022998	30646982	30873988	38345008	44109980	26915010				22	22	2	573	573	68	46049	32331	15609000000	1003	-0.144949	0.478881	0.616427	NaN	Q61029-3;Q61029	Q61029-3;Q61029	Lamina-associated polypeptide 2, isoforms beta/delta/epsilon/gamma	Tmpo
728	10398002	8722595	14933000	13805999	9627403	13679996	18674988	14982003	12588007	14096994				18	18	15	367	367	312	57432	21659	2550200000	499	-0.245247	0.218751	0.362666	NaN	Q61035;A0A494BAV2;A0A494B9A1	Q61035	Histidine--tRNA ligase, cytoplasmic	Hars
729	10080996	10261003	12101997	7429398	13050001	7.5712e+06	8834100	8925505	9793302	13086006				19	19	19	432	432	432	58727	65452	1806100000	327	0.0977402	0.610273	0.724856	NaN	Q61074;A0A0J9YVG0;A0A0J9YV96;A0A0J9YUB0	Q61074;A0A0J9YVG0	Protein phosphatase 1G	Ppm1g
730	22565004	20449990	25529996	27884014	31684010	23785990	21109994	25251014	23068992	23708004				18	18	18	417	417	417	44593	32331	6932800000	710	0.225751	0.137305	0.267816	NaN	Q61081;A0A1L1STC0	Q61081;A0A1L1STC0	Hsp90 co-chaperone Cdc37;Hsp90 co-chaperone Cdc37, N-terminally processed	Cdc37
731	13845994	12324005	10930001	14137009	12037006	12873992	11756006	9843302	14848996	11110000				18	17	13	409	383	296	54713	32331	3387400000	498	0.225699	0.166232	0.30682	NaN	Q61151;Q3UZJ4;A0A1W2P838;A0A1W2P7D8;REV__D3Z4M1	Q61151;Q3UZJ4	Serine/threonine-protein phosphatase 2A 56 kDa regulatory subunit epsilon isoform	Ppp2r5e
732	474000224	546940160	538800000	528640128	612620416	485240288	407370048	408779776	372560256	388700160				20	19	19	773	773	773	21778	32331	161050000000	2216	0.544747	4.1348e-05	0.00120448	NaN	Q61171;D3Z4A4	Q61171;D3Z4A4	Peroxiredoxin-2	Prdx2			+
733	11716997	11554995	13470998	13465995	14003004	13613008	13441005	13812006	15122997	12124001				17	17	17	409	409	409	44123	11766	2133300000	339	0.0484732	0.705771	0.796072	NaN	Q61187;A0A1B0GS09;A0A1B0GS10;A0A1B0GRX2;D3Z2V5;D3Z0S9	Q61187;A0A1B0GS09	Tumor susceptibility gene 101 protein	Tsg101
734	19679006	25167992	18913994	23015986	25946008	24063988	23230990	24609004	20436990	33158992				40	40	39	252	252	248	21043	32331	8636300000	1103	-0.0206104	0.888676	0.932734	NaN	Q61191;B1AUX2;F6SJS2;F6T088	Q61191;B1AUX2	Host cell factor 1;HCF N-terminal chain 1;HCF N-terminal chain 2;HCF N-terminal chain 3;HCF N-terminal chain 4;HCF N-terminal chain 5;HCF N-terminal chain 6;HCF C-terminal chain 1;HCF C-terminal chain 2;HCF C-terminal chain 3;HCF C-terminal chain 4;HCF C-terminal chain 5;HCF C-terminal chain 6	Hcfc1
735	23821992	15809992	26889012	26909994	25728996	25664990	21913012	24136984	18956000	28565998				14	14	14	789	789	789	25853	32331	6483500000	616	0.151629	0.430779	0.573232	NaN	Q61205;D3Z7E6;D3Z2X5;Q8CA83	Q61205;D3Z7E6;D3Z2X5;Q8CA83	Platelet-activating factor acetylhydrolase IB subunit gamma	Pafah1b3
736	32755002	36177016	30303990	25801996	29220006	37168996	24384984	24645990	21748988	30190980				12	12	12	568	568	568	25581	32331	8843600000	762	0.456637	0.00377561	0.0233148	NaN	Q61206;A0A1L1SVK0;A0A1L1SRD0;A0A1L1SQV7;A0A1L1SQ76;A0A1L1SSQ5	Q61206;A0A1L1SVK0;A0A1L1SRD0	Platelet-activating factor acetylhydrolase IB subunit beta	Pafah1b2
737	4.4798e+06	6.9447e+06	5.5312e+06	7.7781e+06	5309200	4.7652e+06	5046799	5184902	7.0491e+06	5049502				15	15	14	408	408	375	58244	30099	788630000	292	0.163966	0.391149	0.537028	NaN	Q61466;A0A2R8VKP3;A0A2R8VI06;A0A2R8VHB7;A0A2R8VI28	Q61466;A0A2R8VKP3	SWI/SNF-related matrix-associated actin-dependent regulator of chromatin subfamily D member 1	Smarcd1
738	36938020	35513012	31887990	30193016	40530988	31322992	30830996	38139988	32126014	35206996				15	15	14	599	599	566	39119	32331	9158400000	971	0.129848	0.251091	0.397709	NaN	Q61474;F8WJA5;Q61474-2;A0A0J9YU67;A0A0J9YTX9	Q61474;F8WJA5;Q61474-2;A0A0J9YU67	RNA-binding protein Musashi homolog 1	Msi1
739	27784988	19744000	15094991	27314996	10636005	20663004	11279996	19178004	16406996	13728008				47	47	36	449	449	351	13373	32331	7016100000	1267	0.484241	0.100743	0.222031	NaN	Q61543;F8WHM5;F6RSH1	Q61543;F8WHM5	Golgi apparatus protein 1	Glg1
740	60787012	67620968	63527984	62242040	59435968	51536972	57609000	62836020	57563016	59343004				30	30	27	40	40	369	88828	32331	40271000000	2004	0.152029	0.109859	0.2341	NaN	Q61548-3;Q61548-2;Q61548;E9Q9A3;E9QQ05;A0A5F8MPL3;E9QLK9;Q3TWS4;A0A087WSI9	Q61548-3;Q61548-2;Q61548;E9Q9A3;E9QQ05;A0A5F8MPL3;E9QLK9;Q3TWS4	Clathrin coat assembly protein AP180	Snap91
741	77756992	75637976	74349000	64974020	77989048	77194048	50767996	54384976	60881996	62335016				35	35	34	714	714	671	54507	32331	27057000000	1490	0.508146	0.000345266	0.00476966	NaN	Q61553;A0A0G2JDU7;F7BDR1	Q61553;A0A0G2JDU7	Fascin	Fscn1			+
742	68082048	63929960	75237048	71531024	68153008	78995008	60291980	68358032	61266016	57192984				45	35	35	861	699	699	50537	32331	37617000000	2352	0.319608	0.00936053	0.0416714	NaN	Q61598;Q61598-2;A0A1Y7VL99;A0A1Y7VLG4	Q61598;Q61598-2;A0A1Y7VL99	Rab GDP dissociation inhibitor beta	Gdi2
743	116020040	120869984	119040056	138099968	159899920	113670040	113639984	98317008	92460000	110330072				32	32	29	701	701	667	50575	32331	57067000000	1931	0.416665	0.00428968	0.0252113	NaN	Q61644;A0A384DVB1;A0A338P6K4	Q61644	Protein kinase C and casein kinase substrate in neurons protein 1	Pacsin1
744	15771997	17719992	13296007	11746994	16195001	14209995	14685994	15914007	13086992	20350012				23	23	3	523	523	105	53932	29332	3822100000	639	0.0154862	0.916216	0.950255	NaN	Q61655;Q9QY15-2	Q61655	ATP-dependent RNA helicase DDX19A	Ddx19a
745	153989984	131429960	132040056	134280032	179110064	159050032	149049920	146890032	164429984	195480048				47	47	38	683	683	545	69265	32331	76540000000	3003	-0.0253825	0.852713	0.909461	NaN	Q8BTS0;Q61656;S4R1I6;B1ARB9;B1ARC0;S4R1E3	Q8BTS0;Q61656;S4R1I6	Probable ATP-dependent RNA helicase DDX5	Ddx5
746	17844002	16681007	19120990	24246014	18237000	14568996	16143994	15599007	18603008	14000005				12	12	11	576	576	513	22186	19488	3185300000	469	0.306617	0.0757558	0.182249	NaN	Q61686;D3Z0U2	Q61686	Chromobox protein homolog 5	Cbx5
747	82905040	66899980	71707048	59398028	99698056	74898024	124619936	138509904	132160032	144349984				48	39	1	666	559	42	70078	32331	71834000000	3364	-0.727532	0.000174521	0.00307709	NaN	Q61696	Q61696	Heat shock 70 kDa protein 1A	Hspa1a			-
748	15292001	15344007	16990992	14823007	14575007	15634002	10148996	12052006	11884994	9243495				30	28	28	469	442	442	91696	31966	3352100000	768	0.637858	0.000172217	0.00307694	NaN	Q61699-2;Q61699;E9Q0U7;D3Z027;D3Z3I9;A0A0J9YTZ7	Q61699-2;Q61699;E9Q0U7	Heat shock protein 105 kDa	Hsph1			+
749	35770004	34419984	43077000	37650020	38524988	28389008	28041984	28459018	25296992	26584984				59	59	47	661	661	514	10955	32331	12526000000	1887	0.530825	0.000821438	0.00846713	NaN	Q61768;E9QAK5	Q61768;E9QAK5	Kinesin-1 heavy chain;Kinesin-like protein	Kif5b			+
750	38836988	36587012	38851984	54021016	43111984	42080004	32929984	54683028	38881992	49325032				16	15	15	502	464	464	29994	27826	12775000000	827	0.0761435	0.644179	0.747359	NaN	Q61792;A2A6H0;A2A6G9;A2A6G7;A2A6G8;A2A6G6;A2A6H1;A2A6G5;E9Q0N6;A2A6G4;A2A6G0	Q61792;A2A6H0;A2A6G9;A2A6G7;A2A6G8;A2A6G6	LIM and SH3 domain protein 1	Lasp1
751	118009928	134020024	121670016	117890008	123300024	78515952	166799920	163570080	129889984	203290096				20	20	20	651	651	651	3256	32331	53216000000	1611	-0.403451	0.0179909	0.0641166	NaN	Q61937;Q5SQB0;Q9DAY9;Q5SQB5	Q61937;Q5SQB0;Q9DAY9;Q5SQB5	Nucleophosmin	Npm1
752	182969888	191279936	250599840	251039872	237469952	247780128	231949904	227979968	244380096	266239904				22	22	0	732	732	0	38221	32331	74284000000	1984	0.0129448	0.922936	0.95427	NaN	Q61990;B2M1R7;Q61990-3;A0A2R8VI25;A0A2R8W6L5;A0A2R8VHG2	Q61990;B2M1R7;Q61990-3;A0A2R8VI25;A0A2R8W6L5;A0A2R8VHG2	Poly(rC)-binding protein 2	Pcbp2
753	37712988	47910984	46543992	52508012	38736020	41922028	35478004	43357024	28681000	19803998				9	9	9	631	631	631	15054	32331	18578000000	767	0.638583	0.0039553	0.0239824	NaN	Q62048;D3Z375;Q62048-2	Q62048;D3Z375;Q62048-2	Astrocytic phosphoprotein PEA-15	Pea15;Pea15a			+
754	91961032	81553008	88852040	97337944	128549936	88448976	85555032	86296040	91806024	96312976				11	11	11	362	362	362	25476	32331	20408000000	852	0.200074	0.160711	0.299102	NaN	Q62093	Q62093	Serine/arginine-rich splicing factor 2	Srsf2
755	41582000	30424020	41134028	27148988	43504016	34145008	27961982	40861984	33722984	31253994				37	36	12	621	604	26	73101	32331	13935000000	1308	0.229209	0.179187	0.323448	NaN	Q62167;P16381	Q62167;P16381	ATP-dependent RNA helicase DDX3X;Putative ATP-dependent RNA helicase Pl10	Ddx3x;D1Pas1
756	93805032	93517008	92975936	93861968	91118960	90921968	82914024	87426016	79019968	80865024				199	199	20	763	763	9	27422	32331	224690000000	14057	0.287441	0.00376026	0.0233148	NaN	Q62261;A0A0A0MQG2;D3YWH8	Q62261;A0A0A0MQG2	Spectrin beta chain, non-erythrocytic 1	Sptbn1
757	277589920	260889952	285610112	241459840	218040048	274889952	217160032	236870112	230450016	232260128				6	6	6	204	204	204	34024	32331	59769000000	903	0.294713	0.0142769	0.0549943	NaN	Q62277;F6VR28	Q62277;F6VR28	Synaptophysin	Syp
758	62392976	52149992	69313032	71809032	64859016	70133968	66062024	50037012	45868980	56912992				45	45	45	743	743	743	88846	32331	28488000000	2503	0.376544	0.0183726	0.0649586	NaN	Q62318;Q62318-2	Q62318;Q62318-2	Transcription intermediary factor 1-beta	Trim28
759	54386992	48152988	52041996	45963012	56206964	57789028	56858996	45284028	50811976	48798992				16	16	16	539	539	539	26201	32331	16377000000	975	0.175564	0.142279	0.272753	NaN	Q62348	Q62348	Translin	Tsn
760	19647006	24620002	20451992	21047014	25695988	18916996	24430000	21055000	23422998	31230988				20	20	20	504	504	504	51991	7074	8748200000	656	-0.0759507	0.580395	0.700608	NaN	Q62376;A0A1B0GRR8;Q62376-2;A0A1B0GR44;A0A1B0GR69;A0A1B0GRV8;A0A1B0GSX5;A0A1B0GR50	Q62376;A0A1B0GRR8;Q62376-2	U1 small nuclear ribonucleoprotein 70 kDa	Snrnp70
761	22306004	19448992	20879008	22180992	25015000	18211004	11751002	17712004	18368004	18937990				19	19	19	481	481	481	48341	32331	4868600000	898	0.491208	0.00990465	0.0436586	NaN	Q62418-3;Q62418-2;Q62418	Q62418-3;Q62418-2;Q62418	Drebrin-like protein	Dbnl
762	89159984	73541984	113099960	119799936	94018952	135050032	155140032	107219992	122579992	142880032				8	8	8	598	598	598	93267	96792	36342000000	576	-0.237504	0.229997	0.375593	NaN	Q62425;A0A0N4SVQ1	Q62425;A0A0N4SVQ1	Cytochrome c oxidase subunit NDUFA4	Ndufa4
763	24947988	21540010	23891002	24642016	30284006	22968990	17128006	11914996	18396000	23444996				14	14	14	609	609	609	43008	32331	11944000000	1069	0.632741	0.00486505	0.027675	NaN	Q62433;E9Q514;E9Q5I8;E9Q3F9;E9PVF3;E9Q0J8;E9PZC7;E9Q7G8;E9Q147;E9Q7V2;F6VLR8	Q62433	Protein NDRG1	Ndrg1			+
764	10354995	9355003	13601998	16490001	14000005	14161009	10786007	14942993	13901993	10285002				20	20	20	532	532	532	43096	22511	9696600000	1020	0.167377	0.405217	0.546818	NaN	Q62465	Q62465	Synaptic vesicle membrane protein VAT-1 homolog	Vat1
765	17094998	21342998	15393992	21440994	21621010	14271994	18730994	18855996	10814994	11499005				10	10	10	662	662	662	18208	24663	5502300000	559	0.453383	0.0312712	0.0976769	NaN	Q63810-2;Q63810;Q63811	Q63810-2;Q63810	Calcineurin subunit B type 1	Ppp3r1
766	32381010	26656992	32793002	33548000	40414020	29888990	41864980	35632984	43990012	41725016				21	21	21	686	686	686	31198	32331	13850000000	960	-0.21155	0.144623	0.274696	NaN	Q64012-2;A2AU62;Q64012;A2AU61;A2AU60	Q64012-2;A2AU62;Q64012;A2AU61;A2AU60	RNA-binding protein Raly	Raly
767	12742994	10519000	16956994	8297500	10571001	12135002	9837201	7.9347e+06	10002006	7201201				27	23	22	589	543	529	63372	32331	3660100000	638	0.540219	0.0173431	0.0624726	NaN	Q64332;Q64332-2	Q64332;Q64332-2	Synapsin-2	Syn2
768	81431048	91888960	95365976	84581984	53100000	74008992	96112000	90405000	83410984	59523964				12	12	12	873	873	873	10963	8458	30314000000	773	0.0766959	0.667155	0.766056	NaN	Q64433;Q9JI95	Q64433;Q9JI95	10 kDa heat shock protein, mitochondrial	Hspe1;Cpn10-rs1
769	13753004	12503003	11208003	10131997	10223995	8892702	10245997	7886499	9719406	8013399				16	16	16	588	588	588	38249	74254	1328800000	282	0.425794	0.0152293	0.0568526	NaN	Q64442	Q64442	Sorbitol dehydrogenase	Sord
770	1469500416	2734599424	3545399296	2614600192	1442299904	2653301504	1789500544	1908499968	2508799488	1952801152				20	20	3	817	817	222	13906	32331	2406500000000	4985	0.296276	0.240849	0.384669	NaN	Q6ZWY9;Q64478;Q64525;P10854	Q6ZWY9;Q64478;Q64525;P10854	Histone H2B type 1-C/E/G;Histone H2B type 1-H;Histone H2B type 2-B;Histone H2B type 1-M	Hist1h2bc;Hist1h2bh;Hist2h2bb;Hist1h2bm
771	20417006	21327992	19516012	24624006	18202002	21233010	28907008	22260988	28016006	33579016				78	78	65	47	47	401	18191	32331	15510000000	2345	-0.303019	0.0542947	0.144659	NaN	Q64511;F6U5K2;F6XX57	Q64511	DNA topoisomerase 2-beta	Top2b
772	103830008	79498000	68819040	88608040	83437016	95981976	161540064	132430088	129199944	172259952				20	20	20	495	495	495	32952	32331	48875000000	1191	-0.662189	0.000555513	0.00658037	NaN	Q64704-2;Q64704;A0A1B0GRC2;Q64704-3;A0A1C7CYU4;Q64704-4	Q64704-2;Q64704;A0A1B0GRC2;Q64704-3	Syntaxin-3	Stx3			-
773	9403599	12695002	10676001	13828998	11369995	9616603	6676003	4.1921e+06	4445998	4725799				65	65	65	652	652	652	11672	32331	11808000000	1607	1.29964	4.30965e-06	0.000240622	NaN	Q64727;A0A286YDJ4	Q64727	Vinculin	Vcl		+	+
774	6.0175e+06	11358006	7.2805e+06	11047998	13206991	8635596	11451004	7.4522e+06	14331005	10751994				24	24	24	339	339	339	1075	25612	1597900000	494	-0.0864169	0.724001	0.812531	NaN	Q64737;Q64737-2;D6RCG1;A0A338P6X4;A0A338P676;A0A338P6W0	Q64737;Q64737-2	Trifunctional purine biosynthetic protein adenosine-3;Phosphoribosylamine--glycine ligase;Phosphoribosylformylglycinamidine cyclo-ligase;Phosphoribosylglycinamide formyltransferase	Gart
775	8773100	13733999	16034003	13763008	14545997	12355998	10910005	15976004	10314006	8754805				93	79	79	508	455	455	27092	32331	4649400000	1424	0.330838	0.0992266	0.220156	NaN	Q68FG2;A0A494BBH5;A0A5F8MPM8	Q68FG2		Sptbn2
776	12375992	12881006	12483002	14344994	11645001	12295997	14155000	15406004	17030010	17208992				33	33	8	531	531	163	92188	32331	4026200000	1025	-0.2106	0.104565	0.225995	NaN	Q6A068;A0A1W2P7Z8;A0A1W2P7H4;A0A1W2P855;A0A1W2P6Q8	Q6A068;A0A1W2P7Z8;A0A1W2P7H4;A0A1W2P855;A0A1W2P6Q8	Cell division cycle 5-like protein	Cdc5l
777	7617497	9095095	6259598	8606805	10424002	10465000	11206996	8214101	8416903	13891998				35	35	34	409	409	397	12164	32331	4586900000	943	-0.122865	0.53688	0.667364	NaN	Q6A0A9	Q6A0A9	Constitutive coactivator of PPAR-gamma-like protein 1	FAM120A
778	5090699	4548299	6.3331e+06	8.2287e+06	4.3812e+06	6.3105e+06	5.9249e+06	6.1813e+06	7.5615e+06	9238400				21	21	21	496	496	496	60342	32331	4639200000	732	-0.207724	0.357839	0.505807	NaN	Q6DFW4;A0A0A0MQ76;A0A087WQ46;A0A087WSU5;A0A087WSL8;A0A087WP00;A0A087WNW0	Q6DFW4;A0A0A0MQ76	Nucleolar protein 58	Nop58
779	14311995	8870896	12265003	13679996	10378994	13075992	14955998	14181993	18165988	15428996				33	33	33	357	357	357	13342	25905	3766400000	873	-0.26981	0.149434	0.281239	NaN	Q6GQT9	Q6GQT9	Nodal modulator 1	Nomo1
780	218759888	276620192	250130144	229719968	229390064	227179936	136150048	259930096	141970000	207419936				25	25	19	835	835	75	24826	32331	166900000000	3134	0.524273	0.0053943	0.0287982	NaN	Q6GT24;O08709;D3Z0Y2;A0A0A6YXQ7	Q6GT24;O08709;D3Z0Y2	Peroxiredoxin-6	Prdx6			+
781	19135000	19842996	26675996	24765012	27872994	30799016	25028000	21813002	16494994	22476990				29	23	23	863	69	69	28467	32331	5742400000	765	0.322098	0.0813939	0.19236	NaN	Q6IRU2;A0A571BEU1	Q6IRU2;A0A571BEU1	Tropomyosin alpha-4 chain	Tpm4
782	35292980	63941032	56263020	58209996	81485000	51422016	62474032	61046984	45640024	58631008				14	14	1	419	419	96	25171	22181	23864000000	907	0.107044	0.559768	0.684387	NaN	Q6IRU5;F7BHJ0;Q6IRU5-3	Q6IRU5;F7BHJ0;Q6IRU5-3	Clathrin light chain B	Cltb
783	23045002	22337994	18250000	18893002	21030992	18220998	18466008	16403005	17605988	26326998				18	18	18	522	522	522	29812	1468	4505000000	439	0.182508	0.237903	0.38162	NaN	Q6NZB0;A2ALF0;A2ALF3;F6TQL3;F7CXJ2;F6QIL6;E9PZT4;D3Z4I5	Q6NZB0;A2ALF0;A2ALF3;F6TQL3	DnaJ homolog subfamily C member 8	Dnajc8
784	21681006	19601990	19469006	23701986	22199006	20151012	16262005	16900996	12078006	19698998				22	22	20	441	441	401	58878	12772	5691500000	841	0.515059	0.00312896	0.0205059	NaN	Q6NZD2;Q9WV80;D3YWH1;REV__A2AJB1	Q6NZD2;Q9WV80	Sorting nexin-1	Snx1			+
785	16326006	13626999	18959008	24479012	17911008	19133988	14615993	17153998	15889998	13723998				11	11	11	596	596	596	20296	89517	3213300000	412	0.36079	0.057526	0.150263	NaN	Q6P069-2;Q6P069	Q6P069-2;Q6P069	Sorcin	Sri
786	11957999	10535005	10016006	10302994	12066004	10076998	9920606	9291598	9217904	10098003				15	15	8	461	461	264	51691	12975	2707700000	464	0.284409	0.0320187	0.0990879	NaN	Q6P1F6;Q9CWU3;A0A494B941;G3UXS9;A0A494B8Z0;Q8BG02;A0A286YDJ9	Q6P1F6;Q9CWU3	Serine/threonine-protein phosphatase 2A 55 kDa regulatory subunit B alpha isoform;Serine/threonine-protein phosphatase 2A 55 kDa regulatory subunit B	Ppp2r2a
787	132229944	117570000	121579968	121699936	126989968	108290000	86320008	84933056	76850984	57281972				45	40	5	784	719	73	7422	32331	50035000000	2972	0.804046	2.58809e-05	0.000845863	NaN	Q6P1J1;Q71H75	Q6P1J1		Crmp1			+
788	22877012	19470988	21889992	22563006	24837016	23955998	21719996	22128008	22068992	21896996				94	94	94	518	518	518	24454	32331	16294000000	2950	0.155129	0.200411	0.34518	NaN	Q6P4T2	Q6P4T2	U5 small nuclear ribonucleoprotein 200 kDa helicase	Snrnp200
789	3.93e+06	3.9557e+06	4414499	4816897	4.8207e+06	4.7211e+06	6501097	5344200	4.9143e+06	8.3064e+06				9	9	9	523	523	523	30654	28615	488730000	184	-0.352995	0.0585882	0.151853	NaN	Q6P5C5;A0A2R8VHQ1	Q6P5C5	Single-strand selective monofunctional uracil DNA glycosylase	Smug1
790	20778992	21963014	20345008	21636994	19010990	22695000	17576010	20130988	18120006	20630002				42	42	42	453	453	453	12309	32331	11517000000	1695	0.260266	0.0298621	0.0937123	NaN	Q6P5F9;F6YA11;A2AKT6	Q6P5F9	Exportin-1	Xpo1
791	15515010	11708000	12033998	15426997	16025992	16600991	9401200	10066998	11422004	3599801				39	39	37	39	39	375	14269	32331	3014300000	658	0.985437	0.00433587	0.0253715	NaN	Q6P9K8-2;Q6P9K8;Q6P9K8-3;Q6P9K8-4;Q8VHK1;A0A0A0MQF9	Q6P9K8-2;Q6P9K8;Q6P9K8-3	Caskin-1	Caskin1			+
792	20631994	26382990	16442999	22981992	5941303	12455998	14217004	3.9443e+06	5651097	5988303				37	37	31	284	284	244	17343	20744	4694500000	911	1.37517	0.00822595	0.0380096	NaN	Q6P9K9;E9Q2X2;Q6P9K9-2;A0A087WPQ9;Q8C985;E9Q3Q4;A0A5F8MPQ9	Q6P9K9;E9Q2X2;Q6P9K9-2;A0A087WPQ9	Neurexin-3	Nrxn3		+	+
793	13332004	8827095	12660006	14222004	3.8152e+06	17166000	12365002	7055303	14492998	15816996				64	64	60	532	532	504	15661	32331	5135500000	1348	-0.0530523	0.89461	0.93445	NaN	Q6PB66	Q6PB66	Leucine-rich PPR motif-containing protein, mitochondrial	Lrpprc
794	4.924e+06	4758997	4795902	4.9807e+06	5.6622e+06	7108502	9241699	8.0001e+06	6338302	9983603				27	27	27	459	459	459	79605	14053	1742800000	596	-0.520721	0.00946244	0.0419857	NaN	Q6PDS3;Q6PDS3-3;Q6PDS3-2;Q6PDS3-4	Q6PDS3;Q6PDS3-3;Q6PDS3-2	Sterile alpha and TIR motif-containing protein 1	Sarm1			-
795	44755028	38036004	42391976	41665976	51824004	48273012	55829996	54029016	49356996	64725984				19	19	4	701	701	149	31966	32331	14298000000	843	-0.213211	0.106055	0.228111	NaN	Q6PER3	Q6PER3	Microtubule-associated protein RP/EB family member 3	Mapre3
796	14098000	14937996	11789999	10090997	10760996	15587009	12064999	8003002	11296995	7.7464e+06				29	27	26	293	287	287	12965	32331	2425000000	636	0.527195	0.0134223	0.0538738	NaN	Q6PHS9-4;Q6PHS9-2;Q6PHS9-5;Q6PHS9;E9Q683;Q6PHS9-3;Q6PHS9-6	Q6PHS9-4;Q6PHS9-2;Q6PHS9-5;Q6PHS9;E9Q683;Q6PHS9-3;Q6PHS9-6	Voltage-dependent calcium channel subunit alpha-2/delta-2;Voltage-dependent calcium channel subunit alpha-2-2;Voltage-dependent calcium channel subunit delta-2	Cacna2d2
797	35057992	44117972	27612984	44300972	12481005	20167990	16137998	15152997	17087000	13823003				55	31	31	526	299	299	11222	32331	9111200000	938	0.971005	0.0124378	0.0511248	NaN	Q6PIE5;D3YYN7	Q6PIE5;D3YYN7	Sodium/potassium-transporting ATPase subunit alpha-2	Atp1a2
798	11973993	10309003	9287594	8741805	15781007	12454006	9138401	7.8439e+06	7682803	10809004				25	25	24	366	366	354	89519	18816	1677000000	425	0.46935	0.0247543	0.0817452	NaN	Q6R891;Q6R891-2	Q6R891;Q6R891-2	Neurabin-2	Ppp1r9b
799	11824997	11730994	12659002	11823997	17899006	17523992	14392999	16531999	10831005	6.1505e+06				3	3	3	603	603	603	75023	77944	2158300000	201	0.400547	0.135558	0.265955	NaN	Q6W8Q3	Q6W8Q3	Purkinje cell protein 4-like protein 1	Pcp4l1
800	59947028	57515016	62488984	60352992	59811972	65475976	53363984	62345976	56443988	59170964				64	64	63	533	533	526	13633	32331	47213000000	3391	0.196367	0.0564821	0.147824	NaN	Q6ZQ38;D3YWC5	Q6ZQ38	Cullin-associated NEDD8-dissociated protein 1	Cand1
801	9526605	9626206	7.0629e+06	10605002	9363095	8403105	7.6447e+06	6941097	6.575e+06	8.075e+06				7	7	7	99	99	99	10403	41926	2216100000	317	0.427801	0.0108109	0.0462829	NaN	Q6ZWM4;A0A0N4SUZ3	Q6ZWM4;A0A0N4SUZ3	U6 snRNA-associated Sm-like protein LSm8	Lsm8
802	23569994	23126004	25726004	30360012	33252016	23634992	26977996	36391012	33566988	34944992				23	23	23	686	686	686	36108	32331	8226000000	946	-0.196232	0.192512	0.335894	NaN	Q6ZWX6	Q6ZWX6	Eukaryotic translation initiation factor 2 subunit 1	Eif2s1
803	72176040	70855048	82924000	75445024	76048984	85325952	74233984	84860992	84260992	69151024				35	35	25	649	649	48	65322	32331	63015000000	2943	0.102832	0.360354	0.507755	NaN	Q76MZ3;G3UWL2;G3UXQ1;H3BJ83;H3BK50	Q76MZ3	Serine/threonine-protein phosphatase 2A 65 kDa regulatory subunit A alpha isoform	Ppp2r1a
804	8.1998e+06	7.7998e+06	7841595	7.1039e+06	6.5095e+06	8793096	10281005	7.9609e+06	10352996	11809999				10	10	10	468	468	468	2926	20498	2329100000	394	-0.26216	0.108867	0.233412	NaN	Q78IK4;B1AV14	Q78IK4;B1AV14	MICOS complex subunit Mic27	Apool
805	15866990	14670004	18976988	26959990	23181012	21456988	24967984	21213004	13402995	23803008				44	44	44	579	579	579	10209	32331	4734100000	1024	0.0751934	0.732046	0.8195	NaN	Q78PY7;Q3TJ56;E9Q3E9	Q78PY7;Q3TJ56	Staphylococcal nuclease domain-containing protein 1	Snd1
806	10666999	12141999	11168997	13310007	12677995	12286994	12685993	9445302	8487996	13845005				76	76	76	378	378	378	26692	32331	6689600000	1361	0.259414	0.114349	0.237943	NaN	Q7M739;F6ZDS4;F6RX08	Q7M739;F6ZDS4	Nucleoprotein TPR	Tpr
807	584930368	667910144	576830016	585979904	639379840	715479552	391549792	431509856	374640160	490699968				37	12	3	809	396	124	49906	32331	219250000000	3481	0.696838	1.75711e-05	0.000636357	NaN	Q7TMM9	Q7TMM9	Tubulin beta-2A chain	Tubb2a			+
808	28317000	23665008	24454008	28293986	36516992	26690988	34943004	31891996	28488982	36084012				19	19	12	502	502	342	38611	32331	14165000000	995	-0.123283	0.387256	0.535553	NaN	Q7TNC4-2;Q7TNC4-3;Q7TNC4-4;Q7TNC4;E9Q715;Q05CX5	Q7TNC4-2;Q7TNC4-3;Q7TNC4-4;Q7TNC4;E9Q715;Q05CX5	Putative RNA-binding protein Luc7-like 2	Luc7l2
809	7887698	7924595	10534002	6.7852e+06	9720794	7472198	10935999	11597005	8880002	11407004				11	11	11	502	502	502	25921	32331	2047800000	342	-0.242331	0.115793	0.23908	NaN	Q7TNE3;Q5SX56	Q7TNE3;Q5SX56	Sperm-associated antigen 7	Spag7
810	13252993	12416998	12664995	18513992	12788004	13667992	13211008	16086002	12680007	14076992				18	18	13	387	387	281	68994	32331	2821100000	516	0.0954525	0.525927	0.658022	NaN	Q91V89;Q7TNL5	Q91V89;Q7TNL5		Ppp2r5d
811	42840000	39096012	52985976	43674016	50141972	47518988	57349032	55822984	65625032	73090976				19	19	19	416	416	416	43158	32331	18625000000	971	-0.331737	0.0254817	0.0832816	NaN	Q7TNV0;E9Q8Y1;D3YVJ6	Q7TNV0;E9Q8Y1;D3YVJ6	Protein DEK	Dek
812	13400001	20776988	15070006	16877996	12166005	10447996	9559497	11293993	10095000	9647394				63	32	32	711	423	423	10307	32331	9643900000	1176	0.631347	0.00269851	0.0188411	NaN	Q7TPR4;A1BN54	Q7TPR4;A1BN54	Alpha-actinin-1	Actn1			+
813	49685988	43248024	59064980	50704004	73309008	50336984	39967000	46178996	28405002	41755972				12	12	12	564	564	564	23574	266	7458700000	511	0.59694	0.0031434	0.0205059	NaN	Q7TQD2	Q7TQD2	Tubulin polymerization-promoting protein	Tppp			+
814	32073986	30710012	28741012	33117984	35963996	29618982	31113986	33398996	32078014	30195012				14	14	14	601	601	601	3127	32331	15543000000	1187	0.116015	0.270996	0.41981	NaN	Q7TQI3;D3YWF6;D3Z7K0	Q7TQI3;D3YWF6	Ubiquitin thioesterase OTUB1	Otub1
815	51439968	62557012	59521996	57479972	61154988	50656028	42159024	50712988	44304020	47097004				77	77	77	836	836	836	96449	32331	39017000000	3167	0.428718	0.000444634	0.00572894	NaN	Q7TSJ2;A0A140LIT9;Q7TSJ2-2;D3Z6W1;Q7TSJ2-3	Q7TSJ2;A0A140LIT9;Q7TSJ2-2	Microtubule-associated protein 6	Map6
816	9448199	7.8925e+06	10468999	10402003	13639994	8388996	70021032	27503500	67063984	71832960				16	16	16	331	331	331	68747	28388	1399700000	233	-2.36551	2.94884e-06	0.000207971	NaN	Q7TSV4;A0A0G2JG04;A0A0G2JF47	Q7TSV4	Phosphoglucomutase-2	Pgm2	-	-	-
817	47675992	48423032	49832028	44313976	47218016	43737984	51916996	61707988	64935976	60221000				27	27	13	528	528	315	58951	32331	14713000000	1394	-0.226496	0.0359424	0.10872	NaN	Q80SW1;F7ATQ6;D3Z2Q0	Q80SW1	Putative adenosylhomocysteinase 2	Ahcyl1
818	72855960	65246032	71428024	75905040	64497992	65457020	52322020	39046012	55934980	52034016				31	31	31	753	753	753	45817	32331	26904000000	1855	0.604263	0.000564733	0.00658037	NaN	Q80TB8;D3Z434	Q80TB8	Synaptic vesicle membrane protein VAT-1 homolog-like	Vat1l			+
819	55235972	54950016	52605984	50454980	45221984	53253968	46460012	44512972	42448004	38094988				68	68	4	559	559	38	15266	32331	37178000000	3423	0.397232	0.00142021	0.0121993	NaN	Q80TJ1-4;Q80TJ1;K4DI76;J3QJW3	Q80TJ1-4;Q80TJ1;K4DI76;J3QJW3	Calcium-dependent secretion activator 1	Cadps
820	22506994	16538995	16264994	19207008	24440014	16657008	12697000	9790803	12162001	16685992				17	17	17	308	308	308	83418	32331	3920400000	491	0.712659	0.00228766	0.0169363	NaN	Q80TL0	Q80TL0	Protein phosphatase 1E	Ppm1e			+
821	14445003	19750004	18686002	19498990	19594010	18470012	18433006	17617002	19963010	14774994				26	26	24	365	365	343	1023	28237	8477300000	1071	0.177885	0.188952	0.330975	NaN	Q80TZ3;Q80TZ3-2;Q80TZ3-3;B1B0B7;B1B0B8	Q80TZ3;Q80TZ3-2;Q80TZ3-3;B1B0B7	Putative tyrosine-protein phosphatase auxilin	Dnajc6
822	18519990	15936999	21987012	20625994	16364990	19477012	14763005	13256007	14019008	14940998				15	15	15	694	694	694	33676	2888	4142200000	597	0.511308	0.00305403	0.0202594	NaN	Q80UW2	Q80UW2	F-box only protein 2	Fbxo2			+
823	32494010	42457992	31928994	41120000	46337024	42699996	37058008	37241992	41746976	43987976				16	16	12	429	429	336	45349	32331	11659000000	1196	0.0922699	0.485207	0.622775	NaN	Q80VD1	Q80VD1	Protein FAM98B	Fam98b
824	97812024	98383056	94895976	52684008	126419920	70603968	133290072	65964972	106520040	146330064				18	17	17	744	744	744	1835	32331	44068000000	1444	-0.196585	0.454836	0.596132	NaN	Q80WM3	Q80WM3	Complexin-4	Cplx4
825	27890982	21968996	23262000	21993988	22427004	24814008	35793988	32701996	37587004	40159004				29	29	29	524	524	524	76328	32331	12382000000	1492	-0.50667	0.00112616	0.0105528	NaN	Q80X80;Q8CAA2;Q8CFV7;A0A1L1SSP2	Q80X80;Q8CAA2;Q8CFV7	C2 domain-containing protein 2-like	C2cd2l			-
826	56680964	48188016	55988028	52116976	72412024	55235972	42030020	39116020	40389020	45333984				18	18	1	228	228	18	12671	32331	12242000000	875	0.555455	0.000759906	0.0080179	NaN	Q80XH2-2	Q80XH2-2	Interphotoreceptor matrix proteoglycan 2	Impg2			+
827	11330006	9891505	9507204	10180994	10874997	9309402	8405505	9697701	10002006	9625494				15	15	10	409	409	303	47318	24782	3098300000	678	0.229253	0.0855832	0.198755	NaN	Q80XI4	Q80XI4	Phosphatidylinositol 5-phosphate 4-kinase type-2 beta	Pip4k2b
828	33104020	24259000	27601012	27716014	16156998	26856006	26499012	21329994	32814990	26077996				18	18	18	539	539	539	38299	32331	6701100000	891	0.0638231	0.757273	0.840021	NaN	Q80XN0;D3Z2Y8	Q80XN0;D3Z2Y8	D-beta-hydroxybutyrate dehydrogenase, mitochondrial	Bdh1
829	9619896	6.8488e+06	8494496	8153296	9316002	8703795	8462304	8900900	6.4657e+06	10249994				30	30	30	432	432	432	10196	30513	2290500000	654	0.12777	0.438932	0.58062	NaN	Q810A7;Q810A7-2	Q810A7;Q810A7-2	ATP-dependent RNA helicase DDX42	Ddx42
830	27732984	25011990	25675986	28286992	16600991	29607982	22399002	13255008	18574992	20478994				35	35	35	326	326	326	13797	32331	10001000000	1447	0.569383	0.0151459	0.0568501	NaN	Q810U3;A0A087WNW2;A0A087WR56;A0A087WPX3;E9Q171;E9PW06	Q810U3;A0A087WNW2;A0A087WR56;A0A087WPX3;E9Q171;E9PW06	Neurofascin	Nfasc
831	19230994	14293993	19985006	18662006	19359998	15501006	13763008	17287002	15597997	13407993				37	37	3	397	397	5	13127	32331	8835200000	1197	0.362378	0.0294633	0.092896	NaN	Q810U4-2;Q810U4;Q810U4-3;A0A1W2P7X4;A0A1W2P6Z1	Q810U4-2;Q810U4;Q810U4-3	Neuronal cell adhesion molecule	Nrcam
832	9249399	5189202	6.8207e+06	11014003	10318002	9685298	6.8255e+06	7.0778e+06	10956998	6.439e+06				13	13	13	489	489	489	35079	23011	1222800000	352	0.259709	0.32908	0.479834	NaN	Q8BFQ4;A0A087WQ38;A0A1L1SV91;A0A1L1SUX7;A0A1L1SRB6	Q8BFQ4	WD repeat-containing protein 82	Wdr82
833	5195902	4691399	6135599	6.8289e+06	5.7105e+06	4.1624e+06	3955802	3.4815e+06	4.3068e+06	4.7335e+06				8	8	8	16	16	16	61174	17163	436200000	150	0.514114	0.0138427	0.0544336	NaN	Q8BFR4;A0A1W2P8D3	Q8BFR4	N-acetylglucosamine-6-sulfatase	Gns
834	51555984	51176976	56879972	51684968	30332008	51249968	51769976	47005996	52177028	56775988				34	34	34	726	726	726	49508	32331	30727000000	2480	0.00529638	0.975111	0.984664	NaN	Q8BFR5;Q8BFR5-2;A0A0U1RNQ6;A0A0U1RPC4	Q8BFR5;Q8BFR5-2	Elongation factor Tu, mitochondrial	Tufm
835	18741992	16217005	7808397	15698001	20476990	15422001	20860990	27550010	20707990	21906002				26	26	21	394	394	351	10131	21893	5633000000	924	-0.465756	0.0578813	0.150897	NaN	Q8BFY9-2;Q8BFY9;Q3TKD0;J3QMX2	Q8BFY9-2;Q8BFY9;Q3TKD0	Transportin-1	Tnpo1
836	38084008	36851976	46716980	42461980	32097018	42521020	42363012	33005998	35818984	36688008				22	22	19	606	606	55	37872	32331	16699000000	1225	0.220151	0.119743	0.24572	NaN	Q8BFZ9;A0A1B0GT70;A0A1B0GSD8;A0A1B0GQZ0;A0A1B0GT43;A0A1B0GRQ1;A0A1B0GRG7;E9PUH5	Q8BFZ9;A0A1B0GT70	Erlin-2	Erlin2
837	57569028	84634000	75266000	65871028	101289960	83561976	184995312	174248112	152656800	174953312				33	3	3	597	39	39	37086	15209	5937200000	169	-1.03857	4.11929e-06	0.000239994	NaN	Q8BG05-2	Q8BG05-2	Heterogeneous nuclear ribonucleoprotein A3	Hnrnpa3		-	-
838	196439920	186609936	330760192	187580048	291810144	224310064	304969888	194039936	170140080	205560032				28	28	28	699	699	699	47436	29606	29204000000	1268	0.22967	0.270909	0.41981	NaN	Q8BG32;G3UYH2;G3UWW7;G3UXL5;G3UYI4;G3UYL3;G3UYL8;G3UX15;G3UX67;G3UWV7;G3UZ33;G3UZ28	Q8BG32	26S proteasome non-ATPase regulatory subunit 11	Psmd11
839	52147992	46663032	42345988	47199980	51657028	51449968	56494008	62396028	54066028	65007960				18	16	15	262	247	247	77456	32331	20905000000	1037	-0.172836	0.120557	0.246635	NaN	Q8BG39	Q8BG39	Synaptic vesicle glycoprotein 2B	Sv2b
840	23570990	17322988	16720994	18184010	18052004	20388010	27498992	27108996	24702000	23736010				23	23	22	449	449	433	76031	32331	6860300000	976	-0.326447	0.0241455	0.0808874	NaN	Q8BG51-2;Q8BG51-4;Q8BG51;Q8BG51-3;F7ASU3;A0A494BBK2	Q8BG51-2;Q8BG51-4;Q8BG51;Q8BG51-3	Mitochondrial Rho GTPase 1	Rhot1
841	12838995	10606993	11005998	12445003	13578999	12121004	15671003	10754994	13125996	14494991				34	34	34	465	465	465	86239	32331	4291800000	718	-0.0316316	0.833151	0.899615	NaN	Q8BGC0;Q8BGC0-2	Q8BGC0	HIV Tat-specific factor 1 homolog	Htatsf1
842	9503497	7299296	12820998	14282999	17512990	12437995	14874991	7243903	21893002	20128992				28	28	28	493	493	493	68839	32331	6587700000	729	-0.195759	0.56681	0.689851	NaN	Q8BGD9;B2RWE8	Q8BGD9;B2RWE8	Eukaryotic translation initiation factor 4B	Eif4b
843	15070006	16650997	14321004	13753004	13290998	14655000	17822994	18373008	15332996	19381996				12	12	12	379	379	379	34747	36697	1998500000	259	-0.156951	0.162441	0.301066	NaN	Q8BGF6;A0A1B0GRZ8	Q8BGF6;A0A1B0GRZ8	ELMO domain-containing protein 2	Elmod2
844	12731004	8956700	14315004	13328003	5.9216e+06	11799995	15696009	11773006	14615993	13067006				24	24	24	58	58	58	51863	14044	4087200000	687	-0.237183	0.340994	0.490797	NaN	Q8BGH2	Q8BGH2	Sorting and assembly machinery component 50 homolog	Samm50
845	16743004	23614002	25213986	23957994	15850992	18899996	17292990	19260992	17956008	12454006				18	18	15	454	454	406	56891	32331	8202400000	875	0.422225	0.0288687	0.0914517	NaN	Q8BGJ5;Q922I7;Q8CB58;P17225;E9QMW9;E9Q0W3;F7DCW4;F7AXP1;E9Q279;F7C521;E9PZ39;G3UXZ8	Q8BGJ5;Q922I7;Q8CB58;P17225;E9QMW9	Polypyrimidine tract-binding protein 1	Ptbp1
846	102789936	99322064	105139944	105139944	81967000	110660072	78989992	82349992	96975984	96418976				12	12	12	491	491	491	31348	31085	21264000000	850	0.304593	0.0298223	0.0937123	NaN	Q8BGN8-2;A0A286YDB6;Q8BGN8;D3Z5Q8	Q8BGN8-2;A0A286YDB6;Q8BGN8	Synaptoporin	Synpr
847	37492012	35490012	38895976	40744008	45633024	38851984	37850000	35866988	36599012	37686024				48	48	48	643	643	643	10691	32331	23131000000	2340	0.209682	0.065807	0.165755	NaN	Q8BGQ7	Q8BGQ7	Alanine--tRNA ligase, cytoplasmic	Aars
848	27373018	31498986	21811012	22222996	29674012	25179008	22910004	24533994	20196006	25313988				23	23	18	568	568	424	4234	32331	9420300000	881	0.290244	0.0323858	0.0999929	NaN	Q8BGT8;F7D3N3;Q8BGT8-2;F6U6Z2	Q8BGT8;F7D3N3;Q8BGT8-2;F6U6Z2	Phytanoyl-CoA hydroxylase-interacting protein-like	Phyhipl
849	6137603	4796898	8.3719e+06	8.0021e+06	8.3152e+06	7.2624e+06	8591106	5837600	8962599	6416799				20	20	3	47	47	66	58006	25526	1275500000	396	0.0554546	0.798387	0.873338	NaN	Q8BGW1;Q8BGW1-2;Q8BGW1-4;E9Q1E4;D3Z127	Q8BGW1;Q8BGW1-2;Q8BGW1-4;E9Q1E4	Alpha-ketoglutarate-dependent dioxygenase FTO	Fto
850	23804016	21233010	27991016	22390002	23302014	24742006	21110998	20410988	22020990	16375011				23	23	23	502	502	502	54936	13243	4221500000	716	0.380743	0.0127456	0.0520736	NaN	Q8BH44;G3UW48;G3UWZ2;G3V005;G3UYG8	Q8BH44;G3UW48	Coronin-2B;Coronin	Coro2b
851	61628984	58984996	60213040	62457020	36543988	70163000	85248040	76448984	79250976	85226968				43	43	37	733	733	671	74569	32331	40142000000	2845	-0.389572	0.0371623	0.110661	NaN	Q8BH59;V9GXX9	Q8BH59	Calcium-binding mitochondrial carrier protein Aralar1	Slc25a12
852	25987994	25529996	25850002	25858000	17023010	24726996	25620986	26798018	34844004	33484016				14	14	14	462	462	462	31474	31077	10342000000	941	-0.202489	0.22415	0.36809	NaN	Q8BH95	Q8BH95	Enoyl-CoA hydratase, mitochondrial	Echs1
853	48383996	30927016	45468980	41766024	39985976	46221996	41664984	38223988	50267024	51347968				52	52	52	564	564	564	1094	32331	27498000000	2639	0.0067835	0.967732	0.983139	NaN	Q8BHN3-2;Q8BHN3;Q8BHN3-3	Q8BHN3-2;Q8BHN3;Q8BHN3-3	Neutral alpha-glucosidase AB	Ganab
854	12818998	6.7635e+06	8747504	9490000	3.7287e+06	13033000	13055005	8806603	15137999	11083006				32	32	32	375	375	375	1128	32331	5259100000	1107	-0.372304	0.274549	0.424333	NaN	Q8BIJ6;E9PWN2;E9PWN3	Q8BIJ6;E9PWN2;E9PWN3	Isoleucine--tRNA ligase, mitochondrial	Iars2
855	7.8227e+06	6632202	4.7102e+06	6459101	5.4473e+06	7925203	5.7651e+06	6769002	6.4956e+06	6.4429e+06				28	28	28	369	369	369	9328	11535	1402500000	417	0.126073	0.476146	0.614678	NaN	Q8BJ71;A0A1D5RLQ0;Q8BJ71-2;A0A1D5RM86	Q8BJ71;A0A1D5RLQ0;Q8BJ71-2	Nuclear pore complex protein Nup93	Nup93
856	19686006	22319012	21511012	21148012	27396008	21573012	18160994	23216006	16581008	20507008				13	13	13	387	387	387	34322	22903	6935300000	661	0.305141	0.0272302	0.087293	NaN	Q8BJU0;Q8BJU0-2;A0A1W2P6P1;A0A1W2P7I5	Q8BJU0;Q8BJU0-2;A0A1W2P6P1;A0A1W2P7I5	Small glutamine-rich tetratricopeptide repeat-containing protein alpha	Sgta
857	19965992	16823994	21645006	21522988	21906986	19734006	13824008	22382012	20729000	19024994				21	21	21	49	49	49	55971	32331	5355600000	922	0.228712	0.169693	0.309794	NaN	Q8BJY1;F7BA91	Q8BJY1	26S proteasome non-ATPase regulatory subunit 5	Psmd5
858	16524002	11047998	16551003	11835007	18888006	13932997	13171994	13831997	12806006	16385991				21	21	21	537	537	537	55983	1795	2837600000	563	0.173329	0.339032	0.488498	NaN	Q8BK67;A2AWQ2	Q8BK67	Protein RCC2	Rcc2
859	27669992	14799001	16876992	26402984	18209992	28137982	14400993	15020994	11073999	10315001				45	45	44	545	545	545	12359	32331	9853400000	1531	0.876543	0.00278968	0.0190723	NaN	Q8BKC5;Q8BKC5-2	Q8BKC5;Q8BKC5-2	Importin-5	Ipo5			+
860	11947001	13248998	13264001	11369003	9344805	9369497	12360001	10929004	11667007	13527001				14	14	14	407	407	407	53998	32331	2975500000	517	0.0247491	0.86091	0.915571	NaN	Q8BKZ9;A2AWH8;A2AWH7	Q8BKZ9	Pyruvate dehydrogenase protein X component, mitochondrial	Pdhx
861	11312000	12374994	12048007	13617004	12094000	12381999	10905002	10750999	9707501	9383604				23	23	23	419	419	419	70573	2578	1410900000	375	0.391899	0.00391773	0.0238625	NaN	Q8BMA6;A2AAN2	Q8BMA6;A2AAN2	Signal recognition particle subunit SRP68	Srp68
862	87489960	75197968	86050984	89118032	42793016	80398008	97534008	96950984	97808016	98393984				30	30	30	508	508	508	67941	32331	31183000000	1969	-0.267535	0.187627	0.329516	NaN	Q8BMF4	Q8BMF4	Dihydrolipoyllysine-residue acetyltransferase component of pyruvate dehydrogenase complex, mitochondrial	Dlat
863	8948604	6.4312e+06	6254800	9242505	7.872e+06	7.7118e+06	5.191e+06	7668596	5722498	6117399				36	36	36	39	39	39	13419	19578	1561500000	533	0.442428	0.025126	0.0825218	NaN	Q8BMJ2;A0A494BBF9;A0A494BA98;A0A494BA30	Q8BMJ2	Leucine--tRNA ligase, cytoplasmic	Lars
864	32711984	34165012	36832980	29393004	18052004	33674020	18619002	24616000	18234012	20847012				43	43	43	69	69	69	63691	32331	19666000000	1900	0.673869	0.00437048	0.0254628	NaN	Q8BMK4	Q8BMK4	Cytoskeleton-associated protein 4	Ckap4			+
865	7398004	10975005	9919897	8393301	8.2202e+06	13587008	7.9646e+06	8755905	8878499	8499001				27	26	26	427	417	417	87676	10142	2390400000	528	0.284449	0.112612	0.235782	NaN	Q8BML9;D3Z158;A0A140LHZ5;A0A140LIS6;A0A140LHB3;A0A0A6YY08;A0A140LIN2;A0A140LJH2;A0A140LID3;A0A140LHJ3;A0A140LJK5;A0A140LIR0;A0A140LJH1;A0A140LIZ4;A0A140LII8;A0A140LHC3;F6TDS3	Q8BML9;D3Z158		Qars
866	20837010	24519014	26064002	19942988	11995003	27375986	13494991	18840994	21108988	18041006				36	36	36	562	562	562	82669	32331	17979000000	1599	0.375959	0.121379	0.247562	NaN	Q8BMS1	Q8BMS1	Trifunctional enzyme subunit alpha, mitochondrial;Long-chain enoyl-CoA hydratase;Long chain 3-hydroxyacyl-CoA dehydrogenase	Hadha
867	8419796	9153504	8338100	6.9568e+06	6.1728e+06	8.0706e+06	4982900	5864698	5079297	5370598				20	20	20	479	479	479	67945	12323	1204600000	352	0.670677	0.000353628	0.00483532	NaN	Q8BNW9	Q8BNW9	Kelch repeat and BTB domain-containing protein 11	Kbtbd11			+
868	22745012	25749006	23043998	28424988	24070002	25588996	25517984	17437994	18055990	22113004				26	26	26	506	506	506	64279	32331	9913000000	1374	0.395035	0.0113105	0.0479622	NaN	Q8BP47;A0A498WGK2;A0A494BB89;A0A494BAX5;A0A494BAW6;A0A494B927;A0A494B996;A0A494B949;A0A494B9G0;A0A494BB92	Q8BP47;A0A498WGK2;A0A494BB89;A0A494BAX5	Asparagine--tRNA ligase, cytoplasmic	Nars
869	71356008	64153992	72319984	68184008	66434960	69783984	59756012	57685976	54095988	58661012				16	16	16	497	497	497	3727	32331	15453000000	1237	0.375004	0.00140502	0.0121993	NaN	Q8BP92;D6RHL9	Q8BP92	Reticulocalbin-2	Rcn2
870	13708004	15279997	13018999	13648003	16570008	16196007	12734994	10578005	15776001	11886000				88	88	86	386	386	381	33701	32331	8306600000	1950	0.340361	0.0356059	0.107985	NaN	Q8BPN8-2;Q8BPN8;B0V2P5;F6RYL8;B0V2P6;Q8BPN8-3	Q8BPN8-2;Q8BPN8;B0V2P5;F6RYL8	DmX-like protein 2	Dmxl2
871	16499007	16767991	18525010	17694990	25539010	17200008	14799999	19011994	16975004	19216990				37	37	37	184	184	184	28515	32331	5596100000	933	0.205454	0.185687	0.328173	NaN	Q8BTI8-3;Q8BTI8;Q8BTI8-2;A0A087WRX8;A0A3B2W3Z4;A0A087WPS9	Q8BTI8-3;Q8BTI8;Q8BTI8-2	Serine/arginine repetitive matrix protein 2	Srrm2
872	10476005	9353902	8477196	8423905	9536800	8.2359e+06	11127993	10525997	10168995	16098001				13	13	13	461	461	461	36867	18084	2406900000	386	-0.259234	0.112968	0.236158	NaN	Q8BTX9;A0A1D5RLG0;A0A1D5RM62	Q8BTX9;A0A1D5RLG0	Inactive hydroxysteroid dehydrogenase-like protein 1	Hsdl1
873	6602003	7755495	6656297	6.1582e+06	13329994	7.9178e+06	6451096	8.2188e+06	6.1306e+06	6551200				40	40	40	396	396	396	14427	20962	2284600000	625	0.314671	0.14076	0.271089	NaN	Q8BU30;E9Q866;F6Q6R1	Q8BU30	Isoleucine--tRNA ligase, cytoplasmic	Iars
874	6.8196e+06	5.1513e+06	4920799	6.5048e+06	6.0465e+06	5840603	4.2973e+06	4695302	3.6571e+06	5502402				20	20	20	373	373	373	83217	19974	998270000	422	0.496806	0.0101586	0.0444856	NaN	Q8BUK6;F6W1A2	Q8BUK6	Protein Hook homolog 3	Hook3
875	43609972	50669024	42711004	45342016	51844016	59762964	44537988	47981980	50602012	54015016				14	14	14	668	668	668	2557	32331	19018000000	1440	0.104495	0.390681	0.536936	NaN	Q8BVI4;A0A0G2JGJ1;D3YWR7;A0A0G2JGY0;D3Z1A1;D3Z099	Q8BVI4;A0A0G2JGJ1;D3YWR7;A0A0G2JGY0;D3Z1A1	Dihydropteridine reductase	Qdpr
876	20890992	14702002	23426002	24166010	26501010	20201988	22011996	16094000	20680002	16452002				17	17	17	446	446	446	42256	32331	8621400000	832	0.308883	0.12834	0.255536	NaN	Q8BVQ5;A0A140LI84	Q8BVQ5	Protein phosphatase methylesterase 1	Ppme1
877	9200700	8659605	11820996	8674994	9931905	8.0894e+06	8818498	7313496	8039195	6720200				13	13	0	429	429	0	42918	29773	1544200000	377	0.398448	0.0170065	0.061425	NaN	Q8BW96	Q8BW96	Calcium/calmodulin-dependent protein kinase type 1D	Camk1d
878	13504004	10759004	12066993	10771999	12268992	13703003	14187000	10594002	6357899	9855999				8	8	8	464	464	464	24192	15396	1334700000	237	0.414794	0.04743	0.132133	NaN	Q8BWR2;B1AV57;Q8BWR2-2;B1AV58	Q8BWR2;B1AV57;Q8BWR2-2	PITH domain-containing protein 1	Pithd1
879	16693008	17627998	15175993	17584006	8762899	14263996	21605008	21692990	21997012	15719995				25	25	25	766	766	766	41829	32331	11562000000	1241	-0.336215	0.110139	0.2341	NaN	Q8BWT1;A0A494B9J2	Q8BWT1	3-ketoacyl-CoA thiolase, mitochondrial	Acaa2
880	21520996	17697002	19178004	20890992	30656020	23903986	19815992	18594008	18926002	18694008				42	42	42	401	401	401	14959	32331	10009000000	1767	0.325342	0.062247	0.159465	NaN	Q8BYI9;Q8BYI9-2;A0A0A6YWD9	Q8BYI9;Q8BYI9-2	Tenascin-R	Tnr
881	54705012	44937996	42202016	46684012	74572960	47490980	81777040	113479944	113040016	58343980				22	22	22	668	668	668	35292	32331	32148000000	1081	-0.680695	0.00671679	0.0330891	NaN	Q8BYK4;A0A0R4J1M3;D3YY80	Q8BYK4;A0A0R4J1M3;D3YY80	Retinol dehydrogenase 12	Rdh12			-
882	7152498	7177496	7.0551e+06	6379302	8002600	7306402	3.7958e+06	4598702	4963399	4924502				20	20	19	313	313	302	96582	21651	826420000	248	0.776607	7.98464e-05	0.00183603	NaN	Q8C050;Q8C050-2;A0A1Y7VL39	Q8C050;Q8C050-2	Ribosomal protein S6 kinase alpha-5	Rps6ka5			+
883	12339004	11594997	16843000	16383998	17352994	10982000	8.3793e+06	7068598	14765992	11979995				17	17	17	235	235	235	10294	12825	1101000000	293	0.591298	0.027095	0.0872771	NaN	Q8C052;A0A1D5RLY6;A0A1D5RMG7;A0A1D5RML0;A0A1D5RMF1	Q8C052;A0A1D5RLY6	Microtubule-associated protein 1S;MAP1S heavy chain;MAP1S light chain	Map1s
884	13068008	15578995	12015001	13483007	15368004	16569000	20745998	23406994	19775008	19754992				15	15	15	567	567	567	3395	32331	7899700000	850	-0.430799	0.00276402	0.0190723	NaN	Q8C0M9	Q8C0M9	Isoaspartyl peptidase/L-asparaginase;Isoaspartyl peptidase/L-asparaginase alpha chain;Isoaspartyl peptidase/L-asparaginase beta chain	Asrgl1
885	23924000	28244018	31897014	26182012	28614984	31976012	28488004	32802020	27484998	37105020				27	27	22	411	411	342	69448	32331	14304000000	1078	-0.0228392	0.852527	0.909461	NaN	Q8C2Q3;E9QL13;Q8C2Q3-2	Q8C2Q3;E9QL13;Q8C2Q3-2	RNA-binding protein 14	Rbm14
886	131090000	138710016	141930016	121340064	84271016	123109936	166160096	146119920	174249968	168150096				19	19	1	485	485	47	30255	32331	73977000000	1744	-0.304644	0.0557068	0.146938	NaN	Q8C2Q8;Q91VR2	Q8C2Q8;Q91VR2	ATP synthase subunit gamma;ATP synthase subunit gamma, mitochondrial	Atp5c1
887	9465503	7036998	8651400	9870604	11685995	7.5251e+06	21319000	19977002	15912997	22904006				21	21	21	652	652	652	43308	32331	5536200000	720	-1.03914	3.53487e-05	0.00107653	NaN	Q8C5H8-2;Q8C5H8-3;Q8C5H8;Q8C5H8-4;Z4YK42;A0A087WQI8	Q8C5H8-2;Q8C5H8-3;Q8C5H8;Q8C5H8-4;Z4YK42	NAD kinase 2, mitochondrial	Nadk2		-	-
888	37113016	34504000	37352000	36451008	43743012	41732024	57518968	52864996	49390024	59771972				38	35	27	565	518	381	85546	32331	34690000000	2586	-0.395043	0.00314493	0.0205059	NaN	Q8C605;Q9WUA3;Q9WUA3-2;F6YL81	Q8C605;Q9WUA3;Q9WUA3-2	ATP-dependent 6-phosphofructokinase;ATP-dependent 6-phosphofructokinase, platelet type	Pfkp
889	52375036	38507980	55868024	50114008	59375964	60360972	49667992	44478028	46404028	63642984				37	37	37	547	547	547	61733	32331	27221000000	1729	0.166788	0.319822	0.470429	NaN	Q8C854-3;Q8C854;A2ATP5;A2ATP6;G8JL68;Q8C854-1;Q8C854-2;F6XJA1	Q8C854-3;Q8C854;A2ATP5;A2ATP6;G8JL68;Q8C854-1;Q8C854-2;F6XJA1	Myelin expression factor 2	Myef2
890	18627004	13104998	19538006	16326999	16744000	16025992	19242998	16179998	19380996	17331006				18	18	18	519	519	519	51737	3156	3327600000	637	0.0024754	0.986876	0.992803	NaN	Q8C878;Q3TL72;Q8C878-2	Q8C878;Q3TL72;Q8C878-2	NEDD8-activating enzyme E1 catalytic subunit	Uba3
891	37517996	39605012	46140976	40206976	41163024	38407008	39407996	41655016	31876020	30674994				133	133	4	472	472	16	43286	32331	23929000000	3655	0.30105	0.0154208	0.0570826	NaN	Q8C8R3-4;S4R2R5;Q8C8R3;Q8C8R3-5;Q8C8R3-3;S4R1I1;Q8C8R3-8;S4R2Q9;S4R1U2;S4R241	Q8C8R3-4;S4R2R5;Q8C8R3;Q8C8R3-5	Ankyrin-2	Ank2
892	24594984	27808986	23031996	24773002	28315016	21384008	22189998	24171984	20227992	21785998				34	34	34	538	538	538	70279	26094	9173800000	1159	0.292817	0.0143779	0.0552045	NaN	Q8CAA7;E0CX81	Q8CAA7	Glucose 1,6-bisphosphate synthase	Pgm2l1
893	50356020	48576020	52897016	48159992	40895008	48423992	60920000	60114012	56657964	63498008				61	61	0	727	727	0	82928	32331	48944000000	3435	-0.206304	0.0585279	0.151853	NaN	Q8CAQ8-2	Q8CAQ8-2	MICOS complex subunit Mic60	Immt
894	143320080	149120080	160540048	170490000	149180032	136350000	103729984	106059968	121269984	75058016				25	25	23	694	694	624	40092	32331	57320000000	1898	0.714485	0.000177868	0.00309537	NaN	Q8CCK0	Q8CCK0	Core histone macro-H2A.2	H2afy2			+
895	61203032	69603024	73796968	73898016	61526980	62192028	61345040	55489000	45284028	50204992				19	19	7	635	635	265	22038	32331	21217000000	716	0.460718	0.000853311	0.0086624	NaN	Q8CCT4;A2AJS2;A2AJS1	Q8CCT4	Transcription elongation factor A protein-like 5	Tceal5
896	9782897	10802004	9795697	10160004	10486993	8.1921e+06	10403997	8553095	7.5874e+06	10066998				11	11	11	47	47	47	39414	18567	2557200000	511	0.234275	0.0900546	0.206816	NaN	Q8CG72;Q8CG72-2	Q8CG72;Q8CG72-2	Poly(ADP-ribose) glycohydrolase ARH3	Adprhl2
897	12583996	14578996	12686999	15425998	11850993	13191007	14361997	14791998	15963991	13957001				14	14	14	507	507	507	40612	124	3985400000	579	-0.0261446	0.828111	0.896166	NaN	Q8CG76	Q8CG76	Aflatoxin B1 aldehyde reductase member 2	Akr7a2
898	24914994	21532010	24854984	31841018	28068986	23204990	23035012	19146996	22435012	26787994				64	64	63	476	476	471	17008	32331	13052000000	2038	0.287787	0.0826708	0.193669	NaN	Q8CGC7;A0A0A6YWA4;A0A0A6YWH3	Q8CGC7	Bifunctional glutamate/proline--tRNA ligase;Glutamate--tRNA ligase;Proline--tRNA ligase	Eprs
899	10390004	8948900	8.2574e+06	10007006	15960994	12698007	10825007	12434000	12948997	8863698				34	34	34	285	285	285	12158	14401	2811800000	542	0.0679403	0.737793	0.824556	NaN	Q8CGF7-2;Q8CGF7;Q8CGF7-3;A0A494B9W7;A0A494BA28;A0A494BAT6;Q3B807-3;Q3B807	Q8CGF7-2;Q8CGF7;Q8CGF7-3;A0A494B9W7	Transcription elongation regulator 1	Tcerg1
900	15007000	7.8485e+06	15219996	19775008	8260701	13404005	15608992	17551002	13332004	19000988				28	28	28	397	397	397	10584	1389	3068500000	564	-0.255849	0.347815	0.494244	NaN	Q8CGK3	Q8CGK3	Lon protease homolog, mitochondrial	Lonp1
901	20884006	17616000	16872998	20317994	21705010	11823997	20292008	24339988	20557010	17889000				30	30	30	321	321	321	13206	20768	5482100000	854	-0.0914118	0.59685	0.714089	NaN	Q8CH18;Q8CH18-3;Q8CH18-2;A0A1W2P765;A0A1W2P7Q7	Q8CH18;Q8CH18-3	Cell division cycle and apoptosis regulator protein 1	Ccar1
902	13018999	12449001	12422006	14562006	19347996	15341999	19567010	13333995	14976002	14360991				13	13	13	477	477	477	3454	19959	3834800000	601	0.0170063	0.919529	0.952217	NaN	Q8CHP8	Q8CHP8	Phosphoglycolate phosphatase	Pgp
903	12442995	13703003	13333008	15626997	14693005	12259993	11111998	12923993	12344993	11783999				28	28	1	641	641	54	63299	22665	3462200000	579	0.299943	0.024534	0.0817037	NaN	Q8CI51;D9J2Z9	Q8CI51;D9J2Z9	PDZ and LIM domain protein 5	Pdlim5
904	51420996	51269012	53591996	44603988	48972008	53536972	44342988	49756980	46577972	46642000				59	45	45	68	539	539	96729	32331	24515000000	2202	0.228839	0.0246637	0.0817452	NaN	Q8CI94	Q8CI94	Glycogen phosphorylase, brain form	Pygb
905	21195008	22359002	23538012	15054991	22510000	20709990	15118998	19082000	25233994	21404006				32	32	23	71	71	54	5793	32331	6342600000	1009	0.18093	0.296899	0.444334	NaN	Q8CIN4;A0A0U1RQ87;S4R2K7	Q8CIN4	Serine/threonine-protein kinase PAK 2;PAK-2p27;PAK-2p34	Pak2
906	33164998	27004010	31864980	32393984	47170972	29941988	72939032	77293008	71507952	102159960				153	153	151	649	649	642	22694	32331	93953000000	6612	-1.15909	1.09727e-05	0.000481473	NaN	Q8CJ40;Q8CJ40-3;Q8CJ40-2;B7ZC90;Q8BZX9;B7ZCN3	Q8CJ40;Q8CJ40-3;Q8CJ40-2	Rootletin	Crocc		-	-
907	11023997	13450995	16329007	16843000	16679000	19877996	17344004	19628988	23093984	21433994				38	38	31	623	623	527	97303	32331	8147700000	1490	-0.272628	0.136828	0.267273	NaN	Q8CJG0	Q8CJG0	Protein argonaute-2	Ago2
908	16010999	14997996	14860996	17130994	10727998	15799002	17689002	15130996	16990002	18948008				25	25	25	48	48	48	68721	18413	4956800000	788	-0.0953867	0.541049	0.670189	NaN	Q8JZN5;A0A0G2JF25;A0A0G2JDY4	Q8JZN5	Acyl-CoA dehydrogenase family member 9, mitochondrial	Acad9
909	12032996	10729005	11383005	5784001	7908404	10798006	12347996	14552999	14315004	11109001				23	22	22	468	45	45	6907	1584	3872200000	651	-0.335512	0.111641	0.23485	NaN	Q8JZN7;H3BKJ1;H3BKL2;H3BL14	Q8JZN7	Mitochondrial Rho GTPase 2	Rhot2
910	14219993	13275000	14439008	13402995	6.7034e+06	16258996	15212010	13102001	14714992	16398994				32	31	28	436	426	393	89518	26283	2794900000	551	-0.115372	0.612309	0.724856	NaN	Q8JZQ2;Q920A7-2	Q8JZQ2	AFG3-like protein 2	Afg3l2
911	12153000	9669996	12927000	8215904	12700996	9811302	11338997	10748000	6.4288e+06	10474994				30	30	30	498	498	498	91369	28846	3129100000	685	0.294019	0.136099	0.266508	NaN	Q8JZQ9;A0A0G2JG48	Q8JZQ9	Eukaryotic translation initiation factor 3 subunit B	Eif3b
912	58548976	68226032	66475024	69933976	73654952	67358992	56798964	49277972	54453976	67714008				12	12	7	609	609	378	25992	32331	20092000000	869	0.364976	0.00661697	0.0327458	NaN	Q8JZS0;Q3TUM0	Q8JZS0;Q3TUM0	Protein lin-7 homolog A	Lin7a
913	8.0908e+06	8177196	8012403	8807895	8724405	5.7737e+06	4.8833e+06	2318601	4.4777e+06	3.3171e+06				42	42	36	45	45	394	13761	32331	2897300000	854	1.2476	8.60097e-05	0.0018889	NaN	Q8K010;E9Q484;E9PZB8	Q8K010;E9Q484	5-oxoprolinase	Oplah		+	+
914	15634994	18055990	15886007	15503999	17655008	14576009	13422004	18740010	16580000	18526994				21	20	2	244	232	24	10583	28581	4443200000	429	0.0763109	0.538753	0.669072	NaN	Q8K019-2;Q8K019;F8WI22;A0A087WQA0;Q8K019-3	Q8K019-2;Q8K019;F8WI22;A0A087WQA0;Q8K019-3	Bcl-2-associated transcription factor 1	Bclaf1
915	25515014	30987014	28482016	24555996	24792006	28902002	24465004	22161002	25193994	20868990				13	13	13	402	402	402	38028	32331	10524000000	878	0.351401	0.00662248	0.0327458	NaN	Q8K021;Q3TSA8;D3YTP4	Q8K021;Q3TSA8	Secretory carrier-associated membrane protein 1	Scamp1
916	7.3903e+06	2.9521e+06	3.6881e+06	11526996	17049000	9165504	69506008	75104968	69966992	82565952				58	40	40	608	479	479	99543	32331	37431000000	2234	-3.24159	1.26985e-06	0.000130892	NaN	Q8K0A8;P27664;F6UDG9	Q8K0A8;P27664	Rod cGMP-specific 3,5-cyclic phosphodiesterase subunit alpha	Pde6a	-	-	-
917	82614000	57127008	72272008	70173016	60657040	66523028	69969024	56768032	74171984	69622992				31	31	25	512	512	445	83571	32331	22734000000	1632	0.128909	0.384772	0.53485	NaN	Q8K0T0	Q8K0T0	Reticulon-1	Rtn1
918	31632988	29279018	30183996	33950008	36686016	38250020	29140998	24426996	26952008	23463010				39	39	36	556	556	542	7487	32331	19174000000	1646	0.475233	0.00284358	0.0191477	NaN	Q8K0U4;A0A494BAN0;A0A494B917;A0A494BAN9	Q8K0U4	Heat shock 70 kDa protein 12A	Hspa12a
919	74871000	83951976	74704984	69131000	79656968	82190000	65384020	55915980	71489992	62947020				20	20	20	615	615	615	35015	32331	30983000000	1458	0.397674	0.00224017	0.01677	NaN	Q8K183	Q8K183	Pyridoxal kinase	Pdxk
920	11940006	11008006	13805999	12760999	10657005	13445999	12284996	12308000	11355003	13658997				20	20	20	454	454	454	49895	15421	3018500000	579	0.0991205	0.458298	0.59914	NaN	Q8K1J6;Q8K1J6-2;A0A0N4SUW4;A0A0N4SV41	Q8K1J6	CCA tRNA nucleotidyltransferase 1, mitochondrial	Trnt1
921	35347008	37301024	38862976	35401020	45692972	41370012	52823984	43789012	50666008	53327028				22	22	18	585	585	483	45589	32331	19615000000	1382	-0.245739	0.0466739	0.131393	NaN	Q8K1M3;A0A0A6YX73;P12367;A0A0A6YY28	Q8K1M3;A0A0A6YX73;P12367;A0A0A6YY28	cAMP-dependent protein kinase type II-alpha regulatory subunit	Prkar2a
922	12534002	15569997	11899994	14269994	13144995	15835995	10340001	11523004	9573700	9223195				40	40	2	644	644	61	82657	32331	8671000000	1283	0.564917	0.000586803	0.00670153	NaN	Q8K1M6;Q8K1M6-2;Q8K1M6-4;A0A2U3TZ67	Q8K1M6;Q8K1M6-2;Q8K1M6-4;A0A2U3TZ67	Dynamin-1-like protein	Dnm1l			+
923	7.5831e+06	8.1218e+06	9467706	7903199	7771301	8430802	5.9874e+06	6559702	5.9598e+06	8742198				19	19	18	251	251	241	10483	20826	1428800000	376	0.403523	0.0150122	0.0565722	NaN	Q8K212;A0A494BAE9	Q8K212	Phosphofurin acidic cluster sorting protein 1	Pacs1
924	57019032	54741980	64352004	57058020	39766980	48430972	52272032	64037984	61370996	66157992				33	33	33	599	599	599	72585	32331	35648000000	2255	-0.077524	0.587896	0.705265	NaN	Q8K2B3;A0A1Y7VJ55	Q8K2B3	Succinate dehydrogenase [ubiquinone] flavoprotein subunit, mitochondrial	Sdha
925	37027984	40911988	44302028	37894012	26845002	42742016	45017976	37126024	49779024	45412028				11	11	11	326	326	326	43131	89626	8227000000	593	-0.101872	0.514065	0.649856	NaN	Q8K2C9	Q8K2C9	Very-long-chain (3R)-3-hydroxyacyl-CoA dehydratase 3	Hacd3
926	3.5855e+06	3634399	1.5966e+06	1.276e+06	5962297	2066101	10872999	7126503	7397104	18186006				29	29	29	463	463	463	80353	56027	1185200000	358	-1.82425	0.000519735	0.00633131	NaN	Q8K2G4-2;Q8K2G4;E9Q0R0;Q8K2G4-3;D3YXR1	Q8K2G4-2;Q8K2G4;E9Q0R0	Bardet-Biedl syndrome 7 protein homolog	Bbs7		-	-
927	107890016	95510960	106929936	110700016	134480064	78701976	102000032	94039960	103570064	108459928				55	55	52	635	635	592	94629	32331	81813000000	3332	0.154066	0.28806	0.436525	NaN	Q8K310;A0A494BAZ2;A0A494BAZ7;A0A494BAD4;A0A494B9X1;A0A494B9B1;A0A494BAC5;A0A494BAL7;A0A494B9C9;A0A494B8Y5;A0A494BB50;A0A494B9Q4	Q8K310;A0A494BAZ2	Matrin-3	Matr3
928	9743606	6.6522e+06	8324805	7.7121e+06	15058993	6.6697e+06	9188605	4989301	9627797	11020004				21	21	20	399	399	389	79327	22675	3145600000	622	0.171639	0.547575	0.673784	NaN	Q8K3H0	Q8K3H0	DCC-interacting protein 13-alpha	Appl1
929	25249012	21723986	20860990	28049992	17878998	24303010	23657000	23549000	21420000	27220004				9	9	9	406	406	406	24038	16602	5270600000	500	0.0483952	0.746751	0.830412	NaN	Q8K3J1;A0A494BAW8	Q8K3J1;A0A494BAW8	NADH dehydrogenase [ubiquinone] iron-sulfur protein 8, mitochondrial	Ndufs8
930	36642004	31273008	32886998	28726994	36635996	34663020	31454000	37149984	34997004	21875006				12	12	12	418	418	418	30972	20533	7676800000	626	0.234937	0.140898	0.271089	NaN	Q8K4Z3	Q8K4Z3	NAD(P)H-hydrate epimerase	Apoa1bp
931	17274002	21338004	22301994	23947006	26651990	24469014	23453986	25587000	23005004	26876004				36	36	36	474	474	474	88544	32331	12357000000	1521	-0.0173637	0.894701	0.93445	NaN	Q8K4Z5	Q8K4Z5	Splicing factor 3A subunit 1	Sf3a1
932	13395006	11337003	13711991	15730993	6.279e+06	12622003	14536001	13682999	14735998	20388010				20	20	20	512	512	512	43037	13336	4090700000	656	-0.297233	0.235469	0.379241	NaN	Q8QZS1;E0CX19	Q8QZS1;E0CX19	3-hydroxyisobutyryl-CoA hydrolase, mitochondrial	Hibch
933	57485976	50304984	61453000	66962984	43929976	59387032	60810964	51597032	59292968	46042012				18	18	18	58	58	58	44816	32331	27217000000	1527	0.17142	0.265459	0.413289	NaN	Q8QZT1	Q8QZT1	Acetyl-CoA acetyltransferase, mitochondrial	Acat1
934	25714986	17932000	24689986	30569004	27142994	25514002	24191998	28105004	18198994	21551006				27	27	27	593	593	593	52511	32331	7531200000	901	0.246125	0.179283	0.323448	NaN	Q8R016;E9PY26;E9Q6V3;E9PZH4;E9QA53;E9PYU0	Q8R016;E9PY26	Bleomycin hydrolase	Blmh
935	16169007	13949991	14225991	17882000	21338004	15727998	12210995	17657996	11921000	14744007				19	19	10	346	346	204	68625	16351	3600800000	522	0.347484	0.0511462	0.139018	NaN	Q8R050;Q8R050-2;F7CE88	Q8R050;Q8R050-2	Eukaryotic peptide chain release factor GTP-binding subunit ERF3A	Gspt1
936	11128993	5734699	5919499	7076396	13276001	9870303	19819006	16641006	15743997	15846990				23	23	23	308	308	308	94477	32331	6929700000	1008	-0.896482	0.00239495	0.0175368	NaN	Q8R056;G5E8G5;Q8CDK8;A0A0G2JDH9;G3X9J8;O54990;O54990-6;O54990-3;O54990-2;A0A0G2JE50;A0A0R4J0B0;O54990-4;O54990-5;A0A0G2JE90;A0A0G2JG30;A0A0G2JDS7	Q8R056;G5E8G5;Q8CDK8;A0A0G2JDH9;G3X9J8;O54990;O54990-6;O54990-3;O54990-2;A0A0G2JE50;A0A0R4J0B0;O54990-4;O54990-5	Prominin-1	Prom1			-
937	37405024	40742984	44553008	49018972	52971968	42756992	37130000	30847998	31232020	37839992				23	23	23	541	541	541	46318	32331	21660000000	1108	0.496163	0.0018352	0.014407	NaN	Q8R0A7;Q3TA40;Q8BQB5;D3YUS2	Q8R0A7;Q3TA40;Q8BQB5	Uncharacterized protein KIAA0513	Kiaa0513;6430548M08Rik
938	24332010	23352994	19575006	21630988	22544996	23583988	8796003	4742203	7221900	9270101				55	55	50	71	71	667	98708	32331	8828100000	1638	1.74721	4.50399e-07	6.03534e-05	NaN	Q8R0Y6;A0A0N4SW56;A0A0N4SVT2	Q8R0Y6	Cytosolic 10-formyltetrahydrofolate dehydrogenase	Aldh1l1		+	+
939	5525197	6765602	6.7555e+06	6.7329e+06	5718399	5.0572e+06	5812802	4802901	5197599	7262996				12	12	12	46	46	46	32851	40829	1170500000	345	0.207794	0.20165	0.346869	NaN	Q8R164	Q8R164	Valacyclovir hydrolase	Bphl
940	14218000	14257001	13929000	17328006	16840996	18544002	13276001	14857008	14277995	14769994				24	24	24	273	273	273	10553	32331	4202600000	771	0.259629	0.0722019	0.17623	NaN	Q8R1B4;M0QWV3;A0A0U1RPR0	Q8R1B4	Eukaryotic translation initiation factor 3 subunit C	Eif3c
941	139510048	171739888	148869920	141540080	223920144	148609952	194880096	136179936	119980000	160149984				20	20	19	772	772	772	17585	32331	52605000000	1213	0.210329	0.193162	0.336589	NaN	Q8R1B5;A0A1L1SRL3	Q8R1B5	Complexin-3	Cplx3
942	22615986	23541000	23764992	21863990	28998990	24194012	28224010	27108996	21853990	28686006				33	33	32	663	663	639	56614	32331	12456000000	1313	-0.011319	0.921758	0.953788	NaN	Q8R1Q8	Q8R1Q8	Cytoplasmic dynein 1 light intermediate chain 1	Dync1li1
943	32686004	37730992	44372016	36296020	47633024	45642980	42721000	38119020	32156992	36889024				32	32	32	443	443	443	83192	32331	22586000000	1883	0.232717	0.0902892	0.206816	NaN	Q8R1W8-2;Q8R1W8;Q8R1W8-3;A0A140T8V8	Q8R1W8-2;Q8R1W8;Q8R1W8-3	Interphotoreceptor matrix proteoglycan 1	Impg1
944	6.8617e+06	7609002	6053599	6966996	3.7601e+06	4.5749e+06	4.7363e+06	5.2438e+06	6508200	4.6159e+06				7	7	7	568	568	568	17156	12181	627830000	259	0.270208	0.225624	0.370056	NaN	Q8R2K3;Q9CYR0;D3Z3Y3	Q8R2K3;Q9CYR0	Single-stranded DNA-binding protein;Single-stranded DNA-binding protein, mitochondrial	Ssbp1
945	12550003	9972693	11950002	9357106	9375804	11183004	10007998	11393003	9345299	9357897				15	15	12	438	438	373	46916	14978	2127100000	475	0.210768	0.143387	0.274196	NaN	Q8R2R9;D3YWU3;D3YXV9	Q8R2R9	AP-3 complex subunit mu-2	Ap3m2
946	29990994	26496000	26775990	27654012	40137984	25059986	26770008	27353988	25936988	26465016				20	18	18	407	38	38	58758	32331	6980300000	825	0.240579	0.0998685	0.221196	NaN	Q8R326;Q8R326-2;F7D909	Q8R326;Q8R326-2	Paraspeckle component 1	Pspc1
947	14925993	14648995	12516002	17854008	19731996	17543000	16838992	21208994	16637002	15270001				3	3	3	521	521	521	13373	12894	1354800000	241	0.00180313	0.990731	0.99532	NaN	Q8R404	Q8R404	Protein QIL1	Qil1
948	5915900	6257902	6627898	6.6634e+06	4.7804e+06	7322900	6.6839e+06	6.6416e+06	6839501	4.0841e+06				68	68	40	601	601	398	10942	32331	185660000000	3599	0.183558	0.336585	0.486542	NaN	Q8R429	Q8R429	Sarcoplasmic/endoplasmic reticulum calcium ATPase 1	Atp2a1
949	10224995	10179002	7933296	9375098	19761000	9505394	5.8444e+06	7002798	6252700	5.425e+06				15	15	15	501	501	501	46524	4217	1372300000	329	0.921614	0.00150981	0.0126447	NaN	Q8R570;B2FDF6;Q8R570-2;I7HPB1;I7HFU4;J3JS29;B2FDF7;I7HIK2	Q8R570;B2FDF6;Q8R570-2	Synaptosomal-associated protein 47	Snap47			+
950	11255000	10195002	10422996	7.8482e+06	12228993	10356994	14999998	9423001	13808007	12085002				17	17	15	593	593	537	4088	72421	3123800000	541	-0.146931	0.395266	0.539293	NaN	Q8R574	Q8R574	Phosphoribosyl pyrophosphate synthase-associated protein 2	Prpsap2
951	69498016	56302012	54616992	66377016	70773968	50691000	67909984	63532016	64172992	70561048				24	24	10	665	665	34	42281	23314	14855000000	997	-0.00730339	0.95413	0.975236	NaN	Q8R5C5;E0CZD4;E0CYB4	Q8R5C5	Beta-centractin	Actr1b
952	43906984	35737012	44623980	37813988	36688976	41070992	47813028	38723016	36167020	48594972				6	6	6	319	319	319	31025	32331	9098700000	782	0.0250107	0.84536	0.905502	NaN	Q8R5L1;O35658	Q8R5L1;O35658	Complement component 1 Q subcomponent-binding protein, mitochondrial	C1qbp
953	65302040	60891976	71826976	63169028	60914040	62513028	86892040	108459928	95592056	113639984				20	20	20	487	487	487	45779	32331	41892000000	1921	-0.532614	0.00029466	0.00420047	NaN	Q8R5M8-4;E9PYN1;Q8R5M8-3;Q8R5M8-2;Q8R5M8;Q8R5M8-7;Q8R5M8-6;E0CY16;A0A668KLV1;Q8R5M8-5	Q8R5M8-4;E9PYN1;Q8R5M8-3;Q8R5M8-2;Q8R5M8;Q8R5M8-7;Q8R5M8-6;E0CY16;A0A668KLV1;Q8R5M8-5	Cell adhesion molecule 1	Cadm1			-
954	21993000	13164996	23332008	14389993	11658002	24582014	25969000	25517006	28479004	25146008				12	12	12	277	277	277	31395	43805	5919900000	530	-0.474807	0.0525649	0.141724	NaN	Q8VBT0;F6V084	Q8VBT0	Thioredoxin-related transmembrane protein 1	Tmx1
955	15162997	13438002	12351000	14876997	16401010	13033000	14095000	15700990	11807001	17854008				6	6	6	411	411	411	23255	23475	3000600000	569	0.0626153	0.661938	0.761371	NaN	Q8VBV7;A0A087WPM5	Q8VBV7	COP9 signalosome complex subunit 8	Cops8
956	7.8071e+06	10760000	11626003	7.6619e+06	12874996	10653005	10544006	9440096	8993198	10589003				16	16	16	508	508	508	466	11664	1895500000	442	0.146399	0.36654	0.513233	NaN	Q8VCA8;A2A709	Q8VCA8	Secernin-2	Scrn2
957	7469304	8502102	10585000	13199991	7903105	11507004	10158997	9424695	7.7157e+06	8.3136e+06				24	24	24	503	503	503	72415	16676	2425200000	479	0.240646	0.216513	0.361255	NaN	Q8VCT3;E9PYF1	Q8VCT3;E9PYF1	Aminopeptidase B	Rnpep
958	7560299	5774496	9386595	8.0101e+06	11401998	14089001	12473994	10973002	11944000	16290991				16	16	16	484	484	484	40446	14997	3855200000	579	-0.390504	0.1246	0.251665	NaN	Q8VD12;A0A2R8VHX5;Q8VD12-2	Q8VD12;A0A2R8VHX5;Q8VD12-2	Zinc finger protein 385A	Znf385a
959	10483001	12523004	11583995	8.1816e+06	13285991	8150397	10673997	9362105	9234700	9683506				25	25	25	432	432	432	86062	17568	1886600000	414	0.23375	0.145477	0.275339	NaN	Q8VD37;Q8VD37-8;Q8VD37-6;Q8VD37-4;Q8VD37-3;Q8VD37-2;F7CPX0;Q8VD37-5	Q8VD37;Q8VD37-8;Q8VD37-6;Q8VD37-4;Q8VD37-3;Q8VD37-2;F7CPX0	SH3-containing GRB2-like protein 3-interacting protein 1	Sgip1
960	30733000	24715002	28465000	30737998	24661016	30521998	16274996	24457986	16505007	18722006				123	121	95	585	576	46	22637	32331	41480000000	4255	0.703773	0.000417677	0.00548713	NaN	Q8VDD5;A0A2R8VKI5;A0A2R8W6V7;F2Z494	Q8VDD5	Myosin-9	Myh9			+
961	9236996	8.0553e+06	9390405	11198006	13867996	13544001	9168704	6.6874e+06	11279996	11962000				42	42	42	378	378	378	14174	32331	4078800000	859	0.281107	0.23236	0.37758	NaN	Q8VDJ3;A0A087WP83;A0A087WS92;A0A087WQY9;A0A087WPC5;A0A087WPH2	Q8VDJ3;A0A087WP83	Vigilin	Hdlbp
962	26503988	29790010	34497980	32755998	34426996	30454000	29825004	32546980	29549012	29047990				47	47	47	563	563	563	1002	32331	13181000000	1710	0.168433	0.131885	0.261202	NaN	Q8VDM4;A0A338P6M5;A0A338P7H4;E9Q2S8;A0A338P6S9	Q8VDM4	26S proteasome non-ATPase regulatory subunit 2	Psmd2
963	21138004	15672992	15766993	15039991	21651988	20034000	18581010	18705010	18095994	20860990				27	27	27	348	348	348	96001	32331	6651300000	1057	0.038172	0.798314	0.873338	NaN	Q8VDM6;Q8VDM6-2;Q8VDM6-3	Q8VDM6;Q8VDM6-2	Heterogeneous nuclear ribonucleoprotein U-like protein 1	Hnrnpul1
964	194269920	194870048	193179888	175289952	144900080	184640048	161969904	176119936	177729920	176030080				62	44	42	525	351	351	11298	32331	131590000000	4224	0.180114	0.115601	0.239052	NaN	Q8VDN2	Q8VDN2	Sodium/potassium-transporting ATPase subunit alpha-1	Atp1a1
965	23774012	21387996	21691012	24880990	29204984	21672008	22231988	22975004	24934996	23376006				43	43	43	603	603	603	103	32331	10465000000	1387	0.135018	0.299686	0.447193	NaN	Q8VDP4	Q8VDP4	Cell cycle and apoptosis regulator protein 2	Ccar2
966	17322988	26675008	16728003	16217991	22235986	17274002	13873002	15535001	15651002	17103002				11	11	11	353	353	353	38015	18485	1817100000	291	0.422419	0.0112183	0.0477222	NaN	Q8VDQ1;Q3TXN1;Q8VDQ1-2;D6RGL6	Q8VDQ1;Q3TXN1;Q8VDQ1-2	Prostaglandin reductase 2	Ptgr2
967	6090100	7.3419e+06	4.9584e+06	8451503	7505197	6382398	9587697	5338198	6.7686e+06	4611902				21	21	21	559	559	559	53375	32331	1473800000	390	0.201585	0.365841	0.513233	NaN	Q8VE88-2;Q8VE88	Q8VE88-2;Q8VE88	Protein FAM114A2	Fam114a2
968	11269994	6674300	11191997	11189999	12868002	7199602	5108802	4.0196e+06	4729299	8393500				8	8	8	55	55	55	19742	10732	767370000	228	0.98928	0.00248497	0.0179025	NaN	Q8VE99	Q8VE99	Coiled-coil domain-containing protein 115	Ccdc115			+
969	29189002	23741000	32569018	31000988	41773976	31710998	29885986	28344006	32395012	38337000				9	9	6	663	663	483	18955	11234	8454300000	522	0.0819229	0.625252	0.733659	NaN	Q8VED9	Q8VED9	Galectin-related protein	Lgalsl
970	22893986	22903008	20630002	23769014	12790997	21175010	19805988	24997016	20586002	18821002				13	13	5	57	57	247	2139	14463	4684300000	462	0.0724832	0.685647	0.781699	NaN	Q8VEH3;F6QKK2	Q8VEH3;F6QKK2	ADP-ribosylation factor-like protein 8A	Arl8a
971	17642010	12647995	11619995	12634992	14312998	11386994	6.6203e+06	6.8822e+06	12189994	11472006				20	20	20	441	441	441	70095	32331	3261500000	699	0.687761	0.00801458	0.0375508	NaN	Q8VEH5	Q8VEH5	EPM2A-interacting protein 1	Epm2aip1			+
972	186259920	189909920	205560032	175490064	188289904	201230048	222699952	235209952	230810112	205269984				54	54	54	564	564	564	87917	32331	142970000000	3793	-0.106234	0.252883	0.399603	NaN	Q8VEK3;Q8VEK3-2	Q8VEK3;Q8VEK3-2	Heterogeneous nuclear ribonucleoprotein U	Hnrnpu
973	412579840	337859936	346570176	450129760	204929952	316799872	395520032	443849792	352870048	410779936				26	26	26	588	588	588	39632	32331	125170000000	1636	-0.134717	0.493065	0.630446	NaN	Q8VEM8;G5E902;E9PX16	Q8VEM8;G5E902	Phosphate carrier protein, mitochondrial	Slc25a3
974	31811018	30312004	34633980	35785992	26183016	36815016	43002972	36502992	34984004	39704988				22	22	20	481	481	45	58683	32331	10368000000	1034	-0.129819	0.321699	0.471637	NaN	Q8VH51-2;Q8VH51;E9Q8F0;Q8VH51-3;F7AA45;B7ZD61;B7ZD63;B7ZD64;E9PZF9;E9Q999;D6RCZ8	Q8VH51-2;Q8VH51;E9Q8F0;Q8VH51-3;F7AA45	RNA-binding protein 39	Rbm39
975	65677980	68472992	73937008	59831984	70420976	71038984	65584964	56052020	68057024	87377952				38	38	31	563	563	475	70887	32331	37570000000	2375	0.11298	0.396061	0.539293	NaN	Q8VHM5;F7B5B5;A2AW41;S4R1E9;V9GWW3;G3UXU5;A2AW40	Q8VHM5;F7B5B5;A2AW41		Hnrnpr
976	8701195	7891098	8477398	9372198	6735998	10745002	8981399	8103101	7.6608e+06	10250997				17	17	14	364	364	295	67354	24354	1371800000	310	0.0959272	0.561384	0.685738	NaN	Q8VHQ9;A2AVR6;E0CYS0	Q8VHQ9;A2AVR6	Acyl-coenzyme A thioesterase 11	Acot11
977	163940064	147029920	153590048	199679968	184330048	133140016	154099952	173169888	133309984	126809952				41	39	39	534	519	519	75441	32331	85066000000	2487	0.272531	0.0661432	0.165977	NaN	Q8VIJ6	Q8VIJ6	Splicing factor, proline- and glutamine-rich	Sfpq
978	4688900	8911804	7622403	7633002	9864198	6.3301e+06	7.6755e+06	7.8796e+06	3.6358e+06	8.3037e+06				14	14	14	573	573	573	33429	2796	3447900000	482	0.27834	0.275208	0.42486	NaN	Q8WTY4;F7BWP1;E0CYY1;A0A1D5RLF8	Q8WTY4;F7BWP1	Anamorsin	Ciapin1
979	4099499	6.8191e+06	6964104	6.502e+06	7400596	10840001	4594199	4.836e+06	4725699	3.4836e+06				34	34	28	357	357	304	13453	75771	1258900000	461	0.762696	0.00601838	0.0310178	NaN	Q91UZ1;V9GXQ9;A2AT91	Q91UZ1;V9GXQ9;A2AT91	Phosphoinositide phospholipase C	Plcb4			+
980	47228004	50556008	54208032	51735012	44877024	50936000	36530996	43096996	36891024	29559014				21	21	21	615	615	615	37555	32331	15870000000	1121	0.580195	0.00020664	0.0032964	NaN	Q91V12-2;E9PYH2;Q91V12-4;Q91V12;Q91V12-3	Q91V12-2;E9PYH2;Q91V12-4;Q91V12;Q91V12-3	Cytosolic acyl coenzyme A thioester hydrolase	Acot7			+
981	169220112	162319968	178310064	180060000	94761952	183280032	123460040	123050056	124450016	109979968				48	48	39	396	396	339	12359	32331	87970000000	3601	0.511396	0.0142821	0.0549943	NaN	Q91V14-2;Q91V14;A0A076FR46;A0A0J9YU26;A0A0J9YV84;Q9WVL3;Q9WVL3-2	Q91V14-2;Q91V14;A0A076FR46	Solute carrier family 12 member 5	Slc12a5
982	62000008	49951020	44413980	47187000	53040012	54972032	44595024	46092016	45068000	34810992				21	21	21	879	879	879	23897	32331	21604000000	1394	0.404631	0.00749975	0.0358553	NaN	Q91V41;Q50HX3;A0A2R8VHW9	Q91V41;Q50HX3	Ras-related protein Rab-14	Rab14
983	35973980	26244984	35459012	31296004	39253976	35210024	19075996	25749992	23116008	31146994				15	15	15	588	588	588	22876	32331	13437000000	878	0.581509	0.00421123	0.0249521	NaN	Q91V55;D3YYM6;D3Z1S8;P97461	Q91V55;D3YYM6;D3Z1S8;P97461	40S ribosomal protein S5;40S ribosomal protein S5, N-terminally processed	Rps5			+
984	28308016	31076000	26432986	26164988	22492002	28850006	30558014	27001010	30687000	34098000				16	16	15	614	614	555	35406	32331	12617000000	1001	-0.04954	0.678345	0.775401	NaN	Q91V61;Q3U4F0;Q91V61-2;A0A494BB84	Q91V61;Q3U4F0;Q91V61-2;A0A494BB84	Sideroflexin-3	Sfxn3
985	59802012	44106016	39306012	43996992	25018010	49279992	59190996	52012972	47533000	41556008				20	20	20	547	547	547	42194	32331	26784000000	1877	-0.118259	0.577926	0.698935	NaN	Q91VA7;A0A668KL51;V9GXV0	Q91VA7;A0A668KL51	Isocitrate dehydrogenase [NAD] subunit, mitochondrial	Idh3b
986	2303698944	7344209920	2505501440	1631200256	825740288	2163001344	4693700096	866969664	1509099904	4009698048				13	13	11	923	923	859	15112	32331	1140300000000	3826	0.123246	0.828747	0.896166	NaN	Q91VB8;P01942;A7M7S6;P06467	Q91VB8;P01942	Hemoglobin subunit alpha	haemaglobin alpha 2;Hba
987	28422018	29773984	27317994	27380002	29257000	28392012	33414984	29295008	30610984	34303008				29	23	5	655	594	124	46839	32331	13550000000	953	-0.0447136	0.637177	0.74116	NaN	Q91VC3;A2AFK7	Q91VC3;A2AFK7	Eukaryotic initiation factor 4A-III;Eukaryotic initiation factor 4A-III, N-terminally processed	Eif4a3
988	56064988	57570016	55944004	57887976	32575004	56320996	65282960	60319008	61237996	56279016				45	45	41	642	642	597	79776	32331	40264000000	3014	-0.110859	0.507286	0.643715	NaN	Q91VD9;A0A087WQR0;A0A087WP77;A0A087WQ77;A0A087WR47	Q91VD9	NADH-ubiquinone oxidoreductase 75 kDa subunit, mitochondrial	Ndufs1
989	36315984	36372012	38710984	37571008	38202012	34204012	19094996	30533986	27524016	26530982				28	28	28	86	86	86	49816	32331	18403000000	2111	0.648718	0.000274932	0.00404845	NaN	Q91VI7;A0A1B0GSG5;A0A1B0GRG4;A0A1B0GRY7	Q91VI7;A0A1B0GSG5	Ribonuclease inhibitor	Rnh1			+
990	6.4011e+06	6765298	7.7988e+06	6451403	6.0539e+06	7.152e+06	10090997	8.2361e+06	8973103	9221000				15	15	14	339	339	322	48063	28129	1055600000	240	-0.312971	0.0280781	0.0893698	NaN	Q91VK1;A0A1Y7VKZ4;A0A1Y7VJ43;A0A1Y7VIU9;A0A1Y7VM47;A0A1Y7VM24	Q91VK1;A0A1Y7VKZ4	Basic leucine zipper and W2 domain-containing protein 2	Bzw2
991	105319968	96557000	119549952	115609992	90969944	108259936	136940016	105899960	103709968	152040064				29	29	6	582	582	168	42161	32331	38418000000	1112	-0.100772	0.48587	0.62303	NaN	Q91VM5;A0A2I3BRL8;A0A2I3BQC0;Q9DAE2	Q91VM5;A0A2I3BRL8	RNA binding motif protein, X-linked-like-1	Rbmxl1
992	33677004	25473996	29589002	27322002	26910990	27469994	30317014	29383990	27796010	27661982				23	23	23	733	733	733	38114	32331	8755600000	967	0.0926988	0.428974	0.572535	NaN	Q91VM9;D3Z636;Q91VM9-2;G8JL76	Q91VM9;D3Z636;Q91VM9-2	Inorganic pyrophosphatase 2, mitochondrial	Ppa2
993	37448024	40490016	38537012	40019980	41570020	43095004	36552012	32766002	40474976	36811996				47	47	47	703	703	703	82499	32331	36196000000	2847	0.256096	0.0273715	0.0875364	NaN	Q91VR5;A0A1Y7VM48	Q91VR5	ATP-dependent RNA helicase DDX1	Ddx1
994	23982014	21235986	25189996	25087996	19618998	27696014	29888002	31438992	33637980	33770008				44	44	2	671	671	42	78016	32331	19425000000	2139	-0.32515	0.0260565	0.084747	NaN	Q91WC3;Q91WC3-2	Q91WC3;Q91WC3-2	Long-chain-fatty-acid--CoA ligase 6	Acsl6
995	34924020	35549980	31142012	34577020	27330998	32878000	42171008	47059968	44217004	33211992				24	24	24	652	652	652	52625	32331	11142000000	1097	-0.223055	0.0892527	0.20585	NaN	Q91WD5;D3YXT0;A0A0A6YW30;A0A0A6YXD3	Q91WD5;D3YXT0	NADH dehydrogenase [ubiquinone] iron-sulfur protein 2, mitochondrial	Ndufs2
996	44841972	43200020	38991020	43331984	37344988	40817980	20192990	25956988	29995000	18048998				21	21	21	739	739	739	32145	32331	19018000000	1474	0.961091	2.34336e-05	0.000785026	NaN	Q91WD9;A0A286YD29	Q91WD9;A0A286YD29	Secretagogin	Scgn			+
997	76020032	67967016	85126968	65439020	54950016	72635048	58507040	73183024	75027952	81495992				7	7	7	537	537	537	12097	25346	32729000000	1160	0.0825914	0.572289	0.694221	NaN	Q91WS0	Q91WS0	CDGSH iron-sulfur domain-containing protein 1	Cisd1
998	21165998	20259010	21402988	20192002	24007996	16240005	20856992	18125996	18313010	23526998				22	22	22	755	755	755	41793	25706	4398500000	765	0.1425	0.297374	0.444334	NaN	Q91WU5;A0A494B985;A0A494B9D3	Q91WU5;A0A494B985	Arsenite methyltransferase	As3mt
999	32192980	113459992	26339984	27829986	21684990	17284990	48270968	15720992	26524986	87083984				30	30	30	637	637	637	51317	32331	16780000000	1058	-0.0676066	0.898079	0.937248	NaN	Q91X72;A0A1B0GS57	Q91X72	Hemopexin	Hpx
1000	29307986	30494006	31950996	30736982	34150016	31721018	31950996	40605000	35523012	41986980				16	16	2	718	718	122	27928	32331	13685000000	1553	-0.131436	0.232885	0.37758	NaN	Q91XH5;G3UXX3;G3UZ79	Q91XH5;G3UXX3		Spr
1001	299840160	217030016	282420000	279630144	267860080	223590000	213999872	224540016	126859920	233760048				27	27	27	938	938	938	22086	32331	166320000000	2667	0.5388	0.00818173	0.0380096	NaN	Q91XV3	Q91XV3	Brain acid soluble protein 1	Basp1			+
1002	9636495	9889505	8756599	11085996	14905997	13417001	9422702	13746006	9331706	13245005				20	20	20	442	442	442	51739	65818	2736400000	479	0.0954773	0.614635	0.726929	NaN	Q91YI0;E0CY49;F7D439;E0CYV3	Q91YI0;E0CY49	Argininosuccinate lyase	Asl
1003	9930697	9604900	10315997	9402405	9819296	9047603	10325999	8753995	10044995	17616000				12	12	12	451	451	451	26178	21405	2397200000	376	-0.0962089	0.605747	0.722797	NaN	Q91YJ3;Q8BJZ7	Q91YJ3;Q8BJZ7	Thymocyte nuclear protein 1	Thyn1
1004	38851008	38296016	34362016	29279986	27651014	39398984	31147982	31940014	32104998	34096016				38	38	38	684	684	684	68527	32331	19090000000	1905	0.206665	0.121619	0.247674	NaN	Q91YQ5;A0A0N4SUJ8	Q91YQ5	Dolichyl-diphosphooligosaccharide--protein glycosyltransferase subunit 1	Rpn1
1005	12499995	14988996	18363002	17410006	17917000	10645993	11770998	12632002	11667994	11399994				17	17	15	549	549	529	40079	32331	3388300000	532	0.459349	0.0146878	0.0560729	NaN	Q91YR1;D3Z2H0	Q91YR1	Twinfilin-1	Twf1
1006	10449004	3732199	7.6077e+06	6236601	8760606	7.8229e+06	8336799	8.1171e+06	7.2428e+06	8.094e+06				33	33	33	43	43	43	10672	18711	1528400000	454	-0.048762	0.851851	0.909461	NaN	Q91YR7;Q91YR7-2;B7ZCS1	Q91YR7;Q91YR7-2	Pre-mRNA-processing factor 6	Prpf6
1007	30778012	25433008	31226982	36155024	34878988	34110988	37656988	34306000	42092024	43481992				19	19	19	537	537	537	57488	32331	13160000000	1280	-0.180394	0.224105	0.36809	NaN	Q91Z31;Q91Z31-2;A0A0G2JGW0;Q3V328;A0A0G2JFV8;A0A0G2JE77	Q91Z31;Q91Z31-2;A0A0G2JGW0	Polypyrimidine tract-binding protein 2	Ptbp2
1008	24520992	23007010	18183000	18526994	28406992	20880002	21296998	19862996	22151014	28311984				16	16	16	445	445	445	35328	32331	7176600000	705	0.0749224	0.634305	0.741036	NaN	Q91Z53;D6REG4;B1AXQ0	Q91Z53;D6REG4	Glyoxylate reductase/hydroxypyruvate reductase	Grhpr
1009	13515006	14810001	17818990	12177994	18289010	15017996	13989995	10658006	16134009	15057002				22	22	22	407	407	407	56979	22342	5063000000	665	0.253319	0.143983	0.274196	NaN	Q91ZJ5;Q91ZJ5-2	Q91ZJ5;Q91ZJ5-2	UTP--glucose-1-phosphate uridylyltransferase	Ugp2
1010	9393696	9240501	9709401	10892999	9619298	6.8172e+06	8776801	5672100	8563199	9447100				32	31	31	396	386	386	98784	32331	2214700000	526	0.327163	0.0983622	0.21931	NaN	Q91ZQ1;Q91ZQ1-2	Q91ZQ1;Q91ZQ1-2	Cone cGMP-specific 3,5-cyclic phosphodiesterase subunit alpha	Pde6c
1011	11227996	12350004	13976999	15856002	15664996	13068008	15705993	12852004	12962992	16670006				41	41	30	396	396	317	12163	32331	4695900000	868	0.0300051	0.838165	0.90215	NaN	Q91ZW3;F6Z6F4;Q8BS67	Q91ZW3	SWI/SNF-related matrix-associated actin-dependent regulator of chromatin subfamily A member 5	Smarca5
1012	223789920	277570080	195690016	214710048	234390128	211269952	198730016	225599920	166260080	307109856				9	7	4	602	519	368	14051	32331	159050000000	919	0.159346	0.296706	0.444334	NaN	Q91ZZ3	Q91ZZ3	Beta-synuclein	Sncb
1013	21992012	17119992	17347994	11326007	16384994	21437990	18559012	21308996	24295012	18403006				16	16	10	501	501	286	40581	32331	11940000000	1097	-0.13266	0.478448	0.616427	NaN	Q920E5;A0A0G2JEA5;A0A0G2JEB3;A0A0G2JDJ5	Q920E5;A0A0G2JEA5;A0A0G2JEB3	Farnesyl pyrophosphate synthase	Fdps
1014	14697998	14653005	14144992	10127001	12388008	17248010	16150997	14095000	13152992	11193003				38	38	1	334	334	7	16345	32331	4378100000	889	0.136394	0.400246	0.542294	NaN	Q920I9;A0A494B9P4;Q8C711;A0A494B9S5	Q920I9	WD repeat-containing protein 7	Wdr7
1015	28269008	20586002	22479012	23598990	28384992	24274014	27669004	28824996	28482994	25933010				8	7	7	369	326	326	30893	2253	5812800000	590	-0.0644333	0.621884	0.731628	NaN	Q920Q6-3;Q920Q6-2;Q920Q6;B1AT10;B1AT13	Q920Q6-3;Q920Q6-2;Q920Q6;B1AT10	RNA-binding protein Musashi homolog 2	Msi2
1016	99044992	110859952	109929960	106969952	113190008	111159936	104270064	106280064	100479960	89690944				18	18	18	473	473	473	44547	32331	43125000000	1366	0.23663	0.017438	0.0626458	NaN	Q921F2;Q6VYI4;Q6VYI5;Q8BLD4;Q8R0B4;A0A087WRZ5;A0A087WR97;A0A087WQA5;A0A087WSH7;A0A087WSE4;H3BJV1;A0A087WRP4;A0A087WS74;A0A087WNY6;A0A087WQX8;A0A087WP57;A0A087WS17;A0A087WSC6	Q921F2;Q6VYI4;Q6VYI5;Q8BLD4;Q8R0B4;A0A087WRZ5;A0A087WR97;A0A087WQA5;A0A087WSH7;A0A087WSE4	TAR DNA-binding protein 43	Tardbp
1017	19664988	20356012	23072988	19528994	23416992	24228006	20403002	21543000	23765998	20347994				29	29	29	609	609	609	64124	32331	7060000000	1148	0.130037	0.288623	0.436525	NaN	Q921F4;V9GXB6;Q921F4-4;Q921F4-5	Q921F4;V9GXB6;Q921F4-4	Heterogeneous nuclear ribonucleoprotein L-like	Hnrnpll
1018	58972988	179440000	59526008	68751016	62952012	70843992	79296984	50861980	41073980	66398960				62	62	59	818	818	796	76723	32331	122980000000	5009	0.521421	0.081769	0.192567	NaN	Q921I1;F7BAE9;D3YYR8;F7CJN9;E9Q2Q7;E9Q939;CON__Q29443;CON__Q0IIK2	Q921I1	Serotransferrin	Tf
1019	11977999	11080003	10774007	12585993	14630995	10884994	13379997	11680002	10021994	11291007				8	8	8	38	38	38	20451	10328	2047400000	270	0.16562	0.234164	0.378504	NaN	Q921J2	Q921J2	GTP-binding protein Rheb	Rheb
1020	6.7114e+06	6503100	6.3249e+06	9067097	8.3418e+06	5.9935e+06	5454202	3388199	5678500	6380601				40	40	9	442	442	107	11272	15213	2187600000	620	0.596402	0.0139147	0.0545196	NaN	Q921K2;A0A0A6YX03;A0A0A6YY63	Q921K2		Parp1
1021	18672000	19390992	19034000	19992988	22178998	21176998	18864996	19313010	18697988	21361996				45	45	45	432	432	432	13555	32331	10434000000	1561	0.155814	0.169168	0.309678	NaN	Q921M3;Q921M3-2	Q921M3;Q921M3-2	Splicing factor 3B subunit 3	Sf3b3
1022	35738996	36342016	35686020	35135992	37937020	37101980	31314006	37957992	36167020	35484992				36	36	36	723	723	723	57147	32331	14495000000	1478	0.166429	0.0958368	0.215834	NaN	Q922B2;Q8BJY7	Q922B2	Aspartate--tRNA ligase, cytoplasmic	Dars
1023	25178010	22866006	25176014	23690990	22518990	29991986	27326012	27356014	22717994	19815992				15	15	15	541	541	541	34877	25926	11500000000	836	0.157185	0.25685	0.404917	NaN	Q922Q8	Q922Q8	Leucine-rich repeat-containing protein 59	Lrrc59
1024	11655999	10007006	15839010	14139999	18163996	11585006	13249997	10211999	11488003	13455993				18	18	18	345	345	345	69874	15207	2644300000	419	0.262532	0.182207	0.323817	NaN	Q923D5;A0A0N4SWF7;A0A0N4SV69;A0A0N4SVL7	Q923D5	WW domain-binding protein 11	Wbp11
1025	59685032	64812984	61655960	54102996	75686992	68207000	78696984	82180000	70089016	84313032				21	21	21	697	697	697	30429	32331	24399000000	1213	-0.18492	0.0981424	0.21931	NaN	Q924B0;O55023;Q80ZJ2;A0A0A6YW07;D3Z703	Q924B0;O55023;Q80ZJ2;A0A0A6YW07	Inositol monophosphatase 1	Impa1
1026	28119984	23323990	28920004	26960988	41236012	28812004	22793990	23563014	21433994	24938986				18	18	18	613	613	613	38212	96326	5296100000	670	0.447463	0.0133389	0.0538738	NaN	Q924K1;I6L993	Q924K1	Aryl-hydrocarbon-interacting protein-like 1	Aipl1
1027	20128008	15473999	16515004	18475994	18254006	19045000	29318992	28466016	30259992	28847984				15	15	15	471	471	471	37328	32331	6791500000	684	-0.587445	0.000313816	0.00442645	NaN	Q925N0;Q8BRQ9;D3YXH5	Q925N0;Q8BRQ9	Sideroflexin-5;Sideroflexin	Sfxn5			-
1028	112270008	107489944	115089968	126059920	135429984	123540048	209830000	214320096	181310048	274140128				23	23	23	564	564	564	37387	31599	100890000000	1979	-0.742948	6.50252e-05	0.00164201	NaN	Q93092;A0A1B0GR11	Q93092;A0A1B0GR11	Transaldolase	Taldo1			-
1029	84811984	68578992	68377016	59675012	70223968	73604048	86187952	83356968	71165976	115650048				19	19	19	425	425	425	30831	32331	25553000000	921	-0.195483	0.190528	0.332866	NaN	Q99020;Q20BD0;Q80XR6	Q99020;Q20BD0;Q80XR6	Heterogeneous nuclear ribonucleoprotein A/B	Hnrnpab
1030	18640010	16768989	16212010	17448996	24419990	19346002	17379994	11672993	14661997	15680992				10	10	5	532	532	316	36942	11169	1747000000	270	0.461269	0.013254	0.0538191	NaN	Q99J09;D6RIL4	Q99J09	Methylosome protein 50	Wdr77
1031	11975006	12238002	10630002	10293001	13828998	13226002	10861993	10948006	10652005	10018006				16	16	16	554	554	554	40024	28891	2812000000	537	0.292277	0.0318586	0.0988205	NaN	Q99J77	Q99J77		Nans
1032	12956995	12543003	10655005	11950998	9948700	13450995	9579398	9198097	8479001	9914994				12	12	12	549	549	549	33097	76474	2307200000	402	0.471799	0.00328363	0.0212564	NaN	Q99J99;A0A2R8VHT1;A0A2R8VHE5	Q99J99;A0A2R8VHT1	3-mercaptopyruvate sulfurtransferase	Mpst
1033	12790000	12005998	12588007	14679006	8941497	12882999	16027010	15039991	13936000	15787998				14	14	14	55	55	55	38384	32331	2673800000	509	-0.198981	0.198181	0.342221	NaN	Q99JB2;A2AG39;F6WI02;A2AG41	Q99JB2;A2AG39;F6WI02	Stomatin-like protein 2, mitochondrial	Stoml2
1034	102320000	121290024	120449960	138240064	103750008	112730040	115239936	33121268	43383172	50038864				40	40	14	589	589	216	59696	32331	63076000000	2441	1.22976	0.000606285	0.00677019	NaN	Q99JF8;Q99JF8-2;F6RB63;F6W677	Q99JF8;Q99JF8-2	PC4 and SFRS1-interacting protein	Psip1		+	+
1035	15461995	13047999	14744007	13466992	18901996	14267994	12853006	14035996	13329994	16756002				23	23	23	506	506	506	45536	1007	5032800000	805	0.188388	0.204776	0.350447	NaN	Q99JI4;A0A286YDW8	Q99JI4	26S proteasome non-ATPase regulatory subunit 6	Psmd6
1036	36578020	46078004	27630002	38410004	26160008	38574020	24113988	24443988	28578992	29654012				13	13	4	674	674	299	20825	12445	10631000000	700	0.514289	0.00887031	0.0398867	NaN	Q99JI6;A0A1W2P777	Q99JI6	Ras-related protein Rap-1b	Rap1b			+
1037	19604012	17542002	19406996	17838010	18250000	18160010	20133012	16045009	18782996	13815001				8	7	7	348	289	289	35649	32331	4632000000	528	0.235938	0.0951283	0.214599	NaN	Q99JR1	Q99JR1	Sideroflexin-1	Sfxn1
1038	23101986	17905988	20579008	24765012	17195006	22610992	21985994	21066000	23912996	12170992				25	25	25	547	547	547	51386	18591	8515900000	891	0.237744	0.258776	0.406241	NaN	Q99JY0;D3YXU1	Q99JY0	Trifunctional enzyme subunit beta, mitochondrial;3-ketoacyl-CoA thiolase	Hadhb
1039	37706008	44745028	38897004	43242020	42239976	46632996	44928016	32124018	35249008	40821976				27	27	27	699	699	699	47357	32331	15867000000	1546	0.270108	0.0382872	0.113006	NaN	Q99JY9;A0A087WRA1;A0A087WQ14;A0A087WP86;A0A087WS98;Q641P0;Q641P0-2;A0A087WQ83;A0A087WPR6	Q99JY9	Actin-related protein 3	Actr3
1040	9812301	7.8107e+06	7.3459e+06	9006001	10827998	8666397	7853796	9942099	9081806	8556296				18	18	18	431	431	431	56598	1679	1229400000	358	0.119539	0.435243	0.578024	NaN	Q99K28;Q99K28-2	Q99K28;Q99K28-2	ADP-ribosylation factor GTPase-activating protein 2	Arfgap2
1041	197490112	236799984	175559920	173590048	240869984	216549936	160689968	162099936	175029904	156109936				44	44	40	70	70	685	5454	32331	58557000000	2466	0.447874	0.00145652	0.0123527	NaN	Q99K48;Q99K48-2;B1AXT0	Q99K48	Non-POU domain-containing octamer-binding protein	Nono
1042	16354003	20348990	20300998	18230010	19949000	17292990	24148986	38114988	23580996	27190008				19	19	19	584	584	584	40472	25663	11048000000	1256	-0.451975	0.0050304	0.0283224	NaN	Q99K85;Q3U6K9;E9Q6P1	Q99K85;Q3U6K9	Phosphoserine aminotransferase	Psat1
1043	9665906	9424197	10500006	14238993	7.2323e+06	13139001	3650898	6.8316e+06	4.9721e+06	3.1583e+06				29	29	29	449	449	449	87142	29635	3103200000	661	1.34634	0.00015906	0.00288027	NaN	Q99KC8;F6TIL5;Q8BGF0;D3Z671;D3Z518	Q99KC8	von Willebrand factor A domain-containing protein 5A	Vwa5a		+	+
1044	184710112	182220096	165050064	168030096	111400040	182470080	191569968	189979984	197659904	200360112				58	58	54	746	746	709	85462	32331	213160000000	6216	-0.135268	0.361718	0.508607	NaN	Q99KI0;A0A2R8W744;A0A2R8VHM8	Q99KI0	Aconitate hydratase, mitochondrial	Aco2
1045	37716976	51253016	51712992	44687980	50740012	47453008	37411008	46421024	45613000	46819992				30	30	30	749	749	749	44116	32331	22035000000	1717	0.218747	0.070266	0.173345	NaN	Q99KJ8	Q99KJ8	Dynactin subunit 2	Dctn2
1046	15214001	13370006	11879999	17918990	13414004	15743997	8432797	13699996	10047001	11065993				34	34	34	556	556	556	82897	32331	3364700000	793	0.558913	0.00587235	0.0305657	NaN	Q99KK7;A0A494BBC1;A0A494BA16;A0A494BBB3;A0A494B918	Q99KK7;A0A494BBC1	Dipeptidyl peptidase 3	Dpp3			+
1047	46100000	42008024	47891984	44925996	47408988	32771982	31605984	40117984	43700008	37356988				25	25	25	714	714	714	55238	32331	17374000000	1356	0.307183	0.0437953	0.125665	NaN	Q99KP6;Q99KP6-2;Q99KP6-3	Q99KP6;Q99KP6-2;Q99KP6-3	Pre-mRNA-processing factor 19	Prpf19
1048	10878003	8903701	9021803	9180506	11393003	10895994	7046596	8611700	9597906	5.6731e+06				20	20	20	515	515	515	55446	25856	3138100000	617	0.517105	0.0102688	0.0446761	NaN	Q99KQ4	Q99KQ4	Nicotinamide phosphoribosyltransferase	Nampt			+
1049	11490996	9678501	8.2728e+06	11288007	8800295	8.2063e+06	9992305	7.1987e+06	8.233e+06	10011995				12	12	12	36	36	36	40555	32331	1609700000	339	0.23845	0.167089	0.307542	NaN	Q99KV1;A0A338P778	Q99KV1	DnaJ homolog subfamily B member 11	Dnajb11
1050	35008016	29674994	40194008	33697980	18864000	34714984	42051976	37111008	44127012	35582000				14	14	14	573	573	573	3544	32331	16176000000	1432	-0.225187	0.258903	0.406241	NaN	Q99L13	Q99L13	3-hydroxyisobutyrate dehydrogenase, mitochondrial	Hibadh
1051	39439008	50947992	50249016	48332020	29133986	52309016	61460964	42382000	44012992	56342964				13	13	12	275	275	241	51313	32331	8801000000	647	-0.0714894	0.693426	0.786875	NaN	Q99L43;A2AMQ5;Q6PBC0;F6S4G2;H3BKR7	Q99L43;A2AMQ5;Q6PBC0	Phosphatidate cytidylyltransferase 2;Phosphatidate cytidylyltransferase	Cds2
1052	15391000	9649894	18209992	16694001	14282999	19267002	16742008	15105992	17375010	18053006				25	25	25	613	613	613	38092	32331	5653100000	821	-0.0245181	0.904647	0.94117	NaN	Q99L45;E0CXJ3	Q99L45	Eukaryotic translation initiation factor 2 subunit 2	Eif2s2
1053	69236008	53504000	59521996	62460984	77395976	51113012	54997984	68600032	62238996	56056020				15	15	15	345	345	345	41655	32331	24250000000	1232	0.15155	0.284733	0.433079	NaN	Q99L47;F8WJK8;E9Q1V0;E9Q1X9	Q99L47;F8WJK8	Hsc70-interacting protein	St13
1054	13733999	7.3021e+06	11419996	14216008	17672988	7231196	10379995	13547995	9927796	12374994				25	25	24	561	561	547	58081	17247	3752700000	679	0.0944993	0.720718	0.811565	NaN	Q99L88;Q99L88-2	Q99L88	Beta-1-syntrophin	Sntb1
1055	35032000	33011016	27828994	33430980	20102000	37587004	41065996	35749016	44602984	39240020				21	21	21	656	656	656	40603	31808	15426000000	1195	-0.271522	0.136237	0.266508	NaN	Q99LC3;A0A087WR38	Q99LC3	NADH dehydrogenase [ubiquinone] 1 alpha subcomplex subunit 10, mitochondrial	Ndufa10
1056	37572000	36762000	37421000	42866004	21963014	33241994	30976980	42094972	37722012	42829012				19	19	19	739	739	739	35009	32331	17381000000	1214	-0.0348722	0.847524	0.907094	NaN	Q99LC5	Q99LC5	Electron transfer flavoprotein subunit alpha, mitochondrial	Etfa
1057	81116008	81802992	84285944	89919016	119449944	74667960	111649952	104510072	115670080	132200056				20	19	19	786	758	758	29645	32331	31213000000	1341	-0.28203	0.0601431	0.154687	NaN	Q99LD8;O08972;G3UZR0	Q99LD8;O08972;G3UZR0	N(G),N(G)-dimethylarginine dimethylaminohydrolase 2	Ddah2
1058	43681988	38119020	43928988	41799000	44871980	41615988	36981996	45061980	35042980	43938980				28	28	28	552	552	552	55249	32331	23946000000	1726	0.196914	0.087753	0.20274	NaN	Q99LF4	Q99LF4	tRNA-splicing ligase RtcB homolog	Rtcb
1059	14503003	14355998	16309998	13218992	10178006	13717993	15315998	14713007	16690007	15941002				9	9	9	461	461	461	24307	62255	3338600000	389	-0.0846301	0.557	0.682249	NaN	Q99LP6	Q99LP6	GrpE protein homolog 1, mitochondrial	Grpel1
1060	127609984	151590080	156089904	137580048	194069952	102629976	134549968	184909984	119549952	170350080				18	18	18	81	81	81	20021	32331	62232000000	1945	0.0422567	0.797831	0.873338	NaN	Q99LX0;A2A813;A2A815;A2A817;A2A816	Q99LX0;A2A813;A2A815	Protein deglycase DJ-1	Park7
1061	34894024	34938984	32115016	33005998	34532980	33350988	33304988	29372998	32443016	31756014				7	7	7	623	623	623	12648	67919	5946400000	415	0.21282	0.0381474	0.113006	NaN	Q99LY9;B1ARW4	Q99LY9;B1ARW4	NADH dehydrogenase [ubiquinone] iron-sulfur protein 5;NADH dehydrogenase [ubiquinone] iron-sulfur protein 5, N-terminally processed	Ndufs5
1062	15883004	12372001	15686010	17352994	16217991	14492001	14626992	14554000	12613995	15934997				6	6	6	249	249	249	34208	13615	2496100000	355	0.201498	0.168936	0.309677	NaN	Q99M28;Q99M28-2	Q99M28;Q99M28-2	RNA-binding protein with serine-rich domain 1	Rnps1
1063	21858008	22614998	22260988	21711010	25549006	22215006	21781994	25879992	22993996	29035012				28	28	27	449	449	439	67839	32331	6523300000	901	-0.00884007	0.937505	0.96313	NaN	Q99MN1;Q8R2P8	Q99MN1;Q8R2P8	Lysine--tRNA ligase	Kars
1064	20535008	21083998	21149998	18864996	25294016	21837008	19965992	12848997	19005988	23858994				34	34	34	369	369	369	99438	32331	8586400000	997	0.33257	0.0703727	0.173345	NaN	Q99MR6-3;Q99MR6-4;Q99MR6-2;Q99MR6;A0A0G2JDF8;A0A0G2JDN3;A0A0G2JG65;A0A0G2JDF1;A0A1Y7VNN4	Q99MR6-3;Q99MR6-4;Q99MR6-2;Q99MR6;A0A0G2JDF8	Serrate RNA effector molecule homolog	Srrt
1065	133570024	121279920	115100008	121359960	119509976	136329984	131869960	116989944	135579920	125630008				54	54	41	639	639	449	12661	32331	70333000000	4076	0.0847667	0.428822	0.572535	NaN	Q99P72;Q99P72-3;Q99P72-4	Q99P72;Q99P72-3	Reticulon-4	Rtn4
1066	5286297	4313901	5.1541e+06	6290501	4.2514e+06	5.4159e+06	4095198	4.703e+06	5095399	3.6124e+06				15	15	15	473	473	473	49795	23053	872590000	264	0.342858	0.0718987	0.176132	NaN	Q99PL6;Q99PL6-2;B8JJA4	Q99PL6;Q99PL6-2	UBX domain-containing protein 6	Ubxn6
1067	34645976	37416004	31138018	36197016	42180988	30064994	25930988	31882004	22969992	28285010				17	17	17	794	794	794	23407	32331	14949000000	1026	0.490344	0.00133691	0.0118639	NaN	Q99PT1	Q99PT1	Rho GDP-dissociation inhibitor 1	Arhgdia
1068	23426994	27013008	23521992	30321984	30584002	32734006	30842982	27701984	33380014	32190980				94	94	94	457	457	457	27361	32331	13690000000	2633	-0.0403442	0.765812	0.848089	NaN	Q99PV0;B7ZC27	Q99PV0	Pre-mRNA-processing-splicing factor 8	Prpf8
1069	94106000	130049952	156010064	151860064	83130040	127549936	161250096	121600064	202990112	147320032				10	10	10	684	684	684	84689	43097	27796000000	448	-0.24788	0.24856	0.394166	NaN	Q9CPQ1;A0A0G2JDA6	Q9CPQ1	Cytochrome c oxidase subunit 6C	Cox6c
1070	20866012	19118994	17658998	13516007	14199009	21487988	14881994	15448999	19116012	18011002				6	6	6	655	655	655	15537	32009	2592800000	396	0.18466	0.282643	0.431368	NaN	Q9CPQ3;A0A2R8VHM4;A0A2R8VHJ4	Q9CPQ3	Mitochondrial import receptor subunit TOM22 homolog	Tomm22
1071	53063016	55564980	47610988	45179976	33717008	49381016	37435004	50988016	54090980	49970968				9	9	9	641	641	641	11424	94154	14602000000	560	0.0946421	0.547566	0.673784	NaN	Q9CPQ8;J3QNM7	Q9CPQ8	ATP synthase subunit g, mitochondrial	Atp5l
1072	92602032	112969944	100079976	109330064	96803944	104880048	73584976	149629984	78866968	116549968				19	19	19	859	859	859	20809	32283	54918000000	1574	0.150927	0.38701	0.535553	NaN	Q9CPU0;A0A494BAF7;A0A494BBE7;A0A494B970	Q9CPU0;A0A494BAF7;A0A494BBE7	Lactoylglutathione lyase	Glo1
1073	46641012	43234016	41722976	43360004	48536028	43518972	46422008	44727996	42516972	44033012				25	25	25	819	819	819	33316	32331	17392000000	1406	0.120435	0.200247	0.34518	NaN	Q9CPV4;E9Q197;Q9CPV4-2;Q9CPV4-3;F6ZTG3;E9Q055;E9Q2R6;F7BB55	Q9CPV4;E9Q197;Q9CPV4-2;Q9CPV4-3;F6ZTG3	Glyoxalase domain-containing protein 4	Glod4
1074	13351000	13234993	13199991	11250002	10116002	10559994	13778994	13920992	18224010	15914996				9	9	9	475	475	475	14164	29297	3755500000	462	-0.249977	0.0992344	0.220156	NaN	Q9CQ54;A0A0U1RPJ5	Q9CQ54;A0A0U1RPJ5	NADH dehydrogenase [ubiquinone] 1 subunit C2	Ndufc2
1075	27106990	26414996	25360014	26985986	21053998	22965014	19848006	19972012	19790990	21895000				13	13	13	658	658	658	27254	15122	5744800000	576	0.408057	0.00369782	0.0231492	NaN	Q9CQ60;Q8CBG6;D3Z4X1;F6X8L5	Q9CQ60;Q8CBG6;D3Z4X1;F6X8L5	6-phosphogluconolactonase	Pgls
1076	13790001	16041000	13057007	11660993	6371404	15559009	10917003	11474995	12221994	10669002				13	13	13	43	43	43	36213	69731	3183800000	449	0.232973	0.326143	0.476069	NaN	Q9CQ62	Q9CQ62	2,4-dienoyl-CoA reductase, mitochondrial	Decr1
1077	13365005	12514993	13705992	8550800	15938010	16327992	12229995	12877005	17419008	16318993				9	9	9	61	61	61	97681	52827	5276900000	468	-0.0275873	0.88765	0.932734	NaN	Q9CQ69;I7HPX6	Q9CQ69	Cytochrome b-c1 complex subunit 8	Uqcrq
1078	19926990	21602010	22612996	19790990	14344994	19219988	21369002	20391998	25726990	24844996				9	9	9	707	707	707	10916	15007	4223500000	325	-0.12317	0.412033	0.552124	NaN	Q9CQ75	Q9CQ75	NADH dehydrogenase [ubiquinone] 1 alpha subcomplex subunit 2	Ndufa2
1079	19036996	16607994	28720994	17404990	19984002	18388998	18768996	25129990	16071993	11839999				8	8	8	546	546	546	17008	32331	5579100000	491	0.300965	0.165974	0.306765	NaN	Q9CQ92;G3X9U9;D3YZ32	Q9CQ92;G3X9U9	Mitochondrial fission 1 protein	Fis1
1080	71015976	62784036	85447984	66734968	44708012	71951960	88779000	67372976	74948048	98994064				13	13	13	676	676	676	13561	13544	18192000000	795	-0.188942	0.310494	0.45947	NaN	Q9CQB4;Q9D855	Q9CQB4;Q9D855	Cytochrome b-c1 complex subunit 7	Uqcrb
1081	22246012	20475990	27013008	26597008	17815998	24804004	35672012	23020002	29496982	28293986				8	8	8	473	473	473	15081	91893	4871300000	357	-0.210273	0.228467	0.374236	NaN	Q9CQC7	Q9CQC7	NADH dehydrogenase [ubiquinone] 1 beta subcomplex subunit 4	Ndufb4
1082	15017003	13839003	14988005	12690002	9854396	12810002	13464001	12471999	16729993	8914101				11	7	7	763	572	572	23598	17152	1479400000	294	0.175591	0.362682	0.509428	NaN	Q9CQD1	Q9CQD1	Ras-related protein Rab-5A	Rab5a
1083	14756000	15349993	25795004	20922004	23545014	19345004	18853004	18276006	26554002	22857996				13	13	13	564	564	564	2624	13943	4708000000	493	-0.00931933	0.962223	0.980031	NaN	Q9CQF3;A0A1D5RM23;A0A1D5RLS2;A0A1D5RLT7	Q9CQF3;A0A1D5RM23;A0A1D5RLS2	Cleavage and polyadenylation specificity factor subunit 5	Nudt21
1084	32370994	33299000	40271028	35846984	30676008	34599016	26687990	35790016	22057994	24895994				9	9	8	57	57	507	16723	16359	5492600000	401	0.468681	0.00381637	0.0234584	NaN	Q9CQI3;A0A2I3BR94;A0A2I3BPS1	Q9CQI3;A0A2I3BR94;A0A2I3BPS1	Glia maturation factor beta	Gmfb
1085	123320072	105640008	116369976	112669992	122070080	118109976	90812048	137540032	116810048	115189976				13	13	13	782	782	782	15944	21457	26169000000	826	0.148693	0.243101	0.387343	NaN	Q9CQI6;A0A1D5RLP1	Q9CQI6	Coactosin-like protein	Cotl1
1086	22293002	12950007	19125010	16014005	14293993	20567992	17413988	21439010	23576008	23212998				12	12	12	721	721	721	21984	32331	3856700000	561	-0.187345	0.335013	0.485266	NaN	Q9CQJ8	Q9CQJ8	NADH dehydrogenase [ubiquinone] 1 beta subcomplex subunit 9	Ndufb9
1087	10217995	10970000	8705199	9390194	7199402	10660993	5.7693e+06	9846595	6588697	5.8444e+06				16	16	16	54	54	54	37778	1512	2696700000	445	0.5814	0.00619092	0.0314236	NaN	Q9CQM9;A0A1B0GS58;A0A1B0GT04;A0A1B0GSD3	Q9CQM9;A0A1B0GS58	Glutaredoxin-3	Glrx3			+
1088	144630032	180820032	162359888	162700048	109379944	153320016	221369888	208899968	194360096	196669888				18	18	18	566	566	566	28948	18929	52362000000	1186	-0.327393	0.0220811	0.0754814	NaN	Q9CQQ7;A0A0G2JGX3	Q9CQQ7	ATP synthase F(0) complex subunit B1, mitochondrial	Atp5f1
1089	21143008	24558008	27352000	23857986	27651014	21281010	28569018	26020998	24914006	38830004				9	9	9	735	735	735	91413	1274	4400300000	478	-0.148538	0.310999	0.45947	NaN	Q9CQR2	Q9CQR2	40S ribosomal protein S21	Rps21
1090	13258005	13773002	13323000	12441992	14447008	13978995	11325004	14832005	11471005	14275995				7	7	7	482	482	482	19048	24291	1550700000	232	0.189169	0.126241	0.254118	NaN	Q9CQU0	Q9CQU0	Thioredoxin domain-containing protein 12	Txndc12
1091	282190080	306070176	319670080	307280032	335280000	285729824	253239952	225639888	241609920	240270144				20	12	12	764	573	573	28086	32331	87878000000	1477	0.467673	0.00019212	0.00324902	NaN	Q9CQV8;Q9CQV8-2;A2A5N1	Q9CQV8;Q9CQV8-2;A2A5N1	14-3-3 protein beta/alpha;14-3-3 protein beta/alpha, N-terminally processed	Ywhab
1092	21112004	16079006	24290002	17354004	16595000	21017010	20373002	19161000	25162004	23300012				9	9	9	63	63	63	16318	28972	5375600000	486	-0.0693063	0.673269	0.771754	NaN	Q9CQX2	Q9CQX2	Cytochrome b5 type B	Cyb5b
1093	22515000	25031012	27892016	25106014	25627998	25672016	26359004	21113008	28244018	26300002				12	12	12	649	649	649	15283	69734	4677500000	292	0.115856	0.353507	0.50127	NaN	Q9CQZ5;A0A2R8W6V1;A0A2R8VI90	Q9CQZ5	NADH dehydrogenase [ubiquinone] 1 alpha subcomplex subunit 6	Ndufa6
1094	10377004	8602005	12685003	8485101	19932998	11726001	14863000	12537996	12573004	13603005				12	12	12	581	581	581	2472	87101	2396500000	375	-0.104746	0.636608	0.74116	NaN	Q9CR00;A0A0G2JGN6	Q9CR00;A0A0G2JGN6	26S proteasome non-ATPase regulatory subunit 9	Psmd9
1095	23256004	21603008	26242000	22161998	24776016	28138986	17833012	21706990	19377000	20810994				28	27	27	689	67	67	40742	1899	9536100000	960	0.404707	0.00615752	0.0313729	NaN	Q9CR16;A0A0A6YW70	Q9CR16	Peptidyl-prolyl cis-trans isomerase D	Ppid
1096	56705024	57587984	43252024	57123008	73204024	51684968	73778048	71832960	56341028	80718048				8	8	8	551	551	551	13724	32331	16974000000	571	-0.206031	0.170301	0.310481	NaN	Q9CR51	Q9CR51	V-type proton ATPase subunit G 1	Atp6v1g1
1097	11583000	9995701	11015998	13183998	12235995	13135006	15563000	12383996	10037004	10471006				9	9	9	715	715	715	16331	88774	3903700000	669	0.101009	0.523555	0.65674	NaN	Q9CR61	Q9CR61	NADH dehydrogenase [ubiquinone] 1 beta subcomplex subunit 7	Ndufb7
1098	56093012	45431004	52861012	43169020	34509020	53683972	57668972	49900000	59100992	56859972				20	20	20	694	694	694	34155	32331	23283000000	1401	-0.127996	0.40777	0.548606	NaN	Q9CR62;Q5SX46;Q5SX48	Q9CR62;Q5SX46	Mitochondrial 2-oxoglutarate/malate carrier protein	Slc25a11
1099	75659976	73904960	78996992	92142968	102540056	103580064	97902976	121260040	119760032	112640056				19	19	19	602	602	602	29367	32331	28730000000	1156	-0.252318	0.0921115	0.209202	NaN	Q9CR68	Q9CR68	Cytochrome b-c1 complex subunit Rieske, mitochondrial;Cytochrome b-c1 complex subunit 11	Uqcrfs1
1100	14636993	18819012	13560001	16687999	19757996	16581995	16521992	17156992	13592003	16933000				9	9	9	513	513	513	29639	22643	3398500000	539	0.168194	0.203477	0.349115	NaN	Q9CR95	Q9CR95	Adaptin ear-binding coat-associated protein 1	Necap1
1101	25768996	19899004	21300996	31204986	28589990	28792012	20920012	25763988	17562004	21263996				15	15	15	67	67	67	18965	32331	5740900000	554	0.385423	0.0405322	0.118072	NaN	Q9CRB6;Q0P5Y3	Q9CRB6	Tubulin polymerization-promoting protein family member 3	Tppp3
1102	32149000	26829994	35640004	35567984	40828992	30193016	40261976	36729988	39808008	43747004				16	16	3	551	551	167	26334	26817	10826000000	719	-0.151172	0.283463	0.432128	NaN	Q9CRB9;F6QFL0	Q9CRB9	MICOS complex subunit Mic19	Chchd3
1103	16900996	17015988	16915010	17213998	21902006	19180996	17957006	21129008	19266010	24344012				69	69	69	552	552	552	14323	32331	11495000000	1709	-0.0632307	0.631267	0.738131	NaN	Q9CU62;S4R179	Q9CU62	Structural maintenance of chromosomes protein 1A	Smc1a
1104	18591994	22083994	17844002	17493992	17636996	19428996	15571994	20201000	14814994	15910999				19	19	19	563	563	563	34357	70929	6915800000	761	0.305817	0.0169578	0.0614146	NaN	Q9CVB6;D3YXG6;A0A087WRT2	Q9CVB6;D3YXG6	Actin-related protein 2/3 complex subunit 2	Arpc2
1105	21491000	15102996	21076000	20221014	23631992	20931992	20312004	18403006	17289996	22628008				67	67	67	501	501	501	14155	32331	10808000000	1818	0.164799	0.30561	0.45401	NaN	Q9CW03	Q9CW03	Structural maintenance of chromosomes protein 3	Smc3
1106	15117999	14104003	12391005	14830005	14124996	16879000	10576998	7565398	9714897	12048995				33	33	33	664	664	664	64217	32331	5262000000	1097	0.680894	0.000979701	0.00958248	NaN	Q9CWJ9	Q9CWJ9	Bifunctional purine biosynthesis protein PURH;Phosphoribosylaminoimidazolecarboxamide formyltransferase;IMP cyclohydrolase	Atic			+
1107	8976200	8333405	9493702	12146992	14309006	8986697	9736099	7152999	7.3058e+06	9351899				21	19	19	439	399	399	5847	14714	2018800000	488	0.410938	0.0475932	0.132313	NaN	Q9CWK8	Q9CWK8	Sorting nexin-2	Snx2
1108	95475984	83381984	103799952	108780024	117489976	70257032	91277024	62493032	65990008	69925008				27	27	26	737	737	737	31381	32331	50082000000	2337	0.52901	0.0065312	0.0326845	NaN	Q9CWS0;D3YU15	Q9CWS0;D3YU15	N(G),N(G)-dimethylarginine dimethylaminohydrolase 1	Ddah1			+
1109	16892998	17609992	16262005	25358002	24017996	14837006	18814012	19472996	16426008	24298996				8	8	1	609	609	52	19889	32331	6150600000	556	0.0588987	0.745268	0.830141	NaN	Q9CWZ3;A0A0G2JFX7;A0A0G2JEA9;A0A0N4SUH6	Q9CWZ3;A0A0G2JFX7;A0A0G2JEA9;A0A0N4SUH6	RNA-binding protein 8A	Rbm8a
1110	19835992	13906000	18416002	9208598	20404000	17239004	14255003	14256002	17342008	6.4409e+06				20	20	20	583	583	583	34732	32331	6903500000	740	0.497227	0.110237	0.2341	NaN	Q9CWZ7;D3Z4B2;A0A494BA20;A0A494BAE3;A0A494BAX2;A0A494BBF5;A0A494BA49	Q9CWZ7;D3Z4B2;A0A494BA20;A0A494BAE3	Gamma-soluble NSF attachment protein	Napg
1111	7.4786e+06	14326004	14663993	15200008	17863994	13462007	18308000	17331992	11386994	16467996				20	20	20	652	652	652	38158	20984	4330400000	660	-0.104273	0.630481	0.737856	NaN	Q9CX34	Q9CX34	Suppressor of G2 allele of SKP1 homolog	Sugt1
1112	142639952	121699936	129100056	122280064	145600032	128669984	137879952	117549944	137410080	111250064				18	18	18	61	61	61	3053	32331	51367000000	1324	0.185538	0.122472	0.24862	NaN	Q9CX86	Q9CX86	Heterogeneous nuclear ribonucleoprotein A0	Hnrnpa0
1113	24392014	12537996	21880010	20113004	25381984	23211986	17339990	18664004	19405996	15712993				14	14	14	683	683	683	27541	27584	6018000000	577	0.340206	0.12802	0.255508	NaN	Q9CXS4;Q9CXS4-2;F6SS03	Q9CXS4	Centromere protein V	Cenpv
1114	15648002	17173990	17854008	22208986	16484006	15556006	19596006	18920998	19256994	22775012				17	17	17	69	69	69	2651	28467	6821900000	786	-0.0912845	0.500535	0.638171	NaN	Q9CXW3;A0A0A6YY29	Q9CXW3	Calcyclin-binding protein	Cacybp
1115	44459980	57315984	60647980	52143028	73680960	59197020	56197972	67274984	57250024	53923972				12	12	12	601	601	601	20252	16893	11709000000	518	0.0892082	0.49115	0.629197	NaN	Q9CXW4;A2BH06	Q9CXW4;A2BH06	60S ribosomal protein L11	Rpl11
1116	46903012	48564012	35394984	38194992	57063980	45131024	40228988	44308996	40821976	41648024				21	21	21	597	597	597	43062	32331	16983000000	1242	0.217737	0.105676	0.227661	NaN	Q9CXY6	Q9CXY6	Interleukin enhancer-binding factor 2	Ilf2
1117	20984998	15318995	25491008	14957996	15914007	19803998	16256997	26164988	16790996	19383994				9	9	9	214	214	214	3609	12275	3455400000	310	0.0465965	0.807262	0.878029	NaN	Q9CY27;G3UWE1;Q52L67;A0A5F8MQC8;A0A5F8MPU6;A0A1D5RLH3;A0A1D5RLB4;Q3TAN8	Q9CY27;G3UWE1;Q52L67;A0A5F8MQC8;A0A5F8MPU6	Very-long-chain enoyl-CoA reductase	Tecr
1118	19666002	19040998	28553990	25339000	29842990	26394016	25066016	24328986	27950006	30961012				28	28	2	617	617	49	44714	32331	10782000000	858	-0.0222165	0.893615	0.93445	NaN	Q9CY58;Q3UMP4;A0A0N4SV32;Q9CY58-4;A0A0N4SWH2;A0A0N4SV40;A0A0N4SUQ1;A0A0N4SUN8;A0A0N4SVK5	Q9CY58;Q3UMP4;A0A0N4SV32;Q9CY58-4;A0A0N4SWH2	Plasminogen activator inhibitor 1 RNA-binding protein	Serbp1
1119	12380002	12443999	13819001	14396996	13637993	11321007	10808004	8.1695e+06	9417297	11932005				16	16	16	617	617	617	33524	15857	3846200000	582	0.496583	0.00422697	0.0249521	NaN	Q9CY64;A2ASB1;A2ASB8;A2ASB7	Q9CY64;A2ASB1	Biliverdin reductase A	Blvra
1120	117899984	144100016	120399968	105690016	75185040	125670040	136199920	128910064	131739968	138910064				28	28	27	608	608	608	52851	32331	65768000000	2777	-0.129461	0.40169	0.543153	NaN	Q9CZ13;A0A0A6YW82;A0A0A6YWX6;A0A0A6YVZ0	Q9CZ13	Cytochrome b-c1 complex subunit 1, mitochondrial	Uqcrc1
1121	18793006	7.1747e+06	18480002	23252006	20955000	14473008	23526004	23047014	22635010	15421002				24	24	23	591	591	568	44729	12895	6027000000	691	-0.258949	0.406535	0.548045	NaN	Q9CZ30;B1AYJ9;Q9CZ30-2	Q9CZ30;B1AYJ9;Q9CZ30-2	Obg-like ATPase 1	Ola1
1122	26356982	30790996	25010006	28960982	29502988	23131998	27319004	29073000	17838010	30496990				24	24	24	70	70	70	40709	32331	12998000000	1290	0.200124	0.181952	0.323817	NaN	Q9CZ44;Q9CZ44-3;A2AT02;Q9CZ44-2	Q9CZ44;Q9CZ44-3;A2AT02;Q9CZ44-2	NSFL1 cofactor p47	Nsfl1c
1123	74079960	82219992	78095016	80957976	92374960	81864984	78604960	64635000	63578984	62811016				28	28	28	657	657	657	46325	32331	33391000000	2313	0.398143	0.00163274	0.0132599	NaN	Q9CZC8;A0A0N4SWD0;D3YXW0;A0A0N4SVR0	Q9CZC8	Secernin-1	Scrn1
1124	25635014	19275002	24229000	26189006	27964014	26251992	28525012	23216006	29516018	24998008				29	29	29	403	403	403	81877	19937	7823100000	1060	0.0227433	0.879628	0.93031	NaN	Q9CZD3	Q9CZD3	Glycine--tRNA ligase	Gars
1125	32463010	34787988	38773012	32693998	28593014	44206016	13073520	30885012	10455665	33524014				8	8	4	567	567	213	19457	32331	5571500000	436	0.961976	0.0054355	0.0289031	NaN	Q9CZH7	Q9CZH7	Matrix-remodeling-associated protein 7	Mxra7			+
1126	19148008	18455000	15765992	16902000	6.8587e+06	15271010	13046999	14858010	18864996	12420002				17	17	16	47	47	442	55758	31298	2263800000	513	0.12464	0.647554	0.749779	NaN	Q9CZN7;Q9CZN7-2;G3UYY1	Q9CZN7;Q9CZN7-2	Serine hydroxymethyltransferase	Shmt2
1127	170410000	167459920	165589920	164449984	100340048	177859904	206150064	176290000	193730032	220409984				24	24	14	519	519	315	51736	32331	74744000000	2259	-0.237403	0.166885	0.307542	NaN	Q9CZU6	Q9CZU6	Citrate synthase, mitochondrial	Cs
1128	20969994	17466006	21682010	20110000	13325995	17048008	11297996	13550001	17975010	7806601				30	30	29	518	518	503	80491	32331	4462600000	873	0.706867	0.00813416	0.0379783	NaN	Q9CZW4;E9PUC2;D3Z4I4	Q9CZW4;E9PUC2	Long-chain-fatty-acid--CoA ligase 3	Acsl3			+
1129	41557984	32285982	35292000	36819980	17457994	37783004	38038016	29842004	29273986	33176006				29	29	29	54	54	54	67589	32331	14172000000	1461	0.114883	0.609483	0.724856	NaN	Q9CZW5	Q9CZW5	Mitochondrial import receptor subunit TOM70	Tomm70a
1130	30990988	41773976	46255984	54332012	53092980	46486004	43284976	53021992	44941028	53325968				15	15	15	648	648	648	16085	12698	17518000000	804	0.00536603	0.972434	0.984664	NaN	Q9CZX8;D3YUT3;D3Z5R8;D3Z722;D3YUG3;S4R223	Q9CZX8;D3YUT3;D3Z5R8;D3Z722;D3YUG3	40S ribosomal protein S19	Rps19
1131	19127008	15703004	20214010	20205006	6493701	20538998	15569997	15834006	18389994	13791004				8	8	7	465	465	465	14286	26857	5004600000	498	0.128478	0.675527	0.77368	NaN	Q9D023;A0A0A6YY89	Q9D023	Mitochondrial pyruvate carrier 2	Mpc2
1132	82161968	71646024	83860016	66567016	55883020	55409972	78631984	79938016	78885008	95496944				17	17	17	604	604	604	38937	32331	25832000000	1629	-0.160134	0.277853	0.427303	NaN	Q9D051	Q9D051	Pyruvate dehydrogenase E1 component subunit beta, mitochondrial	Pdhb
1133	90840024	97559024	101869984	108440000	97702040	97897024	77998024	95809048	92822048	101210048				58	58	57	78	78	77	7374	32331	61428000000	3085	0.231319	0.0469233	0.131506	NaN	Q9D0E1-2;Q9D0E1;B8JK33;B8JK32;A0A3Q4EH91;F6W322;F7C9U3;A0A3Q4L2X3	Q9D0E1-2;Q9D0E1;B8JK33;B8JK32	Heterogeneous nuclear ribonucleoprotein M	Hnrnpm
1134	63633980	67168960	63647024	73510976	72585032	72218992	70021032	27503500	67063984	71832960				38	38	38	698	698	698	61417	32331	45464000000	2367	0.433546	0.10147	0.222536	NaN	Q9D0F9;A2CEK3	Q9D0F9;A2CEK3	Phosphoglucomutase-1	Pgm1;Pgm2
1135	18758998	14633007	18224998	18828992	18501000	17846998	15610994	19507988	14456007	16826996				39	39	39	53	53	53	75673	13029	5379300000	1157	0.220415	0.120252	0.246388	NaN	Q9D0I9	Q9D0I9	Arginine--tRNA ligase, cytoplasmic	Rars
1136	417549792	351229856	382469856	366700128	591080192	369929984	493889792	304480000	222709952	456409856				9	9	9	327	327	327	1143	17026	63035000000	543	0.327719	0.155738	0.291466	NaN	Q9D0J8	Q9D0J8	Parathymosin	Ptms
1137	52826008	34698004	51988016	39394976	26690000	39422016	31010990	30659992	35047984	22404008				26	26	26	596	596	596	55988	32331	19258000000	1473	0.553991	0.0210942	0.0730394	NaN	Q9D0K2;Q3UJQ9	Q9D0K2;Q3UJQ9	Succinyl-CoA:3-ketoacid coenzyme A transferase 1, mitochondrial;Succinyl-CoA:3-ketoacid-coenzyme A transferase	Oxct1
1138	10710000	9516598	9541403	8923499	15451001	9948397	12783998	12440002	13530006	16099001				19	19	19	49	49	49	53291	32331	4250300000	783	-0.259144	0.140941	0.271089	NaN	Q9D0L8;Q9D0L8-3;Q9D0L8-2;D3YYS7;D3Z478;D3Z4K1	Q9D0L8;Q9D0L8-3;Q9D0L8-2	mRNA cap guanine-N7 methyltransferase	Rnmt
1139	63141972	53246012	42153004	34736008	39569004	54021016	58874988	65206968	70126000	68585976				14	14	14	382	382	382	35327	32331	18709000000	1047	-0.366652	0.041886	0.120964	NaN	Q9D0M3;Q9D0M3-2;A0A2R8VHK1	Q9D0M3;Q9D0M3-2;A0A2R8VHK1	Cytochrome c1, heme protein, mitochondrial	Cyc1
1140	83859016	79241024	96665056	78562984	92784016	84072048	55942968	71757024	78810992	83927008				6	6	3	64	64	382	1035	32331	17806000000	711	0.373374	0.0147686	0.0561652	NaN	Q9D0M5;D6RIN4	Q9D0M5;D6RIN4	Dynein light chain 2, cytoplasmic	Dynll2
1141	21178006	22347004	26097000	25072014	33191010	23416992	21153996	24354990	21913012	28086990				33	33	33	494	494	494	83355	23045	6486700000	1082	0.190478	0.208074	0.353448	NaN	Q9D0R2;A0A2I3BPK8	Q9D0R2	Threonine--tRNA ligase, cytoplasmic	Tars
1142	20967000	22136990	21486994	25321988	15533009	39002980	20871998	19447012	25339000	19734006				5	5	5	448	448	448	1732	16066	4066500000	434	0.242009	0.296203	0.444334	NaN	Q9D0S9	Q9D0S9	Histidine triad nucleotide-binding protein 2, mitochondrial	Hint2
1143	19583004	17434998	18033994	19303004	11667994	22076988	20547010	16307001	20165004	24847986				12	12	12	56	56	56	2809	27089	12712000000	904	-0.0753684	0.697455	0.790017	NaN	Q9D172;A0A1W2P870;A0A1W2P7B6	Q9D172;A0A1W2P870;A0A1W2P7B6	ES1 protein homolog, mitochondrial	D10Jhu81e
1144	48210000	50138992	53517016	56977964	60588992	52589016	38613000	54336036	47213024	45199988				35	35	35	72	72	72	52767	32331	25912000000	1890	0.338168	0.0119818	0.0498621	NaN	Q9D1A2;A0A494B9S3;A0A494B9U6	Q9D1A2	Cytosolic non-specific dipeptidase	Cndp2
1145	40942016	39079992	41343004	44780004	26332010	36379996	33531992	35444996	36784996	30585014				12	12	12	447	447	447	24911	19339	6494600000	666	0.264733	0.102588	0.223218	NaN	Q9D1D4;A0A1Y7VM54;Q9D1D4-2	Q9D1D4;A0A1Y7VM54;Q9D1D4-2	Transmembrane emp24 domain-containing protein 10	Tmed10
1146	53083016	54312980	46912004	58678000	32723014	41251004	49466024	42278020	62554036	41063988				16	6	6	786	423	423	22187	32331	8749100000	585	0.0834329	0.654824	0.756434	NaN	Q9D1G1;A0A494BA38;A0A494B945;A0A494BBL7	Q9D1G1;A0A494BA38;A0A494B945;A0A494BBL7	Ras-related protein Rab-1B	Rab1b
1147	58885028	53956992	54921036	54534016	67340032	54751972	61352016	53953996	57823036	80266944				13	13	13	505	505	505	23532	32331	13928000000	585	-0.0103289	0.937286	0.96313	NaN	Q9D1J3;A0A1W2P7G2;A0A1W2P6N2	Q9D1J3;A0A1W2P7G2;A0A1W2P6N2	SAP domain-containing ribonucleoprotein	Sarnp
1148	18116988	33947004	29076998	24138996	18268010	26165992	20631012	26411992	18573002	20008006				9	9	9	697	697	697	1337	12872	7032800000	451	0.317269	0.0909067	0.207521	NaN	Q9D1K2;A0A0N4SVE1;F7B2B4	Q9D1K2;A0A0N4SVE1;F7B2B4	V-type proton ATPase subunit F	Atp6v1f
1149	23479984	17763010	15745995	17213998	22061990	20514004	16379991	18093004	17824998	19538988				11	11	11	547	547	547	35565	32331	2626500000	535	0.222595	0.146055	0.276041	NaN	Q9D1M0	Q9D1M0	Protein SEC13 homolog	Sec13
1150	8911097	6040001	8180105	8810795	7.3973e+06	9472301	7.6251e+06	6.651e+06	6452000	7392001				12	12	12	483	483	483	3735	54509	853250000	257	0.315057	0.0830516	0.194222	NaN	Q9D1P4;A0A1L1SU22;A0A1L1STZ1;A0A1L1STQ1;A0A1L1SSG7	Q9D1P4;A0A1L1SU22;A0A1L1STZ1	Cysteine and histidine-rich domain-containing protein 1	Chordc1
1151	7.5246e+06	7870604	9060099	6930002	10229998	9274894	5848701	7961602	7.3077e+06	7.5088e+06				8	8	8	536	536	536	24567	32331	1486000000	399	0.361059	0.0328888	0.10108	NaN	Q9D1X0	Q9D1X0	Nucleolar protein 3	Nol3
1152	46157996	37576024	48285012	50290020	25592988	45322000	43437980	43093976	46538024	47657024				23	23	23	54	54	54	48994	32331	13492000000	1074	-0.0146199	0.937974	0.96313	NaN	Q9D2G2;Q9D2G2-2	Q9D2G2	Dihydrolipoyllysine-residue succinyltransferase component of 2-oxoglutarate dehydrogenase complex, mitochondrial	Dlst
1153	81945008	78080048	80104960	80048008	83472984	66912984	84943048	88632056	79358968	91510952				12	12	6	786	786	448	16367	24203	12861000000	556	-0.0170758	0.858939	0.914201	NaN	Q9D2M8;A6X925;Q9D2M8-2;B2KF55	Q9D2M8;A6X925;Q9D2M8-2;B2KF55	Ubiquitin-conjugating enzyme E2 variant 2	Ube2v2
1154	19187998	21957990	20194992	15026993	15492995	15165002	16729993	19751990	17169994	22011996				7	7	7	191	191	191	49032	73699	1982200000	286	0.0282443	0.838801	0.90215	NaN	Q9D3A9;Q9D3A9-4;A0A0U1RPU8;Q9D3A9-5;A0A0U1RPY1;D6RG66	Q9D3A9;Q9D3A9-4;A0A0U1RPU8;Q9D3A9-5	Protein tweety homolog 1	Ttyh1
1155	71675008	41102008	44442996	29081996	53879008	87057048	15250007	26273000	26485984	48145032				12	12	10	669	669	601	18469	32331	17418000000	785	1.05812	0.00972992	0.04303	NaN	Q9D3H2	Q9D3H2		Obp1a		+	+
1156	35215980	32186978	35663996	33479988	31545996	37916012	81936992	75980040	83690008	64598008				19	19	19	383	383	383	43295	18615	21455000000	977	-1.03443	8.82951e-07	0.000107559	NaN	Q9D517;D3YUW0;D3Z1M6;D3YV65;D3YTN7	Q9D517	1-acyl-sn-glycerol-3-phosphate acyltransferase gamma	Agpat3		-	-
1157	16950000	15593997	18293000	16323006	20759002	19757996	17485990	13871993	19315998	17687996				26	26	26	519	519	519	58841	32331	4688400000	733	0.193505	0.20699	0.352436	NaN	Q9D554	Q9D554	Splicing factor 3A subunit 3	Sf3a3
1158	14302008	11666004	15411993	11819996	17319004	13548998	15141002	14768998	10334999	18425988				38	38	36	478	478	455	90973	32331	5526600000	947	0.0673893	0.700821	0.793159	NaN	Q9D5V5;E9PV12;G3X914;E9Q6Z0	Q9D5V5;E9PV12;G3X914;E9Q6Z0	Cullin-5	Cul5
1159	76694984	70761992	61442032	69425008	59293988	53397012	59867036	62921976	68568024	49902968				37	8	8	845	191	191	49585	32331	27981000000	893	0.230011	0.100139	0.221429	NaN	Q9D6F9	Q9D6F9	Tubulin beta-4A chain	Tubb4a
1160	17349002	15495003	18070008	18785006	14658992	17678994	20042000	21884002	21660006	21073994				10	10	10	586	586	586	21876	15695	3664300000	457	-0.202046	0.1172	0.241528	NaN	Q9D6J5;Q3V406;F6VCY0;E9Q9J5;F6Z9R1	Q9D6J5;Q3V406;F6VCY0	NADH dehydrogenase [ubiquinone] 1 beta subcomplex subunit 8, mitochondrial	Ndufb8
1161	23514000	17839992	24788990	26092998	14637999	22448006	25624984	21532010	18642992	22460000				15	15	15	597	597	597	27285	32331	7992300000	877	0.0621054	0.737682	0.824556	NaN	Q9D6J6;Q9D6J6-2;M0QWP9;D6RGN4	Q9D6J6;Q9D6J6-2	NADH dehydrogenase [ubiquinone] flavoprotein 2, mitochondrial	Ndufv2
1162	55508004	53440020	51316004	55097032	33491010	63025964	59243996	53356012	65810008	65239992				21	21	21	653	653	653	3467	32331	16977000000	988	-0.130419	0.455107	0.596132	NaN	Q9D6M3;E9PV90;E9PY45;E9Q6M6;A0A0J9YTY6;Q80X52;E9Q579;A0A0J9YUX4;V9GWS2;A0A0J9YUJ4;A0A0J9YVJ3;Q9DB41-2;Q9DB41;G3UX09;V9GWV4;G3UY41	Q9D6M3;E9PV90;E9PY45;E9Q6M6;A0A0J9YTY6	Mitochondrial glutamate carrier 1	Slc25a22
1163	27591016	25088992	23571988	26485002	13877001	30741982	31198014	30712002	24559990	17223992				9	9	9	426	426	426	17725	11975	5049600000	410	0.0338026	0.884774	0.932734	NaN	Q9D6U8;A0A338P6X2	Q9D6U8	Protein FAM162A	Fam162a
1164	20621004	26991018	25134010	26075996	29111000	22334008	24928996	28491996	30194014	26026986				31	31	31	493	493	493	80363	32331	8355900000	991	-0.0142156	0.904251	0.94117	NaN	Q9D6Y9;F6ZHD8;G3UW30	Q9D6Y9;F6ZHD8;G3UW30	1,4-alpha-glucan-branching enzyme	Gbe1
1165	4.1682e+06	7105204	7.4675e+06	7280801	8546200	7161998	10234002	7781798	7.5317e+06	9674996				22	22	22	457	457	457	64464	32331	4907300000	823	-0.240667	0.219423	0.362995	NaN	Q9D6Z1;E0CXZ0;F7CHQ7;A2APD7;F6USW7;F6U250;F6V095;F7CHP9	Q9D6Z1	Nucleolar protein 56	Nop56
1166	6.5703e+06	7210099	7709604	7.7188e+06	9940496	7710705	10799006	8.2066e+06	9313896	7899898				17	17	17	577	577	577	39254	32331	2117000000	493	-0.0945717	0.536382	0.667364	NaN	Q9D7H3;D3Z263;D6RD00;D6REI7	Q9D7H3	RNA 3-terminal phosphate cyclase	RtcA
1167	8478104	5361503	6.9064e+06	6.5796e+06	8828402	5917699	5141801	6.0173e+06	5837801	6049503				6	6	6	297	297	297	24575	1119	725970000	157	0.381097	0.0498616	0.13602	NaN	Q9D7S9	Q9D7S9	Charged multivesicular body protein 5	Chmp5
1168	47245992	43961988	54308028	49767968	66395008	58805988	69277024	61226988	44333020	65822016				28	28	28	844	844	844	32667	32331	40793000000	2334	-0.0446735	0.771231	0.852682	NaN	Q9D819	Q9D819	Inorganic pyrophosphatase	Ppa1
1169	32921018	23737014	20703008	23751988	28070990	24520992	21792998	28158004	34344984	26119988				13	13	1	494	494	54	27815	17489	7620700000	479	0.0153295	0.927838	0.956824	NaN	Q9D883;A0A494B947;Q8BGJ9;E9Q1I7;E9PUZ3;E9Q5Y2;Q8BGJ9-3;A0A494BA95;A0A494B9X9;E9Q809;F8WH71;E9Q5J3;Q8BGJ9-4;Q8BGJ9-2;E9PWM2;E9PWX6;A0A140LII6;E9PWA1;F7D8X7	Q9D883;A0A494B947	Splicing factor U2AF 35 kDa subunit	U2af1
1170	26781018	27361982	24477006	34731004	42273996	27851004	24229992	22884000	31587980	24825986				10	10	10	596	596	596	21897	32331	7343700000	831	0.346962	0.0681691	0.168868	NaN	Q9D892	Q9D892	Inosine triphosphate pyrophosphatase	Itpa
1171	22317006	29885986	31188982	32909006	39864992	28778008	29549012	36982976	26164988	23422008				14	14	14	643	643	643	24936	32331	6869600000	538	0.203856	0.220195	0.363825	NaN	Q9D8B3;Q9D7F7	Q9D8B3	Charged multivesicular body protein 4b	Chmp4b
1172	27766004	25567016	29458984	16085002	39251020	18495008	15838005	25695988	16139001	21467004				30	30	30	523	523	523	47153	32331	19287000000	1472	0.487405	0.0562402	0.147479	NaN	Q9D8E6	Q9D8E6	60S ribosomal protein L4	Rpl4
1173	47185004	46341984	49516996	44406992	53885988	49051968	36042008	45915028	44240980	43491996				29	29	29	609	609	609	5006	32331	28118000000	2001	0.313696	0.0102602	0.0446761	NaN	Q9D8N0	Q9D8N0	Elongation factor 1-gamma	Eef1g
1174	8930604	11127993	9462600	10276005	13047999	12575997	6.2546e+06	10186002	11552994	10990003				23	23	23	504	504	504	52895	26908	2871200000	519	0.308608	0.130844	0.259749	NaN	Q9D8W5;B1AT36;Q3TRH2	Q9D8W5;B1AT36;Q3TRH2	26S proteasome non-ATPase regulatory subunit 12	Psmd12
1175	29825004	37405024	33564992	34108012	40512024	26026986	28919010	39727988	30919002	32154016				10	10	10	806	806	806	13996	19084	14878000000	839	0.143455	0.278066	0.427303	NaN	Q9DAK9	Q9DAK9	14 kDa phosphohistidine phosphatase	Phpt1
1176	33392020	34004004	35863004	37088004	45146000	42181992	33035990	31723996	25794014	42524000				18	18	4	607	607	124	38988	32331	13222000000	1100	0.321492	0.0463503	0.130757	NaN	Q9DAR7	Q9DAR7	m7GpppX diphosphatase	Dcps
1177	8651698	7.4288e+06	7.4056e+06	9047005	7782395	6827801	8270503	6.9554e+06	8764498	7637696				14	14	14	355	355	355	58369	43074	943400000	307	0.109052	0.456426	0.597277	NaN	Q9DAW6	Q9DAW6	U4/U6 small nuclear ribonucleoprotein Prp4	Prpf4
1178	18032992	21416998	12981994	24361012	16764002	17646000	12191993	24956994	14456007	18910994				18	18	16	545	545	491	36428	32331	8406600000	829	0.215815	0.323633	0.473955	NaN	Q9DAW9;A0A0G2JDV8;A0A0G2JFI6;A0A0G2JFC8;A0A0G2JFG3	Q9DAW9;A0A0G2JDV8	Calponin-3	Cnn3
1179	36457996	44227996	35213000	37862012	38797012	34481016	40760012	33481980	41450984	32223980				22	19	19	831	715	715	33189	32331	13608000000	1295	0.158867	0.172381	0.313846	NaN	Q9DB05;A0A1B0GR35	Q9DB05	Alpha-soluble NSF attachment protein	Napa
1180	112930072	114500048	116199944	108999992	87729952	110520008	148740080	151130016	147620096	152640048				16	16	12	756	756	606	23363	32331	55666000000	1521	-0.354447	0.0041399	0.0248765	NaN	Q9DB20;A0A338P776;F7D3P8;A0A338P7G3	Q9DB20;A0A338P776	ATP synthase subunit O, mitochondrial	Atp5o
1181	9432698	7.6734e+06	12676001	12390006	8889798	10143000	12991008	15846990	16797990	13699996				11	11	11	446	446	446	34134	14203	1802900000	464	-0.437889	0.0270759	0.0872771	NaN	Q9DB73;G3UZG6;Q9DB73-2;G3UXV8;G3UZ57	Q9DB73;G3UZG6	NADH-cytochrome b5 reductase 1	Cyb5r1
1182	91320960	81006048	84610056	97092976	57165996	101050008	105849992	109919936	112369944	144679952				26	26	26	607	607	607	48234	32331	63588000000	2295	-0.362381	0.054301	0.144659	NaN	Q9DB77;A0A140LI98	Q9DB77	Cytochrome b-c1 complex subunit 2, mitochondrial	Uqcrc2
1183	11381004	11842003	12543003	10745997	13653002	10525997	13476004	13639003	10412006	10784995				13	13	7	435	435	261	363	31509	1872800000	309	0.0878862	0.48172	0.619486	NaN	Q9DBB8	Q9DBB8	Trans-1,2-dihydrobenzene-1,2-diol dehydrogenase	Dhdh
1184	18356012	19249994	18930004	18591994	22100992	22503990	17491008	20336994	15991008	18398992				22	22	16	53	53	409	43185	32331	7169300000	818	0.26277	0.0382226	0.113006	NaN	Q9DBC7;A2AI69;D3Z4L4	Q9DBC7	cAMP-dependent protein kinase type I-alpha regulatory subunit;cAMP-dependent protein kinase type I-alpha regulatory subunit, N-terminally processed	Prkar1a
1185	16152000	16711999	19911004	19740006	18479000	18989988	16555008	15918005	21308996	15538000				18	18	18	559	559	559	47404	14603	4122300000	697	0.208441	0.156975	0.29337	NaN	Q9DBE8;F6RBY3	Q9DBE8;F6RBY3	Alpha-1,3/1,6-mannosyltransferase ALG2	Alg2
1186	14861998	13215008	11159993	16148990	12643999	13397999	16317008	19445006	16611002	17260008				24	24	14	618	618	389	55644	32331	7704900000	1155	-0.247686	0.0832277	0.194295	NaN	Q9DBF1-2;Q9DBF1;G3UYR8;E9Q1H3	Q9DBF1-2;Q9DBF1;G3UYR8	Alpha-aminoadipic semialdehyde dehydrogenase	Aldh7a1
1187	40055976	41601028	38398984	54443968	49243976	50388984	35921988	36526020	35903992	33111986				54	26	26	584	374	374	10458	32331	18370000000	1684	0.477476	0.00283324	0.0191477	NaN	Q9DBG3;Q9DBG3-2;H3BIY9;H3BKM0;H3BJ06	Q9DBG3;Q9DBG3-2;H3BIY9;H3BKM0	AP-2 complex subunit beta;AP complex subunit beta	Ap2b1
1188	682119616	767260096	774609728	724399808	1103799680	863290176	1084900352	1019300608	1079900416	1018200256				28	28	22	823	823	72	28832	32331	487870000000	5150	-0.257147	0.0647279	0.163745	NaN	Q9DBJ1	Q9DBJ1	Phosphoglycerate mutase 1	Pgam1
1189	8836997	8694502	7.487e+06	8836600	4849402	8334496	6391399	8554995	7608801	10130001				12	12	12	373	373	373	47874	29224	1452500000	296	0.0499412	0.805777	0.877838	NaN	Q9DBL1;E9Q5L3;A0A140LHL4	Q9DBL1;E9Q5L3	Short/branched chain specific acyl-CoA dehydrogenase, mitochondrial	Acadsb
1190	28475992	29568004	28332016	30680996	42310004	31861020	27714988	24831008	18950990	27101006				17	17	17	663	663	663	22165	32331	13150000000	852	0.48906	0.00531138	0.0286986	NaN	Q9DBP5;A0A0R4J093;F6TY56;D6RIL5	Q9DBP5;A0A0R4J093	UMP-CMP kinase	Cmpk1
1191	9076404	6384803	9314499	9050295	11434001	10444999	5340697	7690801	8.0702e+06	9197903				21	21	21	254	254	254	10811	12076	1865700000	445	0.416381	0.0677398	0.168407	NaN	Q9DBR1-2;Q9DBR1	Q9DBR1-2;Q9DBR1	5-3 exoribonuclease 2	Xrn2
1192	27011008	29140998	35676020	36261004	44846004	28895010	22083994	34194020	31315994	31732008				18	17	9	644	619	274	31113	32331	6415600000	750	0.289703	0.114532	0.237943	NaN	Q9DC07;F6RM14	Q9DC07	LIM zinc-binding domain-containing Nebulette	Nebl
1193	33624020	29251006	37046004	35773980	22867004	30794008	40976024	34631004	40653988	39890984				8	8	8	232	232	232	24683	23489	6412800000	433	-0.203144	0.193766	0.337203	NaN	Q9DC70	Q9DC70	NADH dehydrogenase [ubiquinone] iron-sulfur protein 7, mitochondrial	Ndufs7
1194	26030014	30349016	27256988	23031996	25290004	24321010	20356012	19446008	23749006	24049008				8	8	8	369	369	369	28721	20323	5728300000	426	0.373486	0.00615106	0.0313729	NaN	Q9DCC4	Q9DCC4	Pyrroline-5-carboxylate reductase 3	Pycrl
1195	43744980	31347020	50785984	36094988	51192000	49851008	37965016	48812996	46651004	48438976				27	27	27	557	557	557	53247	32331	22238000000	1370	0.0488291	0.775186	0.85632	NaN	Q9DCD0	Q9DCD0	6-phosphogluconate dehydrogenase, decarboxylating	Pgd
1196	9878802	10705994	10465996	9278794	11032001	9744096	7460698	9690703	7652503	6805496				10	10	10	335	335	335	37984	13277	2325400000	438	0.494995	0.00138842	0.0121993	NaN	Q9DCH4	Q9DCH4	Eukaryotic translation initiation factor 3 subunit F	Eif3f
1197	31598004	33973000	39297024	35941988	42363012	51069984	44556012	42147988	45915028	22438008				12	12	12	721	721	721	19992	18002	15069000000	863	0.165954	0.438238	0.580597	NaN	Q9DCJ5	Q9DCJ5	NADH dehydrogenase [ubiquinone] 1 alpha subcomplex subunit 8	Ndufa8
1198	9682200	10966998	10007998	12317995	12043994	10484997	11134998	20773004	10985994	12450005				16	16	16	566	566	566	3513	42982	2081400000	384	-0.177454	0.320312	0.470634	NaN	Q9DCJ9	Q9DCJ9	N-acetylneuraminate lyase	Npl
1199	16580000	12351996	18434004	21560010	13299998	15134998	15759991	22178002	16561992	13756005				23	23	23	541	541	541	47006	30617	5492800000	788	0.0392179	0.840014	0.90215	NaN	Q9DCL9;D3Z6P1;D6RCU8	Q9DCL9	Multifunctional protein ADE2;Phosphoribosylaminoimidazole-succinocarboxamide synthase;Phosphoribosylaminoimidazole carboxylase	Paics
1200	21304010	27637016	32296016	30039010	11163003	27267008	16778990	22311990	16583990	14090994				23	23	23	561	561	561	34127	20115	5974900000	716	0.575147	0.0559055	0.146938	NaN	Q9DCN2;Q9DCN2-2;F2Z456	Q9DCN2;Q9DCN2-2;F2Z456	NADH-cytochrome b5 reductase 3;NADH-cytochrome b5 reductase 3 membrane-bound form;NADH-cytochrome b5 reductase 3 soluble form;NADH-cytochrome b5 reductase	Cyb5r3
1201	22985000	26613012	19915006	25822982	22791006	25947998	29607982	25789002	33075016	33038000				11	11	11	22	22	22	55591	12095	5902200000	509	-0.217545	0.110865	0.234301	NaN	Q9DCP2;A0A0A6YX60;A0A0A6YWF5;A0A0A6YWH4	Q9DCP2;A0A0A6YX60;A0A0A6YWF5;A0A0A6YWH4	Sodium-coupled neutral amino acid transporter 3	Slc38a3
1202	33324984	31875008	31651982	38179996	31618020	36060980	34865016	39004012	39620984	32866006				16	16	16	733	733	733	21024	24588	10471000000	864	0.00365123	0.97462	0.984664	NaN	Q9DCS9;D3YUK4	Q9DCS9;D3YUK4	NADH dehydrogenase [ubiquinone] 1 beta subcomplex subunit 10	Ndufb10
1203	43565024	44424020	42181992	35709996	25164998	38315008	40422996	42124980	46683024	41625012				13	13	13	411	411	411	30149	32331	11550000000	1046	-0.0629023	0.686264	0.781699	NaN	Q9DCT2	Q9DCT2	NADH dehydrogenase [ubiquinone] iron-sulfur protein 3, mitochondrial	Ndufs3
1204	19027988	13199991	16691000	15782009	10447996	13550001	17770996	16446000	16435001	16034003				16	16	16	608	608	608	27623	32331	10672000000	1156	-0.0805028	0.638751	0.742348	NaN	Q9DCW4;A0A0N4SVE0;A0A0U1RNP5;A0A0U1RNR3;A0A0N4SWE9;A0A0U1RNK9;A0A0U1RQB4	Q9DCW4;A0A0N4SVE0;A0A0U1RNP5;A0A0U1RNR3;A0A0N4SWE9;A0A0U1RNK9	Electron transfer flavoprotein subunit beta	Etfb
1205	136959936	96659944	104470008	113869936	101310048	92696960	124540048	115450072	127110072	161669968				18	18	18	814	814	814	18749	32331	75622000000	2010	-0.177123	0.245976	0.390994	NaN	Q9DCX2;B1ASE2	Q9DCX2;B1ASE2	ATP synthase subunit d, mitochondrial	Atp5h
1206	10862999	11676003	12167002	10722000	10594002	10027003	14081999	13135996	13893008	13470001				24	24	24	297	297	297	11949	31376	4620100000	795	-0.192342	0.0913826	0.207899	NaN	Q9EPL8;A0A140LHD0;A0A5F8MQ75;Q7TMY7-2;Q7TMY7	Q9EPL8	Importin-7	Ipo7
1207	5.5946e+06	6.6527e+06	6.0284e+06	7746897	6491203	7.217e+06	2979198	6.0024e+06	5.0831e+06	5.0068e+06				47	47	40	213	213	19	32615	14035	1183600000	389	0.630419	0.00658463	0.0327458	NaN	Q9EPN1-4;Q9EPN1;Q9EPN1-3;Q9EPN1-2;A0A5F8MPY6	Q9EPN1-4;Q9EPN1;Q9EPN1-3	Neurobeachin	Nbea			+
1208	19200000	15477007	16910002	19785992	16778990	19135000	15342993	13360994	15441995	15430995				52	52	52	579	579	579	12266	32331	6920100000	1462	0.37865	0.0150034	0.0565722	NaN	Q9EPU0-2;Q9EPU0	Q9EPU0-2;Q9EPU0	Regulator of nonsense transcripts 1	Upf1
1209	11442999	11290007	10643995	9918402	13797004	16009009	8622705	14276995	13590008	12131008				12	12	12	33	33	33	41745	416	1820700000	264	0.129238	0.491873	0.629522	NaN	Q9EQ80;D3Z0G0;E9PWJ6	Q9EQ80;D3Z0G0	NIF3-like protein 1	Nif3l1
1210	63709996	63940020	71186024	54455992	70796992	72548000	39067024	54275008	48352980	40130980				37	37	37	77	77	77	61516	32331	24768000000	1860	0.666607	0.000140091	0.00272061	NaN	Q9EQF6;Q3SYJ1	Q9EQF6	Dihydropyrimidinase-related protein 5	Dpysl5			+
1211	39799008	39402008	33168988	33655016	38938992	44537988	29370008	29566988	26068000	28332990				39	39	39	513	513	513	91712	32331	18860000000	1742	0.545679	0.000283083	0.00412317	NaN	Q9EQH3	Q9EQH3	Vacuolar protein sorting-associated protein 35	Vps35			+
1212	110670024	118659960	125969960	142769936	150640096	125749984	130870088	100550000	100730016	140680048				13	13	3	556	556	123	32105	32331	32538000000	1049	0.254848	0.0826662	0.193669	NaN	Q9EQU5-2	Q9EQU5-2	Protein SET	Set
1213	79267952	96481968	89632024	85715008	72980032	85713992	68513016	65168012	74806984	54399000				29	14	11	684	453	382	50418	32331	35052000000	1683	0.493779	0.000907793	0.00911339	NaN	Q9ERD7;A0A1D5RM76	Q9ERD7	Tubulin beta-3 chain	Tubb3
1214	7337204	6.3942e+06	6018797	7882798	8571705	7.1639e+06	7466500	6.5977e+06	8.2792e+06	6.2795e+06				13	13	13	561	561	561	33772	31791	1412900000	417	0.13198	0.411027	0.55188	NaN	Q9ERF3;Q8BVQ0;D6RDC7;D6RJ72	Q9ERF3;Q8BVQ0;D6RDC7	WD repeat-containing protein 61;WD repeat-containing protein 61, N-terminally processed	Wdr61
1215	5.3483e+06	5.4439e+06	6424804	4.6619e+06	8453101	5.9489e+06	7.8572e+06	10835001	4830698	8958701				24	24	24	348	348	348	84059	51022	1469400000	313	-0.275437	0.222636	0.366501	NaN	Q9ERG0;Q9ERG0-2;A0A2R8VI67	Q9ERG0;Q9ERG0-2	LIM domain and actin-binding protein 1	Lima1
1216	967219392	782860480	1156099840	1399900416	1272800768	1092800512	1327399808	1013300032	1367900032	1177700480				41	41	41	453	453	453	11045	32331	211520000000	1659	-0.0313416	0.861901	0.915898	NaN	Q9ERK4;E9Q1T9;F6ZEW4;E9QAX7;F7D1H9	Q9ERK4;E9Q1T9;F6ZEW4;E9QAX7	Exportin-2	Cse1l
1217	40871008	41824980	36371000	44205024	26819992	47442972	43075008	48981980	56248964	39186984				10	10	10	653	653	653	16859	25324	7987500000	539	-0.134875	0.438303	0.580597	NaN	Q9ERS2	Q9ERS2	NADH dehydrogenase [ubiquinone] 1 alpha subcomplex subunit 13	Ndufa13
1218	19133988	9052006	17899006	13094001	19131004	15553990	12559995	9704204	22951992	13218992				57	57	56	251	251	249	34112	32331	2691400000	691	0.246614	0.399559	0.542276	NaN	Q9ERU9	Q9ERU9	E3 SUMO-protein ligase RanBP2	Ranbp2
1219	94468000	86141016	93230984	72727000	65548036	86385992	82638032	87774040	89141008	87019992				7	7	2	35	35	76	25428	19603	24982000000	635	0.0472131	0.701996	0.793818	NaN	Q9ES97-3	Q9ES97-3	Reticulon-3	Rtn3
1220	12160007	6.8004e+06	9706398	12154992	13228993	12659002	12024997	9803898	9106104	15294003				26	26	24	483	483	454	81444	32331	3407600000	751	0.0544375	0.814347	0.885016	NaN	Q9ESN6;Q3UHH4;E9QKC6;D3YY69;D3YZJ0;D3YTN5;D3YY12	Q9ESN6;Q3UHH4;E9QKC6	Tripartite motif-containing protein 2	Trim2
1221	18372012	17805990	18820008	25027008	32435982	23892992	23388990	23461988	18016002	15938010				9	6	6	309	25	25	31078	12507	5476100000	415	0.270741	0.184316	0.326267	NaN	Q9EST5;Q9EST5-2	Q9EST5;Q9EST5-2	Acidic leucine-rich nuclear phosphoprotein 32 family member B	Anp32b
1222	8885204	6253899	7584496	9084099	7609797	8409795	6.9322e+06	6.2123e+06	9399099	6059797				16	16	16	417	417	417	57401	32331	1357000000	413	0.287407	0.14377	0.274196	NaN	Q9ESX5;B7ZCL7;F6YUI5;A2AN81;F6S1S5	Q9ESX5;B7ZCL7;F6YUI5	H/ACA ribonucleoprotein complex subunit 4	Dkc1
1223	8.0987e+06	8.36089e+06	9432498	10254006	6925102	6.8512e+06	10471006	10150002	13208004	12621001				17	17	17	446	446	446	46325	10234	3186800000	448	-0.3669	0.039762	0.116334	NaN	Q9JHI5	Q9JHI5	Isovaleryl-CoA dehydrogenase, mitochondrial	Ivd
1224	62206008	58498996	54528032	57692000	62466020	58685992	65508964	70657008	65419992	64233004				285	285	285	62	62	62	53204	32331	141210000000	12460	-0.0521326	0.563004	0.68709	NaN	Q9JHU4;F6ZX84	Q9JHU4	Cytoplasmic dynein 1 heavy chain 1	Dync1h1
1225	48091020	52189032	46546024	48251000	48504980	47702976	41805024	42960012	40721984	48446020				17	17	17	797	797	797	30501	32331	44374000000	530	0.281022	0.00627656	0.0317381	NaN	Q9JHW2;A0A338P6G0;A0A338P7A1;A0A338P6Z4	Q9JHW2;A0A338P6G0;A0A338P7A1	Omega-amidase NIT2	Nit2
1226	21067002	16370011	13615005	15891006	19664988	17525010	9252995	17857006	12316008	21016010				25	25	2	739	739	88	40522	27374	4699900000	801	0.374451	0.109899	0.2341	NaN	Q9JIF0-2;Q9JIF0-3;Q9JIF0;A0A140LJ70;A0A140LHS4;A0A140LI33;A0A140LIF7	Q9JIF0-2;Q9JIF0-3;Q9JIF0;A0A140LJ70	Protein arginine N-methyltransferase 1	Prmt1
1227	13578999	7851595	9626995	10530995	9129900	14056999	6.2172e+06	9549303	8953598	7412503				45	45	45	537	537	537	10706	32331	5075200000	1211	0.530558	0.0275909	0.0880281	NaN	Q9JIF7	Q9JIF7	Coatomer subunit beta	Copb1
1228	43942000	42932988	43632004	46684012	47549028	46325016	42888000	42695028	41137016	40683992				22	22	22	723	723	723	36586	19325	15797000000	1238	0.22896	0.0237701	0.08003	NaN	Q9JII6;B1AXW3	Q9JII6;B1AXW3	Alcohol dehydrogenase [NADP(+)]	Akr1a1
1229	163230048	170410000	170579952	143150032	109910056	178630016	143129968	113300048	110499992	98965016				24	24	22	272	272	259	82646	32331	45539000000	1525	0.535607	0.00371424	0.0231492	NaN	Q9JIS5	Q9JIS5	Synaptic vesicle glycoprotein 2A	Sv2a			+
1230	41683004	30230002	41422004	36986984	49730016	41601028	38160012	35100984	40025008	43048024				53	53	53	486	486	486	1463	32331	12883000000	1688	0.149826	0.334224	0.484776	NaN	Q9JIX8-4;Q9JIX8;F6RJ39;B8JJ91;Q9JIX8-3;Q9JIX8-2;B8JJ92;Q52KR6;B8JJ89;B8JJ90;F6Q8C0	Q9JIX8-4;Q9JIX8;F6RJ39	Apoptotic chromatin condensation inducer in the nucleus	Acin1
1231	6638097	8952000	9274600	11170001	7.288e+06	8954604	9427100	11107004	8.182e+06	7962002				6	6	6	50	50	50	82038	25241	1887500000	291	0.0362815	0.825689	0.895164	NaN	Q9JJI8	Q9JJI8	60S ribosomal protein L38	Rpl38
1232	103140056	109589968	69899960	96978032	121879952	91814032	76908008	59418996	50130972	50254996				7	7	3	443	443	136	15032	32331	12117000000	620	0.86254	0.000134843	0.0026572	NaN	Q9JJV2;Q9JJV2-3;D3YWS3	Q9JJV2;Q9JJV2-3;D3YWS3	Profilin-2;Profilin	Pfn2			+
1233	11281995	10262998	11310998	10538000	13218992	8.3684e+06	10668001	8404704	9131300	11381004				17	17	17	492	492	492	42722	21533	1901900000	399	0.247113	0.127026	0.254813	NaN	Q9JK81;F8WGG3;F7A3N3	Q9JK81;F8WGG3	UPF0160 protein MYG1, mitochondrial	Myg1
1234	13180007	12190993	16436001	13704996	11774002	12116005	9629198	13043998	10534002	9574295				12	12	12	617	617	617	26151	32331	3603700000	637	0.427498	0.0105167	0.0454369	NaN	Q9JKB1;A0A2I3BQ39;P58321	Q9JKB1;A0A2I3BQ39	Ubiquitin carboxyl-terminal hydrolase isozyme L3	Uchl3
1235	21758996	12222996	17886990	19897006	29061012	19359998	31349010	28194994	37891004	43230988				20	20	2	76	76	75	30764	32331	11292000000	903	-0.721165	0.0065369	0.0326845	NaN	Q9JKB3-2	Q9JKB3-2	Y-box-binding protein 3	Ybx3			-
1236	68837968	59771972	49267028	65959044	71401016	61157008	67364960	74894960	68308976	67002040				6	6	6	404	404	404	26068	14256	7500300000	378	-0.0345318	0.776667	0.85632	NaN	Q9JKD3;A0A1L1SVG3;A0A1L1SRT6	Q9JKD3;A0A1L1SVG3;A0A1L1SRT6	Secretory carrier-associated membrane protein 5	Scamp5
1237	18048998	16968992	16182993	19133988	11659004	17990012	13152992	14784999	12600994	11005998				15	15	3	355	355	122	57034	29517	3742800000	449	0.478699	0.0105454	0.0454369	NaN	Q9JKF6	Q9JKF6	Nectin-1	Pvrl1
1238	16110009	14244002	14481008	14238993	17516000	15424999	9891597	9811795	11972996	8.3551e+06				14	14	13	459	459	436	3951	31049	2682000000	553	0.743186	0.000150226	0.00279587	NaN	Q9JKK7;A0A1L1SU70;Q9JKK7-3;Q9JKK7-2;A0A1L1SRR7	Q9JKK7;A0A1L1SU70;Q9JKK7-3	Tropomodulin-2	Tmod2			+
1239	20440990	22645996	23046008	24355988	7.4448e+06	20745998	17361990	19006994	17565998	17213998				38	38	38	469	469	469	11118	32331	7232500000	1578	0.176356	0.551612	0.677507	NaN	Q9JKR6;F6TRP3;A0A1L1SQ34;E0CYZ2	Q9JKR6	Hypoxia up-regulated protein 1	Hyou1
1240	16564992	17415002	18156000	16907006	23947986	17820992	16931992	18588994	17705004	32395012				36	36	36	768	768	768	45343	32331	10350000000	994	-0.050013	0.79367	0.870309	NaN	Q9JL35	Q9JL35	High mobility group nucleosome-binding domain-containing protein 5	Hmgn5
1241	22689000	20404000	21703002	22438008	19024994	24847986	21010010	12497996	13448008	14792995				30	27	26	525	499	486	60924	12654	5547700000	768	0.643818	0.00148987	0.0125561	NaN	Q9JLB0-2;Q9JLB0;E9PWC5	Q9JLB0-2;Q9JLB0	MAGUK p55 subfamily member 6	Mpp6			+
1242	10630002	10519000	7.1493e+06	7.1571e+06	13377998	10194005	5.7714e+06	11175998	10102997	12623004				33	33	33	378	378	378	10962	32331	2735900000	639	0.131741	0.589343	0.706368	NaN	Q9JLI8;Q9JLI8-2	Q9JLI8	Squamous cell carcinoma antigen recognized by T-cells 3	Sart3
1243	21705986	22601996	22028006	16827998	17112004	21039002	23705998	23093984	21255002	20768006				25	25	25	581	581	581	53514	32331	8126400000	1029	-0.0237787	0.840212	0.90215	NaN	Q9JLJ2;Q3U367	Q9JLJ2;Q3U367	4-trimethylaminobutyraldehyde dehydrogenase	Aldh9a1
1244	5.7738e+06	4046401	4211201	5.6392e+06	4023798	6.884e+06	4.5072e+06	4.3276e+06	4685597	2.6594e+06				31	31	31	176	176	176	28879	58908	649040000	335	0.453139	0.0712334	0.175143	NaN	Q9JLN9;Q9JLN9-2	Q9JLN9	Serine/threonine-protein kinase mTOR	Mtor
1245	15853004	7.6324e+06	16517995	14625000	5.2627e+06	11462001	19886012	10729998	18413008	10743994				41	41	41	499	499	499	88947	32331	6769500000	1089	-0.266895	0.450702	0.592098	NaN	Q9JLV5;E9Q4T8;F6ZZK0;F6UY44;F6R0N8	Q9JLV5;E9Q4T8	Cullin-3	Cul3
1246	20506006	15485992	19452000	16575003	25361992	15124996	52108020	47596012	43169988	57920968				6	6	6	328	328	328	22204	32069	6453200000	552	-1.31844	1.38203e-06	0.00013228	NaN	Q9JM62;Q9JM62-2;D3Z6V2	Q9JM62;Q9JM62-2	Receptor expression-enhancing protein 6	Reep6		-	-
1247	30780982	28833990	26751010	25704008	37679000	25127996	22405992	29995000	27455000	29825004				9	9	9	449	449	449	20524	44316	4646600000	326	0.203431	0.162239	0.301066	NaN	Q9JM76;H7BWZ3;D3Z2F7;D3Z2F8;A0A0G2JFK7	Q9JM76;H7BWZ3;D3Z2F7;D3Z2F8	Actin-related protein 2/3 complex subunit 3	Arpc3
1248	17969996	16931992	15551009	18494006	26512014	14448001	16945990	13682004	16752990	15228007				16	16	16	47	47	47	37869	32331	4039800000	782	0.323488	0.0786997	0.187982	NaN	Q9JM96;A2A6Q2;A2A6Q3	Q9JM96;A2A6Q2	Cdc42 effector protein 4	Cdc42ep4
1249	29790010	28190000	40177004	21747004	33395994	30952990	29217998	28447018	29142000	29000982				10	10	10	215	215	215	50849	12834	4169100000	305	0.181072	0.23837	0.38162	NaN	Q9JMD0-2;Q9JMD0;Q9JMD0-4;Q9JMD0-3;M0QWF0;Q8CCB2;B1AQG7	Q9JMD0-2;Q9JMD0;Q9JMD0-4;Q9JMD0-3;M0QWF0	BUB3-interacting and GLEBS motif-containing protein ZNF207	Znf207;Zfp207
1250	21985006	24771988	18877996	13208004	18534002	20394992	21630988	15945998	12056006	13900008				48	48	40	478	478	414	11919	32331	8788000000	1394	0.433967	0.0327984	0.101034	NaN	Q9JME5;A0A571BES1;A0A571BEW4	Q9JME5;A0A571BES1;A0A571BEW4	AP-3 complex subunit beta-2	Ap3b2
1251	80675056	81184024	85624968	81809048	87639992	69662032	67791040	84291960	74007032	119300016				13	10	10	683	673	673	2243	32331	23366000000	862	0.0603067	0.687182	0.781699	NaN	Q9JMG7;Q9JMG7-2	Q9JMG7;Q9JMG7-2	Hepatoma-derived growth factor-related protein 3	Hdgfrp3
1252	15014998	15231007	18014002	17322988	17831008	14945997	16626997	16268005	13834009	15765992				23	23	22	493	493	468	67083	31499	4377400000	603	0.186273	0.128135	0.255508	NaN	Q9JMH6;Q9JMH6-2;A0A1W2P6U1	Q9JMH6;Q9JMH6-2	Thioredoxin reductase 1, cytoplasmic	Txnrd1
1253	33726996	38842996	27913006	29200002	19912006	33600024	30439992	26009992	25072014	25688992				13	13	5	684	684	254	21782	14571	17089000000	915	0.281701	0.111031	0.234301	NaN	Q9QUI0;A0A0A6YXF6	Q9QUI0;A0A0A6YXF6	Transforming protein RhoA	Rhoa
1254	39826012	36325012	38267976	39463000	49137972	46834972	42399992	42988988	41304976	46780020				16	16	16	675	675	675	27372	32331	15001000000	1007	0.0527205	0.659791	0.760206	NaN	Q9QUM9;E0CXB1;E0CYT2	Q9QUM9;E0CXB1	Proteasome subunit alpha type-6	Psma6
1255	416010240	178150080	228929856	364900128	241700016	229020080	161969904	346019872	165730080	290060032				37	37	37	654	654	654	80751	32331	24088000000	1400	0.33491	0.257284	0.405124	NaN	Q9QUR6	Q9QUR6	Prolyl endopeptidase	Prep
1256	13828998	8760003	6.0888e+06	9788499	12497004	6834204	6.7292e+06	7844301	9612497	11881993				11	11	11	721	721	721	1837	24477	2103900000	363	0.186282	0.47823	0.616427	NaN	Q9QUR7;Q3ULQ2	Q9QUR7	Peptidyl-prolyl cis-trans isomerase NIMA-interacting 1	Pin1
1257	248149920	174439888	230710048	208649888	408170080	230980144	482820096	461860128	500229888	563580096				25	25	24	746	746	746	28016	32331	140390000000	3889	-0.934689	0.000481345	0.00608493	NaN	Q9QW08;A0A087WS02;A0A087WRK4	Q9QW08;A0A087WS02	Phosducin	Pdc			-
1258	5.8828e+06	5035003	6.2216e+06	6475603	4693899	5744799	4.9366e+06	4968901	5044898	7.1459e+06				8	8	7	276	276	235	35747	18544	724260000	221	0.166917	0.338569	0.488355	NaN	Q9QWH1-2;Q9QWH1;B1ASA3;B1ASA2	Q9QWH1-2;Q9QWH1	Polyhomeotic-like protein 2	Phc2
1259	4398699	4.9507e+06	5.5172e+06	4.8032e+06	6986504	7.4454e+06	6601200	6183997	5.2873e+06	5.4452e+06				10	10	5	254	254	12	56802	14088	783480000	233	0.0473861	0.788374	0.86663	NaN	Q9QXE7	Q9QXE7	F-box-like/WD repeat-containing protein TBL1X	Tbl1x
1260	13003002	10747006	11246998	11531005	10890997	13879992	11377002	12169994	9919006	9764303				23	20	20	356	314	314	9755	72156	1117200000	228	0.253635	0.0786017	0.187982	NaN	Q9QXK3-4;Q9QXK3;Q9QXK3-3;Q9QXK3-2	Q9QXK3-4;Q9QXK3	Coatomer subunit gamma-2	Copg2
1261	4.5234e+06	4.3533e+06	7.1507e+06	4.346e+06	4.7097e+06	3.9086e+06	478290	7.189e+06	1.4585e+06	1.4109e+06				221	221	1	52	52	5	51643	32331	17990000000	2610	1.65662	0.00822523	0.0380096	NaN	Q9QXS1-13	Q9QXS1-13	Plectin	Plec		+	+
1262	22658992	23943998	19554002	20009012	36578984	19437990	18367008	16895990	15359006	8491801				25	25	25	421	421	421	72416	32331	5667600000	683	0.821654	0.00364337	0.0229207	NaN	Q9QXS6-3;A0A0R4J1E3;Q9QXS6;Q9QXS6-2;F7CPL2	Q9QXS6-3;A0A0R4J1E3;Q9QXS6;Q9QXS6-2	Drebrin	Dbn1			+
1263	9430703	9673794	9146899	13584009	6330003	10170003	8461498	9290701	6921697	5.9765e+06				29	29	16	593	593	368	6082	24898	2545500000	604	0.4456	0.0497699	0.13602	NaN	Q9QXY6	Q9QXY6	EH domain-containing protein 3	Ehd3
1264	32491992	33790016	33134014	39717012	27037982	34464016	32850018	35057020	31096014	35219008				8	8	8	292	292	292	39278	32331	4366900000	351	0.105584	0.384401	0.53485	NaN	Q9QY42-2;Q9QY42;Q9QY42-3	Q9QY42-2;Q9QY42;Q9QY42-3	Prosaposin receptor GPR37	Gpr37
1265	17057996	15907991	16107006	18163010	11147002	16961006	16786002	14658992	15912997	14779995				8	8	8	393	393	393	37895	27142	2371300000	444	0.136617	0.387277	0.535553	NaN	Q9QYA2;G3UY77	Q9QYA2	Mitochondrial import receptor subunit TOM40 homolog	Tomm40
1266	30061020	33796984	27822004	35586988	37937020	29181016	30710986	34101020	25733998	30153006				26	25	1	416	405	14	78776	32331	10347000000	1342	0.218409	0.0794421	0.189081	NaN	Q9QYB5;A0A494BAX9;A0A494BBK1;A0A494B969	Q9QYB5	Gamma-adducin	Add3
1267	59625016	31824984	58558964	40625996	40663988	54013016	37482992	10620001	72534952	29473008				27	25	25	443	421	421	80641	30086	6030400000	611	0.742605	0.10232	0.223218	NaN	Q9QYB8;Q9QYB8-2;Q9QYB8-3;A0A0N4SWF0	Q9QYB8;Q9QYB8-2;Q9QYB8-3	Beta-adducin	Add2
1268	41752992	40250000	45760980	42975976	49653020	42591012	42852008	44595024	41943980	43851988				31	31	0	487	487	0	80646	32331	24335000000	1816	0.133378	0.182639	0.324155	NaN	Q9QYC0	Q9QYC0	Alpha-adducin	Add1
1269	17232008	18016002	17506994	16438000	22487008	21802998	28729006	26123994	32334978	30685986				17	17	17	643	643	643	41555	32331	4762800000	677	-0.524663	0.00155224	0.0128395	NaN	Q9QYF9;Q8VCV2;Q8CBD0	Q9QYF9;Q8VCV2;Q8CBD0	Protein NDRG3	Ndrg3			-
1270	60673000	49651972	55047012	46966984	58505028	52543984	52733972	51722976	51856972	76714048				20	20	2	703	703	62	3928	32331	30571000000	1785	0.0232502	0.868766	0.92203	NaN	Q9QYG0-2;A0A2I3BPW0;A0A2I3BPL1;A0A2I3BS20	Q9QYG0-2;A0A2I3BPW0;A0A2I3BPL1	Protein NDRG2	Ndrg2
1271	9251295	7.5089e+06	8984095	8.1538e+06	9972206	11094001	10908001	8875295	6.4584e+06	8902100				18	18	18	397	397	397	56475	11686	1173200000	330	0.189151	0.280834	0.429586	NaN	Q9QYI3;A0A6I8MWZ1;A0A6I8MX00;A0A6I8MWX8;A0A6I8MWY7;A0A6I8MWZ9;F7BTP8;A2A5E1;A0A6I8MWW2;A0A6I8MX31;A0A6I8MWZ5;A0A6I8MWW0	Q9QYI3;A0A6I8MWZ1;A0A6I8MX00;A0A6I8MWX8;A0A6I8MWY7;A0A6I8MWZ9;F7BTP8	DnaJ homolog subfamily C member 7	Dnajc7
1272	17097010	21705010	18473992	19498010	17529992	19805988	22250014	18550990	19307010	22655008				8	8	7	312	312	281	35593	1788	1245200000	201	-0.000395376	0.997206	0.998613	NaN	Q9QYI5;Q9QYI5-1;Q9QYI5-2;A0A087WR37;A0A087WP03;A0A087WPZ9	Q9QYI5;Q9QYI5-1;Q9QYI5-2	DnaJ homolog subfamily B member 2	Dnajb2
1273	27147014	30879010	31981000	29948996	30490984	37340988	28386006	23759998	20004012	25777992				20	20	20	536	536	536	45745	28608	8575000000	732	0.476979	0.00217147	0.016347	NaN	Q9QYJ0	Q9QYJ0	DnaJ homolog subfamily A member 2	Dnaja2
1274	8.3521e+06	7637898	7407605	8521604	7.4633e+06	7.4043e+06	6496904	8424596	8595502	6.7623e+06				13	13	12	403	403	368	38167	19603	1111600000	341	0.170727	0.235101	0.379241	NaN	Q9QYJ3;Q3TYL7	Q9QYJ3;Q3TYL7	DnaJ homolog subfamily B member 1	Dnajb1
1275	5.8662e+06	7072496	6576496	5235399	7218101	5.982e+06	6.2594e+06	3.3896e+06	4.8907e+06	4.0621e+06				58	56	56	153	149	149	55083	14174	1533200000	389	0.594033	0.00535924	0.0287982	NaN	Q9QYX7;Q9QYX7-2;S4R2E0	Q9QYX7;Q9QYX7-2	Protein piccolo	Pclo			+
1276	14748998	10702003	12674995	12483002	12483002	16693008	8305501	9723506	9720395	10543003				20	20	20	831	831	831	3646	10605	3944400000	641	0.583011	0.00336876	0.0215988	NaN	Q9QZD9;A2AE03	Q9QZD9;A2AE03	Eukaryotic translation initiation factor 3 subunit I	Eif3i			+
1277	22064002	20226014	20339012	24028986	25048988	22945014	22792996	21101008	23320012	23352006				18	18	18	755	755	755	32926	32331	5511200000	786	0.102474	0.399652	0.542276	NaN	Q9QZE7;A0A1D5RLR0	Q9QZE7;A0A1D5RLR0	Translin-associated protein X	Tsnax
1278	17716010	23785990	18676988	22786006	22313996	18878994	18348006	17718000	15065006	18874002				13	13	10	282	282	212	6735	32331	5124800000	899	0.357532	0.00935257	0.0416714	NaN	Q9QZM0	Q9QZM0	Ubiquilin-2	Ubqln2
1279	84093056	84479952	82381024	73434048	79812040	72267992	54880968	61246012	63401960	58225004				21	19	19	608	538	538	39735	32331	72397000000	2371	0.536575	6.86213e-05	0.00164201	NaN	Q9QZQ8;Q9QZQ8-2	Q9QZQ8;Q9QZQ8-2	Core histone macro-H2A.1	H2afy			+
1280	70620960	67541984	73706000	75567008	78615976	69095000	74003024	84235040	54971012	73570968				21	20	20	873	83	83	18521	32331	39865000000	1435	0.151084	0.206947	0.352436	NaN	Q9R0P5	Q9R0P5	Destrin	Dstn
1281	163670016	140310048	150389968	147900032	178729936	178340016	106180064	216250112	119950024	119589944				16	16	16	731	731	731	24838	32331	58436000000	1531	0.359603	0.0612117	0.157134	NaN	Q9R0P9	Q9R0P9	Ubiquitin carboxyl-terminal hydrolase isozyme L1	Uchl1
1282	22008008	19869010	22458010	22316004	23722990	25618006	22142990	21850004	20899002	14519003				20	20	19	60	60	538	41626	32331	5825600000	696	0.324049	0.0441733	0.126474	NaN	Q9R0Q6;A0A0G2JF52;D3YVI5	Q9R0Q6;A0A0G2JF52	Actin-related protein 2/3 complex subunit 1A	Arpc1a
1283	51521028	51722016	50198020	49473024	57102996	56611020	55368012	50088968	48574992	44624984				9	9	9	544	544	544	18721	32331	20191000000	712	0.209317	0.0479805	0.132839	NaN	Q9R0Q7;D3Z7C6	Q9R0Q7;D3Z7C6	Prostaglandin E synthase 3	Ptges3
1284	60093988	48295992	45131024	45477996	67342968	39418992	32874002	24667994	26250986	33913988				19	19	19	804	804	804	21539	32331	24622000000	1241	0.901952	0.000147908	0.00279151	NaN	Q9R0Y5;Q9R0Y5-2;Z4YN97;A0A0A6YXW8	Q9R0Y5;Q9R0Y5-2	Adenylate kinase isoenzyme 1	Ak1			+
1285	8643398	9571701	11511006	16101002	10569995	12760999	8719701	9870303	16010004	20282004				27	27	23	427	427	37	75029	2573	3463100000	573	-0.0757028	0.777078	0.85632	NaN	Q9R190	Q9R190	Metastasis-associated protein MTA2	Mta2
1286	9054196	11528002	9886995	11113996	7852405	9909201	19919008	14466006	19847010	20201988				19	19	19	371	371	371	63634	1209	2340900000	322	-0.78841	0.000201228	0.00328836	NaN	Q9R1C6;F2Z490	Q9R1C6;F2Z490	Diacylglycerol kinase epsilon	Dgke			-
1287	35816996	32851018	37401020	37424020	36464020	42847988	38062012	40179024	40102020	33645984				14	14	14	632	632	632	2947	32331	8975600000	725	0.0839761	0.47229	0.610876	NaN	Q9R1P0;E9PW69;E9Q0X0	Q9R1P0;E9PW69	Proteasome subunit alpha type-4;Proteasome subunit alpha type	Psma4
1288	17800012	19649006	18465006	16795992	20801008	19857008	21285006	20488988	24420990	16925994				12	12	12	556	556	556	22965	27728	3895800000	552	-0.00803539	0.949534	0.972021	NaN	Q9R1P1	Q9R1P1	Proteasome subunit beta type-3	Psmb3
1289	21550008	37498012	24072992	25434992	22141996	27053000	26595988	27271010	23606012	21083998				13	13	13	607	607	607	22906	78018	6123200000	517	0.19689	0.186691	0.328733	NaN	Q9R1P3	Q9R1P3	Proteasome subunit beta type-2	Psmb2
1290	30963018	32012982	35979024	26161010	36824996	31106994	32594002	34611000	39977992	33325998				22	22	22	817	817	817	29546	32331	13856000000	1050	-0.00992371	0.93385	0.961105	NaN	Q9R1P4;A0A1B0GS70	Q9R1P4;A0A1B0GS70	Proteasome subunit alpha type-1	Psma1
1291	37472984	42604020	43653004	51764020	51322992	36314016	29969988	30400016	35000012	30299984				17	17	13	854	854	693	2247	32331	14321000000	1016	0.591577	0.000672562	0.00744821	NaN	Q9R1Q8	Q9R1Q8	Transgelin-3	Tagln3			+
1292	13357003	18047994	18178002	16238008	7.0026e+06	18269990	15704000	11682998	15222008	8.2126e+06				11	11	11	324	324	324	51007	1622	2686700000	438	0.351852	0.236731	0.380816	NaN	Q9R1Q9;Q3TKX1;B7FAU3;B7FAU7;F6X9J0;F6ZE56	Q9R1Q9;Q3TKX1;B7FAU3	V-type proton ATPase subunit S1	Atp6ap1
1293	30516996	31172988	35637980	40970988	36234984	39473020	33692992	36591996	36622004	41491996				28	28	28	743	743	743	3862	32331	13959000000	1158	0.0569031	0.659322	0.760206	NaN	Q9R1T2;Q9R1T2-2	Q9R1T2;Q9R1T2-2	SUMO-activating enzyme subunit 1;SUMO-activating enzyme subunit 1, N-terminally processed	Sae1
1294	16992002	20027988	19403994	17822994	18131006	20374994	16637002	15883991	16123006	15724007				7	6	6	162	136	136	38807	80531	3212100000	280	0.340825	0.00525218	0.0284936	NaN	Q9R226;A0A2R8VJR4;A0A2R8VHM1	Q9R226;A0A2R8VJR4	KH domain-containing, RNA-binding, signal transduction-associated protein 3	Khdrbs3
1295	17316990	15734009	18395004	17187006	19996000	23412998	20055996	15189000	19902004	15822999				8	8	8	515	515	515	24794	88288	2895800000	368	0.192427	0.238334	0.38162	NaN	Q9WTL7	Q9WTL7	Acyl-protein thioesterase 2	Lypla2
1296	27713998	27961982	26879984	29114004	34633980	28369986	32854014	30893996	28735008	33389990				27	27	27	553	553	553	51112	32331	9929200000	1228	0.00350948	0.973628	0.984664	NaN	Q9WTM5;A0A1B0GSR4;A0A1B0GRW3;A0A1B0GT54;A0A1B0GR89;A0A1B0GRT1	Q9WTM5	RuvB-like 2	Ruvbl2
1297	12977996	11826999	14265995	16465993	7.0639e+06	12213999	11343000	15860992	17030010	14606991				16	16	16	771	771	771	25426	1514	3584800000	606	-0.149155	0.513556	0.649826	NaN	Q9WTP7;F6RP11	Q9WTP7	GTP:AMP phosphotransferase AK3, mitochondrial	Ak3
1298	29328994	35238012	35349996	40162984	39840020	33899016	27750002	32473010	23688986	28416984				14	14	14	797	797	797	13651	32331	7197600000	591	0.462026	0.00184926	0.014407	NaN	Q9WTT4;B0V2H4;G5E923	Q9WTT4;B0V2H4;G5E923	V-type proton ATPase subunit G 2	Atp6v1g2
1299	40830016	35626012	40700024	38405992	45262000	40828020	32119984	42575024	25963988	43167992				15	15	15	779	779	779	18672	32331	11366000000	814	0.307472	0.0519291	0.140576	NaN	Q9WTX5;E9PUV4;E9Q3Q7	Q9WTX5	S-phase kinase-associated protein 1	Skp1
1300	14478003	11855992	14314001	13600002	13943998	11049006	9271694	14765992	12240995	11548992				43	43	1	549	549	16	96772	32331	5929100000	1116	0.274288	0.0941412	0.21273	NaN	Q9WU78-3	Q9WU78-3	Programmed cell death 6-interacting protein	Pdcd6ip
1301	16891010	16946998	25637014	20884006	17712988	16506992	19740998	24038010	21143008	22758006				30	30	30	501	501	501	65696	20034	8958900000	1210	-0.0958051	0.51943	0.65417	NaN	Q9WUA2;A0A087WPV4;A0A087WS80;A0A087WQ15	Q9WUA2	Phenylalanine--tRNA ligase beta subunit	Farsb
1302	78626992	62429032	76915024	74304976	68996960	90902976	49750008	63947964	50687984	68305992				76	76	60	748	748	606	97285	32331	68909000000	4183	0.497196	0.00418167	0.0249042	NaN	Q9WUB3;E9PUM3	Q9WUB3;E9PUM3	Glycogen phosphorylase, muscle form;Alpha-1,4 glucan phosphorylase	Pygm
1303	31867002	36290020	35636000	28160014	37990976	28559994	27619994	35190988	25400010	32626984				15	15	15	504	504	504	27341	32331	7136000000	537	0.252482	0.0497357	0.13602	NaN	Q9WUK2;Q9WUK2-2	Q9WUK2;Q9WUK2-2	Eukaryotic translation initiation factor 4H	Eif4h
1304	39085004	37046984	37643000	37867016	59730028	44194972	78641024	73512048	68191040	78362984				16	16	16	885	885	885	20486	32331	22003000000	1093	-0.710751	0.000262265	0.00397911	NaN	Q9WUL7;A0A494BAJ6	Q9WUL7;A0A494BAJ6	ADP-ribosylation factor-like protein 3	Arl3			-
1305	20194004	14799999	19403994	23785014	18970994	25149998	15550001	17847990	14537000	10244006				15	15	15	316	316	316	53912	32331	4208700000	509	0.609151	0.00906602	0.0406303	NaN	Q9WUM3;A0A494B9Y4;D3YUG6;A0A494BAI1	Q9WUM3;A0A494B9Y4	Coronin-1B	Coro1b			+
1306	42207988	44167988	34208988	37460996	30771990	39560004	28782002	24207002	33728024	17364010				21	21	21	371	371	371	5312	21799	11521000000	813	0.70159	0.00177673	0.0141715	NaN	Q9WUM4;E9PX03;E9PZJ0;E9PVJ1;B9EIZ7;Q920M5-3;Q920M5-2;Q920M5;Q920M5-4	Q9WUM4	Coronin-1C	Coro1c			+
1307	40425988	29599998	28374000	26683014	15228007	31564018	36168984	39323996	40159004	42995980				12	12	12	358	358	358	36154	32331	14394000000	1008	-0.406612	0.0776706	0.186521	NaN	Q9WUM5;A0A0N4SVU4	Q9WUM5	Succinyl-CoA ligase [ADP/GDP-forming] subunit alpha, mitochondrial	Suclg1
1308	49597976	52206008	55806012	47485012	48526020	55296980	45800020	44260988	45822004	44937996				40	40	37	661	661	636	61554	32331	32568000000	2258	0.305008	0.00516044	0.0284698	NaN	Q9WV34;Q9WV34-2	Q9WV34;Q9WV34-2	MAGUK p55 subfamily member 2	Mpp2
1309	9240599	11089001	12555994	14908993	7834600	10814007	7.069e+06	7814201	12929000	12718992				16	16	16	447	447	447	44669	72088	2406200000	498	0.273366	0.265862	0.413289	NaN	Q9WV54;D3Z505	Q9WV54	Acid ceramidase;Acid ceramidase subunit alpha;Acid ceramidase subunit beta	Asah1
1310	48259996	52922968	53585976	49876980	28247004	47756992	40887004	46813988	41571996	43192024				23	23	6	651	651	257	27855	29926	22281000000	1253	0.207685	0.232809	0.37758	NaN	Q9WV55	Q9WV55	Vesicle-associated membrane protein-associated protein A	Vapa
1311	28523014	27310012	29816016	24283002	34915988	28800006	38212012	36739992	44088000	43772980				24	21	7	457	44	13	55832	32331	11743000000	996	-0.375562	0.0087369	0.039419	NaN	Q9WVE8;Q3UP40;A0A2R8W750	Q9WVE8	Protein kinase C and casein kinase substrate in neurons protein 2	Pacsin2
1312	11834006	14650990	17281996	15368999	11938001	13584009	10486993	12105998	15225007	13984004				18	18	18	537	537	537	42809	32331	4899500000	803	0.245666	0.141532	0.27171	NaN	Q9WVJ2;E9Q5I9;E9Q0U1;F6ZQQ3;F6PXS6;E9PY93	Q9WVJ2;E9Q5I9;E9Q0U1	26S proteasome non-ATPase regulatory subunit 13	Psmd13
1313	78566000	80916992	74933984	81200984	81213008	79386040	56852980	66838008	65495972	67389016				11	11	11	359	359	359	37505	32331	11660000000	557	0.429327	0.000500345	0.00619291	NaN	Q9WVT6;D3Z4J8	Q9WVT6	Carbonic anhydrase 14	Ca14
1314	14104991	12821998	12813999	13240996	12032996	13845994	7730803	6520999	10273994	6573401				22	22	22	364	364	364	77304	30608	2430800000	583	0.901769	8.7397e-05	0.0018889	NaN	Q9Z0E0-2;Q9Z0E0	Q9Z0E0-2;Q9Z0E0	Neurochondrin	Ncdn			+
1315	20627002	17892996	23093984	21073994	24970988	18764008	22889992	27731006	24810006	34974988				22	22	22	513	513	513	51065	32331	8833500000	1038	-0.261788	0.102065	0.223218	NaN	Q9Z0N1;A2AAW9;Q9Z0N2	Q9Z0N1;A2AAW9;Q9Z0N2	Eukaryotic translation initiation factor 2 subunit 3, X-linked;Eukaryotic translation initiation factor 2 subunit 3, Y-linked	Eif2s3x;Eif2s3y
1316	33256016	26290998	30849018	28744014	23029988	29589980	20995988	20847012	18016002	20725000				19	19	1	522	522	26	41614	32331	8544800000	867	0.616055	0.000530903	0.0064091	NaN	Q9Z0P4;Q3UZP7;A0A1W2P831	Q9Z0P4;Q3UZP7	Paralemmin-1	Palm			+
1317	3.9086e+06	3.4875e+06	4.2164e+06	5.7946e+06	5277303	3.5882e+06	11202670	7.62817e+06	12533886	13961947				15	1	1	395	6	6	33558	32331	253330000	155	-1.24284	9.00169e-05	0.00191464	NaN	Q9Z130	Q9Z130	Heterogeneous nuclear ribonucleoprotein D-like	Hnrnpdl		-	-
1318	15230000	22387990	18835988	21581000	18247010	17822004	13121000	10431006	11734996	11292993				26	26	25	56	56	56	6178	11532	3018900000	519	0.821891	3.45065e-05	0.00107532	NaN	Q9Z140;Q3UYN2;E9QA77;A0A0R4J1D0;P59108	Q9Z140;Q3UYN2	Copine-6	Cpne6			+
1319	14635000	15098005	17970994	14970994	16092000	16781010	9321102	24471990	9155598	23320012				16	16	16	463	463	463	4302	30022	4784400000	557	0.212462	0.440725	0.582168	NaN	Q9Z1A1;F6QJV5;B8JJG7;B8JJG8;B8JJG9	Q9Z1A1;F6QJV5;B8JJG7;B8JJG8		Tfg
1320	26988984	27784988	31917008	33320006	35541992	30728004	30518004	25865010	28523994	29629988				32	32	32	58	58	58	70568	32331	15011000000	1705	0.231986	0.0738546	0.179285	NaN	Q9Z1F9;H3BLR3;H3BLM2;A2BH29;H3BJQ2	Q9Z1F9	SUMO-activating enzyme subunit 2	Uba2
1321	74331992	57914996	65241028	63696016	72255952	69915024	66856036	60396972	23710010	73399976				34	34	34	775	775	775	43887	32331	29061000000	1662	0.499874	0.0721758	0.17623	NaN	Q9Z1G3;A0A2I3BPD0;A0A2I3BQD9;D3Z5W3;Q99L60-3;Q99L60;Q99L60-2	Q9Z1G3	V-type proton ATPase subunit C 1	Atp6v1c1
1322	272350144	189460032	257180112	218809920	315359872	250610112	331550016	399730240	386099872	414950112				15	15	15	746	746	746	25575	32331	63646000000	909	-0.505927	0.00522938	0.0284853	NaN	Q9Z1L4;B1AU64	Q9Z1L4;B1AU64	Retinoschisin	Rs1			-
1323	106439944	99881048	90149944	96944064	91672976	105570056	100169992	99921992	88925952	108400008				29	29	13	643	643	355	49035	32331	56116000000	2540	0.106668	0.297438	0.444334	NaN	Q9Z1N5;G3UXI6	Q9Z1N5	Spliceosome RNA helicase Ddx39b	Ddx39b
1324	26741992	24632992	27049996	29973000	31171998	30501990	15918994	17406992	10268997	21839000				16	16	16	801	801	801	27013	32331	6295200000	765	0.954144	0.000152371	0.00279696	NaN	Q9Z1Q5	Q9Z1Q5	Chloride intracellular channel protein 1	Clic1			+
1325	22830000	15910999	21423994	16126993	27401006	21114990	20770012	18117994	23015012	24695992				35	35	35	363	363	363	14021	24102	7268100000	1067	0.0450564	0.804824	0.877513	NaN	Q9Z1Q9;G3UY93;G3UZ22;G3UYW2;G3UZX1	Q9Z1Q9;G3UY93	Valine--tRNA ligase	Vars
1326	31500984	35606000	31650014	39241004	36804992	35876000	34048988	36163004	29459998	38826000				51	51	46	643	643	613	97765	32331	20586000000	1979	0.141172	0.212703	0.358971	NaN	Q9Z1X4-3;A0A1L1STE4;Q9Z1X4;Q9Z1X4-2;Q45VK5;A0A1L1SSU8;A0A1L1ST48;A0A1L1SQR7;A0A1L1SU19;A0A1L1SR62;A0A1L1SQ69	Q9Z1X4-3;A0A1L1STE4;Q9Z1X4;Q9Z1X4-2;Q45VK5	Interleukin enhancer-binding factor 3	Ilf3
1327	19819006	24188000	21567994	27031014	26394992	19393992	21133004	19378998	16258996	22731996				36	36	16	424	424	21	10698	32331	11520000000	1578	0.33236	0.029389	0.0928803	NaN	Q9Z1Z0;Q9Z1Z0-2;Q9Z1Z0-3;A0A0J9YUG0	Q9Z1Z0;Q9Z1Z0-2	General vesicular transport factor p115	Uso1
1328	15290990	19963010	22172988	18951992	20245008	17232008	12566008	12263997	14318997	14820009				20	20	20	614	614	614	38442	31795	6066800000	876	0.607558	0.000492496	0.0061677	NaN	Q9Z1Z2	Q9Z1Z2	Serine-threonine kinase receptor-associated protein	Strap			+
1329	115319952	101429992	113659968	114820048	117709976	120319928	128450048	106140064	98991056	120089976				25	25	1	577	577	6	33056	32331	42519000000	1864	0.130451	0.252268	0.399101	NaN	Q9Z204-2;Q9Z204-4;Q9Z204-3;A0A2I3BRM6	Q9Z204-2;Q9Z204-4;Q9Z204-3	Heterogeneous nuclear ribonucleoproteins C1/C2	Hnrnpc
1330	10268997	11388997	14117006	18437002	13478997	13273000	32162988	26394016	34236996	41307980				30	30	15	56	56	256	60335	32331	7522100000	878	-1.19901	2.11384e-05	0.000726295	NaN	Q9Z273;Q8K0Y6;A0A3B2W4A1;A0A3B2W7Y0;F7BGL3;F6R7T6	Q9Z273;Q8K0Y6;A0A3B2W4A1	Tubby-related protein 1	Tulp1		-	-
1331	430989888	434669888	358169952	390040096	481190016	445550080	422309824	415070272	391310176	486739904				29	29	29	798	798	798	36408	32331	164060000000	3687	0.0993995	0.366198	0.513233	NaN	Q9Z275;A0A0U1RQ07;A0A0U1RNL2;A0A0U1RP66;A0A0U1RPV9	Q9Z275;A0A0U1RQ07;A0A0U1RNL2	Retinaldehyde-binding protein 1	Rlbp1
1332	22612010	24912984	31091986	45572976	15881009	19620010	28386982	19293998	33788004	55986028				35	35	35	681	681	681	53575	32331	21750000000	1694	-0.225947	0.49392	0.630937	NaN	Q9Z2D6-2;Q9Z2D6;D3Z7U4;D3YY81	Q9Z2D6-2;Q9Z2D6	Methyl-CpG-binding protein 2	Mecp2
1333	71849960	69674008	75362976	84986968	39610980	76604992	97764968	91979024	93646048	82842040				30	30	30	622	622	622	50113	32331	43201000000	1927	-0.310406	0.126854	0.254813	NaN	Q9Z2I9	Q9Z2I9	Succinyl-CoA ligase [ADP-forming] subunit beta, mitochondrial	Sucla2
1334	26262998	20976012	25668996	28778996	32443016	27247008	40648024	29065008	31626006	29689984				15	15	4	469	469	117	47447	12347	4379100000	596	-0.167023	0.290422	0.438744	NaN	Q9Z2N8;A0A0A6YWG8;A0A0A6YWR1;A0A0A6YW15	Q9Z2N8;A0A0A6YWG8	Actin-like protein 6A	Actl6a
1335	50558012	52498988	52550028	51934020	53313000	54695032	42725012	46523016	44217004	44906996				24	24	2	61	61	33	42747	32331	20469000000	1427	0.358181	0.000924942	0.00911339	NaN	Q9Z2Q6;B7ZNM7;A0A338P729	Q9Z2Q6;B7ZNM7;A0A338P729	Septin-5	Septin5
1336	29210004	28332016	24135006	22548006	35862008	18816996	41820004	43456016	29016016	38901016				15	15	12	804	804	721	2701	32331	11198000000	831	-0.42663	0.0209161	0.0726103	NaN	Q9Z2R6;B1AQD9;B1AQD7	Q9Z2R6;B1AQD9;B1AQD7	Protein unc-119 homolog A	Unc119
1337	49365024	41303996	51600988	41562984	54417992	49600008	39765980	43318980	52530996	42642000				17	17	17	681	681	681	27855	32331	15605000000	1099	0.227253	0.104171	0.225873	NaN	Q9Z2U0;A0A338P7D7;Q9CWH6;B7ZMS4;A0A3Q4L361;A0A3Q4EHS3;A0A3Q4EG42	Q9Z2U0;A0A338P7D7	Proteasome subunit alpha type-7	Psma7
1338	76408968	58090988	67237016	66663012	101520016	83193032	73027032	61193000	66828024	89033944				14	14	14	714	714	714	26411	32331	20954000000	1144	0.1682	0.343354	0.491611	NaN	Q9Z2U1;A0A0G2JF97	Q9Z2U1	Proteasome subunit alpha type-5	Psma5
1339	103280048	87005960	83099048	85949000	133550072	90226016	104799936	96883968	133209912	120979976				18	16	16	537	472	472	45729	32331	28798000000	1449	-0.119688	0.461198	0.60217	NaN	Q9Z2X1;Q9Z2X1-2;J3QM80;J3QMT0;J3QP45;J3QNH2;J3QMV8	Q9Z2X1;Q9Z2X1-2;J3QM80;J3QMT0	Heterogeneous nuclear ribonucleoprotein F;Heterogeneous nuclear ribonucleoprotein F, N-terminally processed	Hnrnpf
1340	11920007	16658990	11859002	13142006	9693599	15883004	11920007	12073998	13133999	12031994				16	16	13	339	339	275	46789	16582	4253200000	552	0.199599	0.216814	0.361255	NaN	V9GX43;Q9Z0H4-9;Q9Z0H4-7;S4R1S7;S4R2U7;E9QA47;A0A0R4J2B0;Q9Z0H4-11;Q9Z0H4-5;Q9Z0H4-4;Q9Z0H4;Q9Z0H4-8;Q9Z0H4-2;Q9Z0H4-6;S4R2L5;S4R2S7;A3KGT0;S4R2J2	V9GX43;Q9Z0H4-9;Q9Z0H4-7;S4R1S7;S4R2U7;E9QA47;A0A0R4J2B0;Q9Z0H4-11;Q9Z0H4-5;Q9Z0H4-4;Q9Z0H4;Q9Z0H4-8;Q9Z0H4-2;Q9Z0H4-6;S4R2L5;S4R2S7	CUGBP Elav-like family member 2	Celf2
1341	2.0716e+07	2.1733e+07	2.2747e+07	NaN	2.28e+07	2.4052e+07	2.9055e+07	3.1738e+07	1.9172e+07	2.6443e+07				NaN	NaN	NaN	NaN	NaN	NaN	NaN	NaN	NaN	NaN	NaN	NaN	NaN	-0.224422	A0A023T778;Q9CQL1;G3UZW7			Magohb
1342	NaN	1.2549e+07	NaN	NaN	NaN	NaN	NaN	NaN	NaN	NaN				NaN	NaN	NaN	NaN	NaN	NaN	NaN	NaN	NaN	NaN	NaN	NaN	NaN	0	A0A075B5P3;A0A0A6YVP0;P01867-2;P01867;P01863;P01865			Ighg2b;Igh-3
1343	NaN	4.8027e+06	NaN	NaN	4.3327e+06	NaN	NaN	NaN	NaN	NaN				NaN	NaN	NaN	NaN	NaN	NaN	NaN	NaN	NaN	NaN	NaN	NaN	NaN	NaN	A0A075B5P6;A0A075B6A0;P01872;P01872-2			Ighm
1344	1.421e+07	2.361e+07	2.2795e+07	2.1866e+07	2.3281e+07	2.0454e+07	1.7929e+07	NaN	NaN	1.9406e+07				NaN	NaN	NaN	NaN	NaN	NaN	NaN	NaN	NaN	NaN	NaN	NaN	NaN	0.153143	A0A087WQE6;A0A087WNT1;P83940;A0A087WPE4			Tceb1
1345	1.027e+07	1.0848e+07	1.2088e+07	NaN	NaN	7.2503e+06	9.81821e+06	NaN	NaN	9.5566e+06				NaN	NaN	NaN	NaN	NaN	NaN	NaN	NaN	NaN	NaN	NaN	NaN	NaN	0.0373383	A0A087WNV1;A0A087WSR7;A0A087WR52;Q8K2K6-3;Q8K2K6-1;Q8K2K6;Q8K2K6-2;A0A087WRL1			Agfg1
1346	NaN	NaN	NaN	NaN	NaN	NaN	2.6861e+07	2.7755e+07	2.6764e+07	2.4611e+07				NaN	NaN	NaN	NaN	NaN	NaN	NaN	NaN	NaN	NaN	NaN	NaN	NaN	NaN	A0A087WPH7;F6Q2E3			Psmc3
1347	NaN	NaN	NaN	NaN	NaN	NaN	1.2382e+07	NaN	NaN	1.2381e+07				NaN	NaN	NaN	NaN	NaN	NaN	NaN	NaN	NaN	NaN	NaN	NaN	NaN	NaN	A0A087WQC2;Q3V0J1-3;Q3V0J1-2;A0A087WR42;Q3V0J1			Tmem237
1348	1.0338e+07	NaN	NaN	7.797e+06	1.5682e+07	7.7228e+06	1.7361e+07	1.9497e+07	1.9795e+07	2.1703e+07				NaN	NaN	NaN	NaN	NaN	NaN	NaN	NaN	NaN	NaN	NaN	NaN	NaN	-0.974219	A0A087WQU9;K3W4N9;D3Z0G8;Q6P7F1-3;Q6P7F1;Q6P7F1-4			Mpp4				+
1349	NaN	NaN	2.2867e+06	NaN	2.5752e+06	NaN	NaN	NaN	NaN	NaN				NaN	NaN	NaN	NaN	NaN	NaN	NaN	NaN	NaN	NaN	NaN	NaN	NaN	NaN	A0A087WQV4;Q8CGA4			Mturn
1350	6.7068e+06	3.5084e+06	6.6039e+06	5.8056e+06	6.6272e+06	4.6479e+06	NaN	4.9177e+06	3.2286e+06	4.7265e+06				NaN	NaN	NaN	NaN	NaN	NaN	NaN	NaN	NaN	NaN	NaN	NaN	NaN	0.383808	A0A087WRE8;E9QNY9;A0A087WQF1;A0A087WRK0;Q80TV8-2;A0A087WQ31;E9QKH0;E9Q6L0;J3QP81;A0A087WS18;A0A087WP42;A0A087WQ95;A0A087WNW8;Q80TV8;A0A0A6YXZ1;A0A0N4SVH2;A0A0A6YWK1;A0A0N4SUT7;A0A087WRU7			Clasp1
1351	5.7829e+06	NaN	NaN	4.7695e+06	4.4652e+06	NaN	7.3518e+06	7.7028e+06	5.4605e+06	7.0771e+06				NaN	NaN	NaN	NaN	NaN	NaN	NaN	NaN	NaN	NaN	NaN	NaN	NaN	-0.459133	Q6GTL7;A0A087WRG0;A0A087WRM7;B2Z892;P70265;B2Z893;B2Z894;B2Z891;Q6DTY7-2;Q6DTY7-6;Q6DTY7-5;Q6DTY7;A0A087WRW5;P70266-2;P70266			Pfkfb2
1352	NaN	NaN	1.3173e+07	NaN	1.375e+07	1.2149e+07	NaN	9.1681e+06	NaN	7.9608e+06				NaN	NaN	NaN	NaN	NaN	NaN	NaN	NaN	NaN	NaN	NaN	NaN	NaN	0.606445	Q8BG73;A0A087WS96;A0A087WQU5			Sh3bgrl2				+
1353	6.3048e+06	8.1975e+06	6.4748e+06	8.7714e+06	5.5716e+06	8.4695e+06	NaN	6.1506e+06	5.4038e+06	3.6273e+06				NaN	NaN	NaN	NaN	NaN	NaN	NaN	NaN	NaN	NaN	NaN	NaN	NaN	0.542075	Q8C3V4;A0A087WSP5;P42225;Q99K94;Q8CFQ1;A0A087WRI1;A0A087WSQ5			Stat1
1354	7.1649e+06	6.4557e+06	NaN	5.799e+06	8.0651e+06	6.2277e+06	NaN	NaN	5.347e+06	3.8269e+06				NaN	NaN	NaN	NaN	NaN	NaN	NaN	NaN	NaN	NaN	NaN	NaN	NaN	0.566091	S4R2J9;A0A0A0MQ79;Q3TLH4-5;Q3TLH4;S4R294;S4R2E2;S4R298;S4R2L9;S4R209			Prrc2c
1355	NaN	NaN	NaN	NaN	NaN	NaN	NaN	1.0737e+07	7.2182e+06	6.8476e+06				NaN	NaN	NaN	NaN	NaN	NaN	NaN	NaN	NaN	NaN	NaN	NaN	NaN	NaN	A0A0A0MQD1;Q8K1H1			Tdrd7
1356	NaN	3.2918e+06	NaN	NaN	3.1271e+06	NaN	NaN	NaN	NaN	NaN				NaN	NaN	NaN	NaN	NaN	NaN	NaN	NaN	NaN	NaN	NaN	NaN	NaN	NaN	Q8K2H2;A0A0A0MQF5;F6VDQ9			Otud6b
1357	2.1379e+06	1.7114e+06	1.8704e+06	2.4735e+06	2.6576e+06	2.394e+06	NaN	NaN	1.9871e+06	2.7038e+06				NaN	NaN	NaN	NaN	NaN	NaN	NaN	NaN	NaN	NaN	NaN	NaN	NaN	-0.0876897	A0A0A0MQN4;Q9D906;S4R2T5;S4R2D5;S4R2P7;S4R1T0;S4R1N8			Atg7
1358	1.9931e+07	1.764e+07	1.9252e+07	NaN	1.7963e+07	NaN	3.6038e+07	2.2739e+07	3.4537e+07	3.0199e+07				NaN	NaN	NaN	NaN	NaN	NaN	NaN	NaN	NaN	NaN	NaN	NaN	NaN	-0.703358	A0A0A0MQN6;O54751;G3UXU9;G3UZE2			Crx				+
1359	NaN	NaN	NaN	NaN	6.0063e+06	NaN	NaN	NaN	NaN	NaN				NaN	NaN	NaN	NaN	NaN	NaN	NaN	NaN	NaN	NaN	NaN	NaN	NaN	0	A0A0A6YXC8;E9QKR1;A0A0A6YW06;J3QNM3;E9QKQ9;E9QLZ9;Q03173-6;Q03173-3;Q03173-4;Q03173-5;Q03173;Q03173-2			Enah
1360	NaN	NaN	NaN	NaN	NaN	NaN	NaN	NaN	5.4099e+06	6.1715e+06				NaN	NaN	NaN	NaN	NaN	NaN	NaN	NaN	NaN	NaN	NaN	NaN	NaN	NaN	A0A0A6YW28;P35123;A0A0A6YVY7;A0A0A6YWM7;A0A0A6YW63			Usp4
1361	NaN	NaN	NaN	NaN	NaN	NaN	5.3438e+06	NaN	NaN	NaN				NaN	NaN	NaN	NaN	NaN	NaN	NaN	NaN	NaN	NaN	NaN	NaN	NaN	0	Q80XD3;A0A0A6YW36;O54829;Q45FE1;Q45FE2;A0A0A6YVV6			Rgs7
1362	NaN	NaN	NaN	NaN	NaN	NaN	NaN	5.5528e+06	NaN	NaN				NaN	NaN	NaN	NaN	NaN	NaN	NaN	NaN	NaN	NaN	NaN	NaN	NaN	0	A0A0A6YW80;G3X8Y3;Q80UM3;A0A0A6YX86;A0A0A6YXF4			Naa15
1363	NaN	NaN	NaN	NaN	NaN	NaN	6.4728e+07	7.2095e+07	7.2425e+07	6.614e+07				NaN	NaN	NaN	NaN	NaN	NaN	NaN	NaN	NaN	NaN	NaN	NaN	NaN	NaN	A0A0A6YW86			Atp6v1h
1364	1.0384e+06	NaN	NaN	NaN	NaN	1.3755e+06	NaN	NaN	NaN	939300				NaN	NaN	NaN	NaN	NaN	NaN	NaN	NaN	NaN	NaN	NaN	NaN	NaN	0.347502	A0A0A6YWG7;E9QNQ4;Q8CHG7;Q5NCJ4;Q5NCJ5;A0A5F8MPT3;Q5NCJ0;B2RUJ6;Q5NCJ1			Rapgef2
1365	4.8571e+06	6.6486e+06	5.6706e+06	4.4293e+06	4.8599e+06	5.7695e+06	NaN	NaN	3.7197e+06	NaN				NaN	NaN	NaN	NaN	NaN	NaN	NaN	NaN	NaN	NaN	NaN	NaN	NaN	0.516996	A0A0A6YWM5;E9QKE4;Q8BMG7;Q8BMG7-2			Rab3gap2
1366	NaN	NaN	2.3041e+06	3.8088e+06	2.0273e+06	2.7816e+06	NaN	NaN	2.1163e+06	NaN				NaN	NaN	NaN	NaN	NaN	NaN	NaN	NaN	NaN	NaN	NaN	NaN	NaN	0.325709	A0A0A6YX71;Q6PGN3-5;Q6PGN3-4;Q6PGN3-3;A0A0A6YWI6;Q6PGN3-6;Q6PGN3-2;Q6PGN3;A0A0A6YX33			Dclk2
1367	1.4631e+06	NaN	NaN	NaN	NaN	NaN	NaN	NaN	NaN	NaN				NaN	NaN	NaN	NaN	NaN	NaN	NaN	NaN	NaN	NaN	NaN	NaN	NaN	0	A0A0A6YXY1;A0A0A6YX97;A2APZ3;Q8R2U4			Ntmt1
1368	2.6573e+07	1.8833e+07	NaN	1.8729e+07	NaN	2.2441e+07	5.76187e+07	2.5955e+08	2.831e+08	8.68274e+07				NaN	NaN	NaN	NaN	NaN	NaN	NaN	NaN	NaN	NaN	NaN	NaN	NaN	-2.69281	A0A0A6YY47;P13595-2;E9Q589;P13595-3;A0A0A6YWU2;P13595-4			Ncam1				+
1369	NaN	NaN	2.1118e+06	NaN	NaN	3.5709e+06	NaN	NaN	NaN	NaN				NaN	NaN	NaN	NaN	NaN	NaN	NaN	NaN	NaN	NaN	NaN	NaN	NaN	NaN	A0A0G2JDI9;P55096			Abcd3
1370	NaN	NaN	NaN	NaN	1.5568e+07	NaN	NaN	NaN	NaN	NaN				NaN	NaN	NaN	NaN	NaN	NaN	NaN	NaN	NaN	NaN	NaN	NaN	NaN	0	A0A0G2JE32;A0A0G2JGL0;P61079;A0A494BAN1;A0A494BA56;A0A0G2JF40;Q05CK8;A0A0G2JGZ3;Q6ZWY6			Ube2d3
1371	NaN	NaN	NaN	4.0962e+06	NaN	NaN	2.2047e+06	2.2265e+06	2.0157e+06	NaN				NaN	NaN	NaN	NaN	NaN	NaN	NaN	NaN	NaN	NaN	NaN	NaN	NaN	0.932072	A0A0G2JEU6;S4R1K5;B1AXI2;A0A0G2JE35;A0A0G2JEH1;B1AXI4;B1AXI6;Q3UTH8-2;Q3UTH8-3;Q3UTH8-4;Q3UTH8;A0A0G2JEU0;A0A0G2JFA1;S4R1A7;E0CX56;Q7TNR9			Arhgef9
1372	4.6179e+06	NaN	NaN	3.7288e+06	4.8567e+06	4.9035e+06	3.7469e+06	4.2298e+06	4.9166e+06	NaN				NaN	NaN	NaN	NaN	NaN	NaN	NaN	NaN	NaN	NaN	NaN	NaN	NaN	0.0752846	A0A0G2JEC4;Q9JK48;Q9JK48-2;Q9JK48-3;A0A0G2JE45;A0A0G2JF57			Sh3glb1
1373	8.0421e+06	1.1251e+07	1.173e+07	1.1587e+07	9.7929e+06	NaN	NaN	NaN	NaN	1.1714e+07				NaN	NaN	NaN	NaN	NaN	NaN	NaN	NaN	NaN	NaN	NaN	NaN	NaN	-0.174592	A0A0G2JEP0;Q61584-4;Q61584-3;Q61584;Q61584-2;Q61584-5;Q61584-6;Q61584-7;A0A0H2UH27;A0A0G2JGL6			Fxr1
1374	NaN	NaN	NaN	NaN	NaN	4.7442e+06	NaN	NaN	NaN	NaN				NaN	NaN	NaN	NaN	NaN	NaN	NaN	NaN	NaN	NaN	NaN	NaN	NaN	0	A0A0G2JFB2;Q80VL1;A0A0G2JFE0;A0A0G2JE08;A0A0G2JFP5;A0A0G2JEH9			Tdrkh
1375	NaN	NaN	NaN	9.3973e+06	NaN	NaN	9.0429e+06	8.7841e+06	NaN	1.1349e+07				NaN	NaN	NaN	NaN	NaN	NaN	NaN	NaN	NaN	NaN	NaN	NaN	NaN	-0.0398121	Q9JIF6;A0A0G2JG79;P53612;Q6PFA1;A0A0G2JDK3;A0A0G2JGU4;A0A0G2JF29;Q3TVF4			Rabggtb
1376	1.6165e+07	NaN	1.7829e+07	1.6554e+07	1.778e+07	1.8451e+07	1.1641e+07	1.9683e+07	1.6637e+07	1.8661e+07				NaN	NaN	NaN	NaN	NaN	NaN	NaN	NaN	NaN	NaN	NaN	NaN	NaN	0.0860005	A0A0G2JH04;P63073;A0A0G2JGT5;A0A0G2JFB4;A0A0G2JG98			Eif4e
1377	NaN	NaN	NaN	NaN	4.1064e+06	NaN	5.4352e+06	4.324e+06	5.3516e+06	7.7515e+06				NaN	NaN	NaN	NaN	NaN	NaN	NaN	NaN	NaN	NaN	NaN	NaN	NaN	-0.444413	A0A0J9YV85;Q9CZQ8;Q99KL7			Rab28
1378	1.394e+07	NaN	NaN	1.2852e+07	NaN	9.5434e+06	1.093e+07	NaN	1.0683e+07	NaN				NaN	NaN	NaN	NaN	NaN	NaN	NaN	NaN	NaN	NaN	NaN	NaN	NaN	0.146127	Q9QZ23;A0A0N4SUH8;D3Z285			Nfu1
1379	NaN	NaN	NaN	NaN	NaN	6.353e+06	NaN	NaN	NaN	6.3266e+06				NaN	NaN	NaN	NaN	NaN	NaN	NaN	NaN	NaN	NaN	NaN	NaN	NaN	0	A0A0N4SV80;Q61464-4;E9QML5;Q61464;A0A0N4SV38;A0A0N4SVI8;E9QKZ7;Q61464-7;Q61464-2;Q61464-5;A0A0N4SVM8;Q61464-3;A0A0N4SUP3			Znf638;Zfml
1380	NaN	NaN	NaN	NaN	5.738e+06	NaN	NaN	NaN	NaN	NaN				NaN	NaN	NaN	NaN	NaN	NaN	NaN	NaN	NaN	NaN	NaN	NaN	NaN	0	A0A0N4SVA0;E9QAD1;Q9JHR9-2;Q9JHR9;A0A0N4SUN5;F7BIJ5			Nrip2
1381	9.0245e+06	NaN	1.9997e+07	2.6504e+07	2.3336e+07	NaN	2.2328e+07	1.218e+07	1.1994e+07	1.4498e+07				NaN	NaN	NaN	NaN	NaN	NaN	NaN	NaN	NaN	NaN	NaN	NaN	NaN	0.309733	A0A0N4SVC2;E9QP00			Tra2a
1382	8.8683e+06	8.9983e+06	8.4589e+06	7.3665e+06	1.0678e+07	8.92151e+06	8.97959e+06	NaN	5.6334e+06	1.1397e+07				NaN	NaN	NaN	NaN	NaN	NaN	NaN	NaN	NaN	NaN	NaN	NaN	NaN	0.0851901	Z4YKC4;A0A0R4J112;A2AMI2;A0A0N4SVL0;Q80XI3-2;Q80XI3-4;Q80XI3;Q80XI3-3;A2AMI7;A2AMI6			Eif4g3
1383	NaN	1.4088e+07	1.7381e+07	1.7582e+07	8.7624e+06	1.6534e+07	1.0527e+07	1.268e+07	NaN	1.0326e+07				NaN	NaN	NaN	NaN	NaN	NaN	NaN	NaN	NaN	NaN	NaN	NaN	NaN	0.373872	Q9DAS9;A0A0N4SW28;A0A0N4SVT3			Gng12
1384	NaN	NaN	NaN	NaN	NaN	NaN	NaN	NaN	6.9938e+06	6.5571e+06				NaN	NaN	NaN	NaN	NaN	NaN	NaN	NaN	NaN	NaN	NaN	NaN	NaN	NaN	G5E8Q5;G5E8Q6;A0A0N4SW97;Q8BZJ7-4;Q8BZJ7-2;Q8BZJ7;A0A0N4SW71			Dcun1d2
1385	NaN	NaN	NaN	7.731e+06	NaN	NaN	NaN	9.3703e+06	NaN	NaN				NaN	NaN	NaN	NaN	NaN	NaN	NaN	NaN	NaN	NaN	NaN	NaN	NaN	0	A0A0R4IZW8;O88456;A0A0R4J1C2;Q9D7J7			Capns1
1386	4.2597e+06	NaN	NaN	5.8207e+06	4.5645e+06	NaN	5.8875e+06	NaN	NaN	NaN				NaN	NaN	NaN	NaN	NaN	NaN	NaN	NaN	NaN	NaN	NaN	NaN	NaN	-0.283522	A0A0R4J018;O55060;D3Z380;D3Z217;D3YWK6;D6RIK3			Tpmt
1387	NaN	NaN	NaN	NaN	NaN	NaN	1.0927e+07	NaN	1.052e+07	1.5784e+07				NaN	NaN	NaN	NaN	NaN	NaN	NaN	NaN	NaN	NaN	NaN	NaN	NaN	NaN	A0A0R4J030;Q8CCJ4;A0A286YCG0			Amer2
1388	NaN	6.1682e+06	NaN	6.0433e+06	NaN	6.856e+06	NaN	6.2544e+06	5.2802e+06	5.2824e+06				NaN	NaN	NaN	NaN	NaN	NaN	NaN	NaN	NaN	NaN	NaN	NaN	NaN	0.183631	A0A0R4J034;Q99K01-2;Q99K01;Q99K01-4;Q99K01-3;D3YZA7;Q99K01-5			Pdxdc1
1389	NaN	2.6832e+07	2.2701e+07	NaN	NaN	1.3686e+07	1.4003e+07	NaN	1.9621e+07	6.3462e+06				NaN	NaN	NaN	NaN	NaN	NaN	NaN	NaN	NaN	NaN	NaN	NaN	NaN	0.752438	D3YTY9;A0A0R4J038;O08677-3;O08677;D3Z2B2			Kng1
1390	6.6364e+06	NaN	NaN	5.2635e+06	NaN	7.1602e+06	NaN	7.69e+06	NaN	8.3777e+06				NaN	NaN	NaN	NaN	NaN	NaN	NaN	NaN	NaN	NaN	NaN	NaN	NaN	-0.349294	A0A0R4J041;Q8C3P7;Q8C3P7-2;G3UZP2;G3UXX7;G5E922;G3UYB5;G3UZP3;G3UY98;G3UX68;G3UXN3			Mettl3
1391	1.307e+07	NaN	NaN	NaN	1.6498e+07	NaN	1.9005e+07	1.1594e+07	NaN	1.7234e+07				NaN	NaN	NaN	NaN	NaN	NaN	NaN	NaN	NaN	NaN	NaN	NaN	NaN	-0.0873966	A0A0R4J044;P57724;A0A087WRH3;A0A1L1SRP9;A0A1L1SUS5;A0A1L1SQL8;A0A087WSI1;A0A1L1SQB0;A0A087WRJ6;A0A087WP16;A0A1L1SQ99;A0A087WQ06;A0A087WR61;A0A087WPG7			Pcbp4
1392	1.5411e+07	1.6108e+07	1.6234e+07	1.6639e+07	1.727e+07	1.6863e+07	NaN	NaN	NaN	NaN				NaN	NaN	NaN	NaN	NaN	NaN	NaN	NaN	NaN	NaN	NaN	NaN	NaN	NaN	A0A0R4J049;F6QQQ6;A0A2I3BRG2;S4R295			Prmt5
1393	4.7125e+06	4.8845e+06	5.0183e+06	NaN	6.9648e+06	7.747e+06	7.0411e+06	NaN	7.7994e+06	7.0568e+06				NaN	NaN	NaN	NaN	NaN	NaN	NaN	NaN	NaN	NaN	NaN	NaN	NaN	-0.344935	A0A1L1SS90;A0A0R4J050;Q99JW2;A0A1L1SRC1;A0A1L1SRW7;A0A087WPX1;A0A1L1SSU4;A0A1L1SRL5;A0A087WRE0;A0A087WPV3			Acy1
1394	5.3253e+06	NaN	NaN	NaN	NaN	NaN	NaN	8.2253e+06	NaN	NaN				NaN	NaN	NaN	NaN	NaN	NaN	NaN	NaN	NaN	NaN	NaN	NaN	NaN	0	A0A0R4J069;Q9JLI6;F6ZFP8;Q9JLI6-2;F7D651;D3Z7G6;M0QWF1;D3Z3I6;F7BB44			Scly
1395	9.90659e+06	NaN	7.9566e+06	4.6507e+06	NaN	8.8671e+06	6.1412e+06	4.8434e+06	5.298e+06	NaN				NaN	NaN	NaN	NaN	NaN	NaN	NaN	NaN	NaN	NaN	NaN	NaN	NaN	0.483284	A0A0R4J078;Q8VCH8;A0A087WSK5			Ubxn4
1396	6.1145e+06	NaN	8.5547e+06	5.3173e+06	9.27879e+06	5.3334e+06	7.6034e+06	7.4796e+06	NaN	6.3868e+06				NaN	NaN	NaN	NaN	NaN	NaN	NaN	NaN	NaN	NaN	NaN	NaN	NaN	-0.0851725	A0A0R4J079;Q8BMP6			Acbd3
1397	NaN	NaN	6.016e+06	4.9922e+06	NaN	NaN	4.1725e+06	NaN	NaN	NaN				NaN	NaN	NaN	NaN	NaN	NaN	NaN	NaN	NaN	NaN	NaN	NaN	NaN	0.393327	A0A0R4J087;Q8BJI1;A0A0R4J252;E9Q4S9			Slc6a17
1398	NaN	NaN	NaN	2.0294e+07	8.8396e+06	NaN	NaN	NaN	NaN	NaN				NaN	NaN	NaN	NaN	NaN	NaN	NaN	NaN	NaN	NaN	NaN	NaN	NaN	NaN	A0A0R4J098;O88291;D3YXQ7;O88291-2;D6RG92;O88291-3			Znf326;Zfp326
1399	7.1429e+06	NaN	NaN	3.6028e+06	NaN	NaN	NaN	3.7352e+06	5.4419e+06	NaN				NaN	NaN	NaN	NaN	NaN	NaN	NaN	NaN	NaN	NaN	NaN	NaN	NaN	0.170166	A0A0R4J0B5;Q91W34;D6RDS0;Q91W34-2			BC017158
1400	1.027e+07	7.6305e+06	7.4378e+06	9.1169e+06	NaN	1.0729e+07	1.0797e+07	6.7309e+06	9.9416e+06	9.72531e+06				NaN	NaN	NaN	NaN	NaN	NaN	NaN	NaN	NaN	NaN	NaN	NaN	NaN	-0.0348439	A0A0R4J0D3;Q3TDQ1			Stt3b
1401	6.3462e+06	7.337e+06	4.2178e+06	6.2706e+06	NaN	6.59e+06	5.0682e+06	4.6551e+06	5.161e+06	4.3547e+06				NaN	NaN	NaN	NaN	NaN	NaN	NaN	NaN	NaN	NaN	NaN	NaN	NaN	0.334663	A0A0R4J0G0;Q8BH04;A0A2I3BQL9;A0A2I3BS39;A0A2I3BRX1;A0A2I3BQC6;A0A2I3BQ75			Pck2
1402	NaN	NaN	NaN	NaN	NaN	NaN	5.1448e+06	NaN	NaN	NaN				NaN	NaN	NaN	NaN	NaN	NaN	NaN	NaN	NaN	NaN	NaN	NaN	NaN	0	A0A0R4J0J6;Q8BKT7;Q5SVF9;Q5SVF8			Thoc5
1403	5.2269e+06	NaN	4.9987e+06	6.4788e+06	6.3896e+06	7.5526e+06	7.1063e+06	5.5521e+06	6.1473e+06	7.1861e+06				NaN	NaN	NaN	NaN	NaN	NaN	NaN	NaN	NaN	NaN	NaN	NaN	NaN	-0.0926369	A0A0R4J0M1;Q8VCN9			Tbcc
1404	NaN	6.1711e+06	NaN	NaN	NaN	NaN	NaN	6.4401e+06	7.309e+06	NaN				NaN	NaN	NaN	NaN	NaN	NaN	NaN	NaN	NaN	NaN	NaN	NaN	NaN	-0.152851	A0A0R4J0T5;P28659-2;P28659-3;P28659;P28659-4			Celf1
1405	5.4307e+06	NaN	6.0171e+06	9.6109e+06	8.83399e+06	NaN	NaN	NaN	NaN	NaN				NaN	NaN	NaN	NaN	NaN	NaN	NaN	NaN	NaN	NaN	NaN	NaN	NaN	NaN	A0A0R4J0U2;Q0VGB7;A0A0N4SV05;A0A0N4SVH3			Ppp4r2
1406	1.991e+06	7.268e+06	6.483e+06	5.6439e+06	5.705e+06	NaN	6.4689e+06	6.2716e+06	6.0841e+06	8.0602e+06				NaN	NaN	NaN	NaN	NaN	NaN	NaN	NaN	NaN	NaN	NaN	NaN	NaN	-0.427427	A0A0R4J0V5;P08775			Polr2a
1407	1.3253e+07	7.5227e+07	1.0323e+07	5.3815e+06	NaN	1.4867e+07	2.9888e+07	4.3267e+06	2.5686e+07	4.5127e+07				NaN	NaN	NaN	NaN	NaN	NaN	NaN	NaN	NaN	NaN	NaN	NaN	NaN	-0.368145	A0A0R4J0X5;A0A0A0MQA3;Q00896;P07758			Serpina1a;Serpina1c
1408	1.6471e+07	NaN	2.3711e+07	2.892e+07	1.7103e+07	2.3721e+07	3.4507e+07	2.4286e+07	2.3278e+07	3.3197e+07				NaN	NaN	NaN	NaN	NaN	NaN	NaN	NaN	NaN	NaN	NaN	NaN	NaN	-0.400665	A0A0R4J0Z3;P55088;P55088-3;P55088-2;A0A3Q4EI78			Aqp4
1409	5.7806e+06	6.0483e+06	5.8618e+06	5.3655e+06	5.865e+06	4.9322e+06	5.2625e+06	NaN	NaN	NaN				NaN	NaN	NaN	NaN	NaN	NaN	NaN	NaN	NaN	NaN	NaN	NaN	NaN	0.0971136	A0A0R4J124;O54781;Q6P5E1;A0A0G2JG74;Q9Z0G2;A0A0G2JDY2			Srpk2
1410	4.3607e+06	5.0805e+06	5.4443e+06	6.3159e+06	5.7147e+06	NaN	5.2843e+06	3.7446e+06	5.4624e+06	6.5909e+06				NaN	NaN	NaN	NaN	NaN	NaN	NaN	NaN	NaN	NaN	NaN	NaN	NaN	0.0484552	A0A0R4J170;Q3TKT4;Q3TKT4-2			Smarca4
1411	3.7109e+07	3.6411e+07	3.5616e+07	4.2269e+07	3.6879e+07	3.8652e+07	NaN	NaN	NaN	NaN				NaN	NaN	NaN	NaN	NaN	NaN	NaN	NaN	NaN	NaN	NaN	NaN	NaN	NaN	A0A0R4J1E2;E9PUM6;Q9CVV2;D3Z356			Eef1d
1412	NaN	4.6024e+06	NaN	NaN	NaN	NaN	NaN	NaN	NaN	NaN				NaN	NaN	NaN	NaN	NaN	NaN	NaN	NaN	NaN	NaN	NaN	NaN	NaN	0	E9QP56;A0A0R4J1N3;P33622			Apoc3
1413	5.9517e+06	2.7725e+07	3.703e+06	4.486e+06	4.8004e+06	2.6495e+06	8.043e+06	NaN	NaN	3.2391e+06				NaN	NaN	NaN	NaN	NaN	NaN	NaN	NaN	NaN	NaN	NaN	NaN	NaN	0.163239	A0A0R4J1N7;Q02357-6;Q02357-5;Q0VGY9;E9QNT8;D3Z5M4;Q02357;Q02357-4;D3YTV8;Q02357-3;B7ZW98;Q02357-2;G5E8J2;G8JL84;F7D1P5;G3UY11;D6RJ51;Q02357-7			Ank1
1414	NaN	NaN	NaN	NaN	NaN	NaN	2.391e+06	NaN	NaN	NaN				NaN	NaN	NaN	NaN	NaN	NaN	NaN	NaN	NaN	NaN	NaN	NaN	NaN	0	Q8CEE7;A0A0R4J1N8;D3YVJ8			Rdh13
1415	NaN	NaN	NaN	6.4423e+06	NaN	NaN	NaN	NaN	NaN	NaN				NaN	NaN	NaN	NaN	NaN	NaN	NaN	NaN	NaN	NaN	NaN	NaN	NaN	0	A0A0R4J1N9;P40630-2;P40630;D3Z0F3			Tfam
1416	NaN	NaN	NaN	6.4057e+06	NaN	NaN	NaN	NaN	5.033e+06	7.7108e+06				NaN	NaN	NaN	NaN	NaN	NaN	NaN	NaN	NaN	NaN	NaN	NaN	NaN	0.0402079	A0A0R4J1Y3;Q8BWU5;E9QMF4;E0CYN9;E0CXW7;E0CYK9			Osgep
1417	NaN	NaN	NaN	1.2819e+07	NaN	NaN	1.1208e+07	1.2388e+07	NaN	NaN				NaN	NaN	NaN	NaN	NaN	NaN	NaN	NaN	NaN	NaN	NaN	NaN	NaN	0.121547	A0A0R4J1Z3;Q9CR67;Q9CZM3;A0A0J9YV78			Tmem33
1418	NaN	NaN	4.9595e+06	6.6561e+06	NaN	5.476e+06	NaN	4.3591e+06	NaN	NaN				NaN	NaN	NaN	NaN	NaN	NaN	NaN	NaN	NaN	NaN	NaN	NaN	NaN	0.375301	O35083;A0A0R4J263;G3UWV6			Agpat1
1419	5.0554e+06	5.5294e+06	5.2942e+06	6.4875e+06	4.7878e+06	6.5266e+06	4.0506e+06	NaN	NaN	2.9663e+06				NaN	NaN	NaN	NaN	NaN	NaN	NaN	NaN	NaN	NaN	NaN	NaN	NaN	0.685386	A0A0R4J2B2;Q6WVG3			Kctd12				+
1420	7.9599e+06	8.5117e+06	9.2306e+06	9.531e+06	6.5956e+06	7.5423e+06	NaN	6.6502e+06	6.1246e+06	NaN				NaN	NaN	NaN	NaN	NaN	NaN	NaN	NaN	NaN	NaN	NaN	NaN	NaN	0.355619	A0A0R4J2C2;P46097			Syt2
1421	5.1478e+06	6.631e+06	6.4571e+06	6.7874e+06	NaN	5.6438e+06	NaN	NaN	5.8433e+06	NaN				NaN	NaN	NaN	NaN	NaN	NaN	NaN	NaN	NaN	NaN	NaN	NaN	NaN	0.0619362	A2RTH5;A0A0U1RNF2			Lcmt1
1422	NaN	NaN	4.9988e+07	4.9183e+07	NaN	3.6355e+07	NaN	2.4157e+07	NaN	NaN				NaN	NaN	NaN	NaN	NaN	NaN	NaN	NaN	NaN	NaN	NaN	NaN	NaN	0.888191	A0A0U1RP13;Q8VDP6;A0A0U1RNI6;A0A0U1RPV3;A0A0U1RQ57;A0A0U1RP60;Q05BY1			Cdipt
1423	4.7817e+06	NaN	3.4821e+06	3.1214e+06	NaN	NaN	NaN	3.0023e+06	NaN	NaN				NaN	NaN	NaN	NaN	NaN	NaN	NaN	NaN	NaN	NaN	NaN	NaN	NaN	0.313822	A0A140LHG8;Q9CYN2;A0A140LJ01;A0A140LHR3;A0A140LJG6;A0A140LIK0;A0A140LHW5			Spcs2
1424	9.6016e+06	NaN	8.4661e+06	8.1711e+06	7.7694e+06	7.5625e+06	9.7454e+06	8.7171e+06	8.5305e+06	8.7633e+06				NaN	NaN	NaN	NaN	NaN	NaN	NaN	NaN	NaN	NaN	NaN	NaN	NaN	-0.107735	A0A140LHL5;Q8VDQ8-2;Q8VDQ8;Q8VDQ8-4;Q8VDQ8-3			Sirt2
1425	3.7727e+06	NaN	2.3221e+06	2.9561e+06	NaN	NaN	NaN	NaN	1.8779e+06	2.3198e+06				NaN	NaN	NaN	NaN	NaN	NaN	NaN	NaN	NaN	NaN	NaN	NaN	NaN	0.503348	A0A1B0GRA5;P70302;A0A1B0GR78;A0A1B0GQZ3			Stim1
1426	6.7705e+06	5.5903e+06	6.9795e+06	7.4806e+06	4.6773e+06	5.201e+06	NaN	NaN	6.7664e+06	NaN				NaN	NaN	NaN	NaN	NaN	NaN	NaN	NaN	NaN	NaN	NaN	NaN	NaN	-0.166233	A0A1B0GRP7;Q9Z2Y8;Q6P8V7;A0A1B0GSP5;A0A1B0GRR5;Q80ZV3;A0A1B0GSA1;A0A1B0GQY5			Prosc
1427	3.1119e+07	8.4865e+06	2.797e+07	2.4367e+07	3.9208e+07	2.5191e+07	NaN	NaN	NaN	NaN				NaN	NaN	NaN	NaN	NaN	NaN	NaN	NaN	NaN	NaN	NaN	NaN	NaN	NaN	A0A1B0GRU0;A0A0R4J0A6;Q8BLE7;D3YTT3;A0A140LHC9;Q5SZA1-2;Q61983;Q5SZA1			Slc17a7
1428	1.8395e+07	2.1992e+07	NaN	1.5828e+07	1.9235e+07	1.9334e+07	NaN	NaN	NaN	NaN				NaN	NaN	NaN	NaN	NaN	NaN	NaN	NaN	NaN	NaN	NaN	NaN	NaN	NaN	A0A1B0GRU8;Q9R1C7-2;Q9R1C7			Prpf40a
1429	3.8049e+07	3.8401e+07	4.5913e+07	3.356e+07	4.4472e+07	4.2657e+07	NaN	NaN	NaN	NaN				NaN	NaN	NaN	NaN	NaN	NaN	NaN	NaN	NaN	NaN	NaN	NaN	NaN	NaN	A0A1B0GRV0;D3Z5X0			Bpnt1
1430	8.214e+06	7.1606e+06	NaN	NaN	8.2048e+06	NaN	NaN	NaN	5.7948e+06	NaN				NaN	NaN	NaN	NaN	NaN	NaN	NaN	NaN	NaN	NaN	NaN	NaN	NaN	0.436785	A0A1B0GS63;Q8K221;A0A1B0GSM3;D3Z2F3			Arfip2
1431	4.8333e+06	3.6495e+06	5.0263e+06	5.8745e+06	5.5965e+06	6.4566e+06	NaN	NaN	NaN	NaN				NaN	NaN	NaN	NaN	NaN	NaN	NaN	NaN	NaN	NaN	NaN	NaN	NaN	NaN	A0A1B0GSX7;Q6PFD9;B2RQL0;A0A140T8J8;A0A1B0GRB5;A0A1B0GRA7;A0A1B0GS62			Nup98
1432	6.3312e+06	7.6918e+06	4.5263e+06	NaN	4.8049e+06	5.744e+06	NaN	NaN	NaN	NaN				NaN	NaN	NaN	NaN	NaN	NaN	NaN	NaN	NaN	NaN	NaN	NaN	NaN	NaN	Q9Z2V5;A0A1B0GX25;B1AUA8			Hdac6
1433	6.1431e+06	5.1849e+06	6.0098e+06	5.8778e+06	4.7433e+06	8.8388e+06	5.0336e+06	NaN	6.8618e+06	6.7175e+06				NaN	NaN	NaN	NaN	NaN	NaN	NaN	NaN	NaN	NaN	NaN	NaN	NaN	-0.0317643	G5E8I8;A0A1D5RL92;Q8CGZ0			Cherp
1434	NaN	NaN	NaN	4.4661e+07	2.991e+07	NaN	NaN	NaN	NaN	NaN				NaN	NaN	NaN	NaN	NaN	NaN	NaN	NaN	NaN	NaN	NaN	NaN	NaN	NaN	A0A1D5RLM8			Gm11639
1435	5.9133e+06	NaN	6.678e+06	NaN	8.1772e+06	NaN	NaN	NaN	NaN	NaN				NaN	NaN	NaN	NaN	NaN	NaN	NaN	NaN	NaN	NaN	NaN	NaN	NaN	NaN	A0A1D5RLY1;A0A1D5RLX7;A0A1D5RLW0;A0A1D5RLU2;Q91WE2;A0A1D5RLF2;A0A1D5RLI3;A0A1D5RLD7;A0A1D5RLT4;A0A1D5RLJ3;A0A1D5RM30			Fam192a
1436	1.6248e+07	1.5105e+07	1.2938e+07	1.0743e+07	1.4474e+07	NaN	1.2646e+07	NaN	NaN	NaN				NaN	NaN	NaN	NaN	NaN	NaN	NaN	NaN	NaN	NaN	NaN	NaN	NaN	0.122071	A0A1D5RM85;P62717;A0A1D5RLW5;A0A1D5RM79;A0A1D5RME4;A0A1D5RMC7			Rpl18a
1437	7.8982e+06	NaN	5.7913e+06	4.1471e+06	5.1625e+06	5.8776e+06	NaN	NaN	4.5804e+06	1.228e+07				NaN	NaN	NaN	NaN	NaN	NaN	NaN	NaN	NaN	NaN	NaN	NaN	NaN	-0.408694	A0A1I7Q4G8;E9QMN5;Q8CHY6;A0A1D5RM07;A0A1D5RM58			Gatad2a
1438	NaN	NaN	3.3498e+08	2.9897e+08	1.0389e+08	1.6198e+08	2.2971e+08	3.0798e+08	2.504e+08	1.4092e+08				NaN	NaN	NaN	NaN	NaN	NaN	NaN	NaN	NaN	NaN	NaN	NaN	NaN	-0.141703	A0A1L1SQA8;P62852			Rps25
1439	8.9973e+06	NaN	NaN	NaN	NaN	NaN	9.07161e+06	7.3503e+06	NaN	NaN				NaN	NaN	NaN	NaN	NaN	NaN	NaN	NaN	NaN	NaN	NaN	NaN	NaN	0.139912	Q3UDS7;A0A1L1SSF2;Q8VDL4-3;Q8VDL4;Q8VDL4-2			Adpgk
1440	NaN	NaN	7.2813e+06	9.125e+06	8.74469e+06	1.0081e+07	NaN	NaN	NaN	NaN				NaN	NaN	NaN	NaN	NaN	NaN	NaN	NaN	NaN	NaN	NaN	NaN	NaN	NaN	A0A1L1SSF8;Q91V76			4931406C07Rik
1441	5.4876e+07	5.3459e+07	5.4166e+07	5.4849e+07	6.3945e+07	5.51e+07	NaN	NaN	NaN	NaN				NaN	NaN	NaN	NaN	NaN	NaN	NaN	NaN	NaN	NaN	NaN	NaN	NaN	NaN	A0A1L1SV25;A0A1L1SVJ6;D3Z0L8;D3Z761			Actn4
1442	5.604e+06	5.2666e+06	5.1154e+06	NaN	NaN	3.996e+06	NaN	4.291e+06	NaN	NaN				NaN	NaN	NaN	NaN	NaN	NaN	NaN	NaN	NaN	NaN	NaN	NaN	NaN	0.207869	Q61133;A0A1W2P7J9;A0A1W2P6L1			Gstt2
1443	1.7217e+07	1.4964e+07	NaN	1.2425e+07	1.9551e+07	1.6899e+07	1.0488e+07	NaN	NaN	1.234e+07				NaN	NaN	NaN	NaN	NaN	NaN	NaN	NaN	NaN	NaN	NaN	NaN	NaN	0.49451	A0A1W2P872;D3YVV7			Nova2
1444	NaN	1.1692e+07	1.0029e+07	7.7658e+06	NaN	NaN	NaN	NaN	NaN	NaN				NaN	NaN	NaN	NaN	NaN	NaN	NaN	NaN	NaN	NaN	NaN	NaN	NaN	NaN	A0A1Y7VJ48;P48428			Tbca
1445	NaN	NaN	3.0989e+06	NaN	NaN	NaN	NaN	NaN	NaN	NaN				NaN	NaN	NaN	NaN	NaN	NaN	NaN	NaN	NaN	NaN	NaN	NaN	NaN	0	A0A1Y7VJY8;A0A1Y7VM56;Q8K2C6;A0A1Y7VK33			Sirt5
1446	NaN	NaN	NaN	NaN	NaN	NaN	5.0522e+06	NaN	NaN	NaN				NaN	NaN	NaN	NaN	NaN	NaN	NaN	NaN	NaN	NaN	NaN	NaN	NaN	0	Q9WVL0;A0A1Y7VJZ2;A0A1Y7VNC1			Gstz1
1447	2.0622e+06	NaN	NaN	2.3601e+06	1.9149e+06	1.7266e+06	2.8523e+06	NaN	3.5886e+06	NaN				NaN	NaN	NaN	NaN	NaN	NaN	NaN	NaN	NaN	NaN	NaN	NaN	NaN	-0.675715	E9Q6P5;A0A1Y7VL44			Ttc7b
1448	6.8319e+06	NaN	7.6199e+06	7.9479e+06	8.1016e+06	NaN	NaN	6.5747e+06	NaN	NaN				NaN	NaN	NaN	NaN	NaN	NaN	NaN	NaN	NaN	NaN	NaN	NaN	NaN	0.210786	F8VPK5;A0A1Y7VMN0;P70336;P70336-2;A0A1Y7VLD1			Rock2
1449	NaN	NaN	NaN	NaN	NaN	3.3226e+06	4.4513e+06	NaN	5.4593e+06	NaN				NaN	NaN	NaN	NaN	NaN	NaN	NaN	NaN	NaN	NaN	NaN	NaN	NaN	-0.569159	A0A1Y7VN19;Q9CXR1			Dhrs7
1450	NaN	NaN	7.3588e+06	1.2291e+07	NaN	9.5242e+06	7.6365e+06	6.5586e+06	8.5624e+06	6.3067e+06				NaN	NaN	NaN	NaN	NaN	NaN	NaN	NaN	NaN	NaN	NaN	NaN	NaN	0.3999	A0A286YDB7;A0A286YCT4;A0A286YCG8;Q9CY50			Ssr1
1451	3.2714e+06	NaN	NaN	2.895e+06	NaN	3.6178e+06	NaN	3.4384e+06	2.9776e+06	NaN				NaN	NaN	NaN	NaN	NaN	NaN	NaN	NaN	NaN	NaN	NaN	NaN	NaN	0.0215848	A0A286YCI8;E9QNA7;A0A668KL65;Q62417;A0A286YCQ0;A0A286YDN0;E9Q6A3;E9PYX6;D3Z5J3;A0A5F8MPJ2;Q62417-2;Q62417-5;Q62417-6;Q62417-4;Q62417-3;A0A286YD34			Sorbs1
1452	NaN	NaN	3.5953e+06	NaN	NaN	NaN	NaN	NaN	NaN	NaN				NaN	NaN	NaN	NaN	NaN	NaN	NaN	NaN	NaN	NaN	NaN	NaN	NaN	0	A0A286YCX6;E9PY51			Trappc8
1453	3.3068e+06	NaN	4.259e+06	NaN	NaN	NaN	NaN	NaN	NaN	NaN				NaN	NaN	NaN	NaN	NaN	NaN	NaN	NaN	NaN	NaN	NaN	NaN	NaN	NaN	A0A286YDB8;Q9CZX0;Q9CZX0-2			Elp3
1454	1.2909e+07	6.4271e+06	4.4912e+06	7.0677e+06	NaN	7.2947e+06	NaN	NaN	NaN	NaN				NaN	NaN	NaN	NaN	NaN	NaN	NaN	NaN	NaN	NaN	NaN	NaN	NaN	NaN	A0A286YDF5;Q69ZN7;E9Q390;Q69ZN7-4;A0A286YCZ3;Q69ZN7-2;Q69ZN7-3;A0A286YE65			Myof
1455	NaN	NaN	NaN	NaN	3.961e+06	3.5431e+06	4.1738e+06	4.2182e+06	5.3639e+06	6.6366e+06				NaN	NaN	NaN	NaN	NaN	NaN	NaN	NaN	NaN	NaN	NaN	NaN	NaN	-0.41749	Q8VC03;A0A286YDN1;A0A286YCM4			Eml3
1456	3.0771e+07	1.8615e+07	2.5595e+07	2.8907e+07	2.0663e+07	2.5977e+07	NaN	NaN	NaN	NaN				NaN	NaN	NaN	NaN	NaN	NaN	NaN	NaN	NaN	NaN	NaN	NaN	NaN	NaN	A0A2I3BQC3;A0A2I3BR68			Smim40
1457	NaN	NaN	6.2152e+06	NaN	NaN	NaN	NaN	NaN	NaN	NaN				NaN	NaN	NaN	NaN	NaN	NaN	NaN	NaN	NaN	NaN	NaN	NaN	NaN	0	A0A2I3BRW0;Q9D958;A0A2I3BQG3			Spcs1
1458	NaN	4.4301e+06	NaN	NaN	NaN	NaN	NaN	NaN	NaN	NaN				NaN	NaN	NaN	NaN	NaN	NaN	NaN	NaN	NaN	NaN	NaN	NaN	NaN	0	A0A2R8VHH1;Q99P88			Nup155
1459	4.7904e+07	3.7109e+07	3.2191e+07	3.8705e+07	2.7334e+07	4.9167e+07	2.7552e+07	NaN	NaN	4.9254e+07				NaN	NaN	NaN	NaN	NaN	NaN	NaN	NaN	NaN	NaN	NaN	NaN	NaN	0.0420472	A0A2R8W6P0;Q61735-2;D3Z187;A0A2R8VI94			Cd47
1460	1.1496e+07	NaN	NaN	1.0663e+07	NaN	9.96321e+06	1.2145e+07	1.2709e+07	1.2826e+07	NaN				NaN	NaN	NaN	NaN	NaN	NaN	NaN	NaN	NaN	NaN	NaN	NaN	NaN	-0.232286	A0A338P7E5;P68037;A0A338P786;A0A338P702			Ube2l3
1461	5.4874e+07	6.0231e+07	6.6907e+07	5.5654e+07	5.5023e+07	6.3783e+07	NaN	NaN	NaN	NaN				NaN	NaN	NaN	NaN	NaN	NaN	NaN	NaN	NaN	NaN	NaN	NaN	NaN	NaN	A0A3B2W864;B2KF67;A0A338P6T6;A0A338P6L9;H3BJY4			Gm49804
1462	4.0399e+06	NaN	NaN	NaN	NaN	4.1684e+06	NaN	NaN	NaN	NaN				NaN	NaN	NaN	NaN	NaN	NaN	NaN	NaN	NaN	NaN	NaN	NaN	NaN	NaN	Q9JK23;A0A3B2WB82;A0A3B2W3V4			Psmg1
1463	1.7241e+08	NaN	1.6268e+08	1.9732e+08	NaN	2.2654e+08	NaN	NaN	NaN	NaN				NaN	NaN	NaN	NaN	NaN	NaN	NaN	NaN	NaN	NaN	NaN	NaN	NaN	NaN	A0A3B2WBC6			Polr2m
1464	5.3982e+06	5.1842e+06	NaN	6.675e+06	7.6039e+06	6.5107e+06	4.7273e+06	3.9693e+06	3.9551e+06	2.3325e+06				NaN	NaN	NaN	NaN	NaN	NaN	NaN	NaN	NaN	NaN	NaN	NaN	NaN	0.77611	A0A3B2WBH9;A0A3B2WCN9;Q9Z0U1;A0A494B9E6;Q921G9;Q9QXY1			Tjp2
1465	6.5171e+06	6.6517e+06	NaN	9.0219e+06	NaN	5.9609e+06	4.6902e+06	3.8549e+06	4.3972e+06	NaN				NaN	NaN	NaN	NaN	NaN	NaN	NaN	NaN	NaN	NaN	NaN	NaN	NaN	0.692419	A0A3Q4EBU5;Q68FL0;G5E8Y0;G3X9J1;P70414;A0A3Q4L326			Slc8a1				+
1466	NaN	NaN	NaN	NaN	NaN	NaN	NaN	NaN	NaN	3.5162e+06				NaN	NaN	NaN	NaN	NaN	NaN	NaN	NaN	NaN	NaN	NaN	NaN	NaN	0	A0A3Q4EGC9;Q8VE09;G3X8X1;A0A3Q4EGM1;A0A3Q4EHF6			Ttc39c
1467	NaN	NaN	NaN	2.3745e+06	NaN	NaN	NaN	NaN	NaN	NaN				NaN	NaN	NaN	NaN	NaN	NaN	NaN	NaN	NaN	NaN	NaN	NaN	NaN	0	E9Q5N7;A0A494B8Y4;E9PUM9;E9Q7X7;E9PUN0;E9PUN2;E9PUN1			Nrxn2
1468	6.8765e+06	NaN	7.5604e+06	NaN	NaN	NaN	NaN	NaN	5.3064e+06	7.6364e+06				NaN	NaN	NaN	NaN	NaN	NaN	NaN	NaN	NaN	NaN	NaN	NaN	NaN	0.179755	A0A494BA39;A0A494B9F0;A0A494B953;A0A494BAG2;A0A494BAX0;Q8CFI0-3;Q8CFI0;A0A494BAE4;A0A494B9L5;E9PXB7;G3X9H8;Q8CFI0-2;A0A286YCR1			Nedd4l
1469	NaN	NaN	NaN	NaN	NaN	NaN	6.7389e+06	7.21901e+09	2.354e+09	2.7421e+07				NaN	NaN	NaN	NaN	NaN	NaN	NaN	NaN	NaN	NaN	NaN	NaN	NaN	NaN	A0A494B9Q6;P24622			Cryaa
1470	NaN	NaN	NaN	NaN	2.0044e+06	NaN	NaN	NaN	NaN	NaN				NaN	NaN	NaN	NaN	NaN	NaN	NaN	NaN	NaN	NaN	NaN	NaN	NaN	0	R4H4V1;A0A494BBD3;R4H4Y7;Q9EQC5;A0A494B997;A0A494BBM6			Scyl1
1471	6.723e+06	6.7752e+06	7.3234e+06	5.2731e+06	6.3859e+06	8.16899e+06	6.1655e+06	6.1769e+06	NaN	NaN				NaN	NaN	NaN	NaN	NaN	NaN	NaN	NaN	NaN	NaN	NaN	NaN	NaN	0.122047	A0A498WGK6;Q9ET30			Tm9sf3
1472	NaN	3.0177e+07	NaN	2.3277e+07	NaN	NaN	1.803e+07	NaN	1.9678e+07	NaN				NaN	NaN	NaN	NaN	NaN	NaN	NaN	NaN	NaN	NaN	NaN	NaN	NaN	0.492687	D3Z4T6;A0A4W9;Q80Z24;H3BKU7			Negr1
1473	3.6886e+06	4.4325e+06	3.5959e+06	3.5049e+06	3.7567e+06	4.1157e+06	2.6018e+06	NaN	NaN	NaN				NaN	NaN	NaN	NaN	NaN	NaN	NaN	NaN	NaN	NaN	NaN	NaN	NaN	0.560077	B1AQX9;A0A571BDG0;B1AQX6;B1AQX7;A0A571BDG6;A0A571BG20;Q9QWI6-2;Q9QWI6;Q9QWI6-3;B1AQX8			Srcin1
1474	6.5315e+06	5.1671e+06	NaN	NaN	6.5506e+06	NaN	NaN	NaN	NaN	NaN				NaN	NaN	NaN	NaN	NaN	NaN	NaN	NaN	NaN	NaN	NaN	NaN	NaN	NaN	A0A5F8MP98;A0A5F8MPF2;Q5SSZ5;Q5SSZ5-2;A0A2R8VHQ0;Q8CGB6-2;Q8CGB6-4;Q8CGB6;Q8CGB6-3			Tns3
1475	1.428e+07	1.3964e+07	1.4973e+07	2.0132e+07	NaN	1.7649e+07	1.2936e+07	1.3075e+07	1.6256e+07	1.4702e+07				NaN	NaN	NaN	NaN	NaN	NaN	NaN	NaN	NaN	NaN	NaN	NaN	NaN	0.177633	Q9EP69;A0A5F8MPK9;A0A1L1SR59			Sacm1l
1476	NaN	NaN	NaN	3.2055e+06	NaN	NaN	NaN	NaN	NaN	4.082e+06				NaN	NaN	NaN	NaN	NaN	NaN	NaN	NaN	NaN	NaN	NaN	NaN	NaN	0	A0A5F8MQA9;Q3T9T1;Q3TZY4;Q80W04			Tmcc2
1477	2.1587e+07	8.1496e+07	1.869e+07	NaN	NaN	NaN	NaN	NaN	NaN	NaN				NaN	NaN	NaN	NaN	NaN	NaN	NaN	NaN	NaN	NaN	NaN	NaN	NaN	NaN	A0A5H1ZRK8;P01837			Igkc
1478	NaN	NaN	1.0035e+07	9.343e+06	1.1053e+07	NaN	7.1437e+06	NaN	9.7487e+06	1.0898e+07				NaN	NaN	NaN	NaN	NaN	NaN	NaN	NaN	NaN	NaN	NaN	NaN	NaN	0.149783	Z4YJU8;A0A6I8MWY5;E9PUQ5;Q921M4-2;Q921M4;A2AN46;A2AN48;A2AN45			Golga2
1479	2.6667e+06	NaN	3.6562e+06	4.377e+06	NaN	NaN	NaN	NaN	NaN	NaN				NaN	NaN	NaN	NaN	NaN	NaN	NaN	NaN	NaN	NaN	NaN	NaN	NaN	NaN	A0A6I8MX18;Q8CJG1;H3BJ70;Q8CJF9;H3BL59;A3KFX7;A3KFX6			Ago1
1480	NaN	NaN	NaN	NaN	NaN	NaN	5.1072e+06	NaN	NaN	NaN				NaN	NaN	NaN	NaN	NaN	NaN	NaN	NaN	NaN	NaN	NaN	NaN	NaN	0	A1L3S7;Q8VHR5;Q8VHR5-2;A0A0U1RNM2			Gatad2b
1481	NaN	NaN	NaN	NaN	NaN	NaN	6.9676e+06	NaN	NaN	NaN				NaN	NaN	NaN	NaN	NaN	NaN	NaN	NaN	NaN	NaN	NaN	NaN	NaN	0	E9PXY1;A2A432-2;A2A432;J3QJX0			Cul4b
1482	2.2042e+07	1.8872e+07	NaN	2.0175e+07	3.3171e+07	NaN	NaN	2.0114e+07	1.1832e+07	1.1102e+07				NaN	NaN	NaN	NaN	NaN	NaN	NaN	NaN	NaN	NaN	NaN	NaN	NaN	0.732511	A2A547;P84099			Rpl19
1483	6.591e+06	7.1392e+06	NaN	9.40471e+06	5.5129e+06	8.2396e+06	5.3556e+06	9.2494e+06	6.1206e+06	5.617e+06				NaN	NaN	NaN	NaN	NaN	NaN	NaN	NaN	NaN	NaN	NaN	NaN	NaN	0.175535	A2A6U3;Q80UG5-3;Q80UG5;Q80UG5-2;A2A6U5;A8Y5D3			Septin9
1484	2.0077e+07	NaN	2.4469e+07	NaN	2.3646e+07	1.3673e+07	2.3947e+07	2.343e+07	2.48e+07	3.0623e+07				NaN	NaN	NaN	NaN	NaN	NaN	NaN	NaN	NaN	NaN	NaN	NaN	NaN	-0.355933	E9QKA4;A2A8V8;A2A8V9;E9PUK6;Q52KI8-2;Q52KI8;A2A983;F6T4M4;F7BWM1;F6UK16			Srrm1
1485	NaN	NaN	NaN	NaN	NaN	7.86019e+06	NaN	NaN	9.29979e+06	6.2964e+06				NaN	NaN	NaN	NaN	NaN	NaN	NaN	NaN	NaN	NaN	NaN	NaN	NaN	0.038702	A2A9P6;P24788;P24788-2			Cdk11b
1486	NaN	9.7728e+06	7.3932e+06	6.7606e+06	NaN	7.4767e+06	7.2638e+06	NaN	NaN	NaN				NaN	NaN	NaN	NaN	NaN	NaN	NaN	NaN	NaN	NaN	NaN	NaN	NaN	0.0979066	A2A9Q2;Q8BHG1;A6PWC3;Q3V3G9			Nrd1
1487	NaN	7.8143e+06	NaN	6.8525e+06	4.8266e+06	5.7375e+06	6.9954e+06	5.9856e+06	6.6471e+06	5.2364e+06				NaN	NaN	NaN	NaN	NaN	NaN	NaN	NaN	NaN	NaN	NaN	NaN	NaN	0.00624275	S4R2D2;A2A9W7;Q8BMI3;A2A9W5;Q6P5E6			Gga3
[truncated: 1,284 more rows]

## Sheet: DDA_Rd10_CLR
	Rd10	Rd10	Rd10	Rd10	Rd10	Rd10	WT	WT	WT	WT	WT	WT
	Rd10_F	Rd10_F	Rd10_F	Rd10_M	Rd10_M	Rd10_M	WT_F	WT_F	WT_F	WT_M	WT_M	WT_M
[truncated: 2,222 more rows]

## Sheet: DDA_P23H
	P23H	P23H	P23H	P23H	P23H	P23H	P23H	WT	WT	WT	WT	WT	WT	WT	WT
[truncated: 3,342 more rows]

## Sheet: DDA_RPE65_KO
	RPE65	RPE65	RPE65	RPE65	WT	WT	WT
[truncated: 2,599 more rows]

[truncated: 2 more sheets: DIA_Rd10_DR, DIA_P23H]
