# Supplementary material for: Retinal Proteome Profiling of Inherited Retinal Degeneration Across Three Different Mouse Models Suggests Common Drug Targets in Retinitis Pigmentosa
Source: Mol Cell Proteomics. 2024 Oct 9;23(11):100855. doi: 10.1016/j.mcpro.2024.100855 (PMC11602984; doi:10.1016/j.mcpro.2024.100855)
Supplement: Supp3-Pathways_list [file mmc3.xlsx]

## Sheet: Information
	Colume title	Description
	ID	Unique identifier for each KEGG pathway entry
	Description	Pathway description
	ProteinRatio	The ratio of differentially expressed proteins (DEPs) in the pathway compared to the total DEPS in the dataset.
	BgRatio	The ratio of proteins in the pathway in the background/reference dataset.
	pvalue	Statistical significance of the pathway enrichment
	p.adjust	Adjusted p-value to account for multiple testing corrections
	qvalue	False discovery rate (FDR), controlling for false positives
	geneID of included DEPs	List of DEPs that are part of the pathway
	Count	Number of DEPs involved in the specific pathway
	KEGG Pathway analysis has been done using statisically significant differentially expressed proteins (DEPs) as explained in the publication. DEPs are either: 1) FDR adjusted pvalue < 0.05 and logFC > 0.5 --> for complete datasets, or 2) pvalue < 0.01 and < 0.05 and logFC > 0.5 --> for datasets with missing values with no imputation (at least 3 valid values per group)
	The KEGG pathway analysis was done using the SRplot online plateform (https://doi.org/10.1371/journal.pone.0294236)
	The KEGG pathway is considered significantly enriched when pvalue < 0.05

## Sheet: DDA_Rd10_CLR
ID	Description	ProteinRatio	BgRatio	pvalue	p.adjust	qvalue	geneID of included DEPs	Count
mmu05100	Bacterial invasion of epithelial cells	16/285	76/9040	1.23448e-09	2.51558e-07	1.791e-07	Septin11/Septin3/Ctnna1/Actb/Cdc42/Actr2/Actg1/Ctnnb1/Cttn/Ctnna2/Vcl/Cltb/Actr3/Arpc5l/Arpc3/Rhoa	16
mmu04727	GABAergic synapse	17/285	89/9040	1.82951e-09	2.51558e-07	1.791e-07	Gphn/Slc32a1/Gnai2/Gnao1/Slc6a1/Slc6a11/Gad1/Abat/Gnb1/Gnb2/Gng2/Gngt1/Slc12a5/Slc38a3/Gnb5/Gngt2/Gng13	17
mmu05132	Salmonella infection	25/285	253/9040	3.65279e-07	3.34839e-05	2.38393e-05	Nckap1/Ahnak/Ahnak2/Anxa2/Hsp90ab1/Kif5c/Actb/Cdc42/Actr2/Actr1a/Mapk1/Actg1/Ctnnb1/Cyfip2/Tubb2a/Dync1li1/Arl8a/Actr3/Arpc5l/Tubb3/Pfn2/Arpc3/Rhoa/Skp1/Flna	25
mmu04810	Regulation of actin cytoskeleton	23/285	231/9040	9.56499e-07	5.40882e-05	3.85087e-05	Actn4/Nckap1/Cfl1/Ezr/Msn/Actb/Cdc42/Actr2/Ppp1cb/Mapk1/Actg1/Myh10/Cyfip2/Vcl/Actn1/Pip4k2b/Myh9/Actr3/Arpc5l/Pfn2/Arpc3/Rhoa/Kras	23
mmu04744	Phototransduction	8/285	27/9040	1.1656e-06	5.40882e-05	3.85087e-05	Calm3/Rho/Sag/Gnat1/Rcvrn/Gnb1/Gngt1/Grk1	8
mmu04530	Tight junction	19/285	167/9040	1.18011e-06	5.40882e-05	3.85087e-05	Actn4/Myl6/Dlg2/Ezr/Msn/Actb/Cdc42/Actr2/Actg1/Ppp2ca/Slc9a3r1/Myh10/Cttn/Actn1/Myh9/Actr3/Arpc5l/Arpc3/Rhoa	19
mmu04670	Leukocyte transendothelial migration	15/285	118/9040	4.07213e-06	0.00015482	0.000110226	Actn4/Thy1/Gnai2/Ezr/Msn/Ctnna1/Actb/Cdc42/Actg1/Ctnnb1/Ctnna2/Vcl/Actn1/Rap1b/Rhoa	15
mmu04721	Synaptic vesicle cycle	12/285	77/9040	4.50385e-06	0.00015482	0.000110226	Slc32a1/Slc6a1/Slc6a11/Slc1a2/Slc1a3/Cplx2/Stx3/Cltb/Cplx4/Cplx3/Atp6v1g2/Slc6a9	12
mmu04724	Glutamatergic synapse	14/285	113/9040	1.15756e-05	0.000329831	0.000234827	Gnai2/Gnao1/Slc1a2/Slc1a3/Gnb1/Gnb2/Mapk1/Gng2/Gngt1/Slc38a3/Dlg4/Gnb5/Gngt2/Gng13	14
mmu04520	Adherens junction	11/285	71/9040	1.19938e-05	0.000329831	0.000234827	Actn4/Ctnna1/Actb/Cdc42/Mapk1/Actg1/Ctnnb1/Ctnna2/Vcl/Actn1/Rhoa	11
mmu00480	Glutathione metabolism	11/285	72/9040	1.37658e-05	0.000344146	0.000245019	Gsto1/Gstm1/Gsta4/Gstm5/Idh2/Sms/Prdx6/Gpx4/Gpx1/Gsr/Gstt1	11
mmu04728	Dopaminergic synapse	15/285	135/9040	2.13861e-05	0.000490098	0.000348931	Arrb1/Gnai2/Calm3/Gnao1/Kif5c/Ppp1cb/Gnb1/Gnb2/Gng2/Ppp2ca/Camk2b/Gngt1/Gnb5/Gngt2/Gng13	15
mmu04713	Circadian entrainment	12/285	98/9040	5.5179e-05	0.00116725	0.000831036	Gnai2/Calm3/Gnao1/Gnb1/Gnb2/Mapk1/Gng2/Camk2b/Gngt1/Gnb5/Gngt2/Gng13	12
mmu04141	Protein processing in endoplasmic reticulum	16/285	172/9040	0.000101867	0.00200096	0.00142461	Rpn2/Ddost/Hsp90ab1/Calr/Hspa5/Pdia3/Hspa4l/Erp29/Dnaja1/Pdia6/Hspa1a/Ckap4/Lman1/Ubqln2/Skp1/Ssr4	16
mmu05032	Morphine addiction	11/285	91/9040	0.000126744	0.00232365	0.00165435	Arrb1/Slc32a1/Gnai2/Gnao1/Gnb1/Gnb2/Gng2/Gngt1/Gnb5/Gngt2/Gng13	11
mmu04725	Cholinergic synapse	12/285	112/9040	0.000202638	0.00348284	0.00247965	Gnai2/Gnao1/Gnb1/Gnb2/Mapk1/Gng2/Camk2b/Gngt1/Kras/Gnb5/Gngt2/Gng13	12
mmu05230	Central carbon metabolism in cancer	9/285	69/9040	0.000292176	0.00472638	0.003365	Ldhb/Ldha/Pfkl/Pfkm/Idh2/Mapk1/Pfkp/Hk2/Kras	9
mmu00620	Pyruvate metabolism	7/285	44/9040	0.000404792	0.00597995	0.00425749	Ldhb/Aldh3a2/Ldha/Me1/Aldh2/Acyp2/Me2	7
mmu00410	beta-Alanine metabolism	6/285	32/9040	0.000422632	0.00597995	0.00425749	Aldh3a2/Aldh2/Gad1/Abat/Hadha/Cndp2	6
mmu03010	Ribosome	15/285	176/9040	0.000434905	0.00597995	0.00425749	Rpl18a/Rpsa/Rps2/Rpl3/Rpl18/Rpl6/Rpl9/Rps7/Rps13/Rps17/Rplp2/Rps5/Rps21/Rpl15/Rpl34	15
mmu04971	Gastric acid secretion	9/285	75/9040	0.000549083	0.00719037	0.00511927	Gnai2/Calm3/Atp1b1/Ezr/Actb/Actg1/Atp1b3/Camk2b/Atp1a1	9
mmu00983	Drug metabolism - other enzymes	10/285	92/9040	0.000608934	0.00761167	0.00541922	Impdh1/Gsto1/Gstm1/Nme1/Gsta4/Gstm5/Itpa/Cmpk1/Impdh2/Gstt1	10
mmu04926	Relaxin signaling pathway	12/285	129/9040	0.000746068	0.00892038	0.00635097	Arrb1/Gnai2/Gnao1/Gnb1/Gnb2/Mapk1/Gng2/Gngt1/Kras/Gnb5/Gngt2/Gng13	12
mmu04144	Endocytosis	19/285	272/9040	0.000961099	0.0110126	0.00784054	Amph/Arrb1/Kif5c/Capza2/Cdc42/Actr2/Arf5/Iqsec3/Snx12/Hspa1a/Cltb/Snx1/Actr3/Arpc5l/Vps35/Arpc3/Rhoa/Grk1/Snx5	19
mmu04062	Chemokine signaling pathway	15/285	192/9040	0.00107666	0.0118432	0.00843193	Arrb1/Gnai2/Cdc42/Gnb1/Gnb2/Mapk1/Gng2/Gngt1/Rap1b/Rhoa/Grk1/Kras/Gnb5/Gngt2/Gng13	15
mmu00010	Glycolysis / Gluconeogenesis	8/285	67/9040	0.00114778	0.01214	0.00864324	Ldhb/Aldh3a2/Ldha/Pfkl/Aldh2/Pfkm/Pfkp/Hk2	8
mmu01232	Nucleotide metabolism	9/285	84/9040	0.00125746	0.0128075	0.00911844	Guk1/Impdh1/Nme1/Adsl/Adk/Itpa/Cmpk1/Ak1/Impdh2	9
mmu04390	Hippo signaling pathway	13/285	157/9040	0.00135396	0.0131108	0.00933435	Dlg2/Ctnna1/Actb/Ywhag/Ppp1cb/Actg1/Ppp2ca/Ywhaq/Ywhah/Ctnnb1/Ctnna2/Ywhab/Dlg4	13
mmu04919	Thyroid hormone signaling pathway	11/285	120/9040	0.00138713	0.0131108	0.00933435	Pfkl/Atp1b1/Pfkm/Actb/Mapk1/Actg1/Atp1b3/Ctnnb1/Pfkp/Atp1a1/Kras	11
mmu00330	Arginine and proline metabolism	7/285	54/9040	0.00143026	0.0131108	0.00933435	Aldh3a2/Oat/Ckmt1/Aldh2/Sms/Ckb/Cndp2	7
mmu04114	Oocyte meiosis	11/285	121/9040	0.0014841	0.0131654	0.00937328	Calm3/Ywhag/Ppp1cb/Mapk1/Ppp2ca/Ywhaq/Ywhah/Camk2b/Ywhab/Smc1a/Skp1	11
mmu05418	Fluid shear stress and atherosclerosis	12/285	147/9040	0.00231433	0.0198888	0.01416	Gsto1/Calm3/Gstm1/Hsp90ab1/Ass1/Gsta4/Gstm5/Actb/Actg1/Ctnnb1/Rhoa/Gstt1	12
mmu04666	Fc gamma R-mediated phagocytosis	9/285	93/9040	0.00256869	0.0214058	0.0152401	Amph/Cfl1/Marcks/Cdc42/Actr2/Mapk1/Actr3/Arpc5l/Arpc3	9
mmu04726	Serotonergic synapse	11/285	131/9040	0.00279556	0.0221911	0.0157992	Gnai2/Gnao1/Gnb1/Gnb2/Mapk1/Gng2/Gngt1/Kras/Gnb5/Gngt2/Gng13	11
mmu05412	Arrhythmogenic right ventricular cardiomyopathy	8/285	77/9040	0.00282432	0.0221911	0.0157992	Cdh2/Ctnna1/Lmna/Actb/Actg1/Ctnnb1/Ctnna2/Cacna2d1	8
mmu04921	Oxytocin signaling pathway	12/285	153/9040	0.00322485	0.0246343	0.0175387	Myl6/Gnai2/Calm3/Gnao1/Actb/Ppp1cb/Mapk1/Actg1/Camk2b/Rhoa/Cacna2d1/Kras	12
mmu00030	Pentose phosphate pathway	5/285	33/9040	0.00345772	0.0256993	0.0182969	Pfkl/Tkt/Pfkm/Pfkp/Pgls	5
mmu04261	Adrenergic signaling in cardiomyocytes	12/285	156/9040	0.00377834	0.0267587	0.0190511	Atp2b2/Gnai2/Calm3/Atp1b1/Ppp1cb/Mapk1/Ppp2ca/Atp1b3/Camk2b/Atp1a1/Cacna2d1/Tpm4	12
mmu05170	Human immunodeficiency virus 1 infection	16/285	240/9040	0.00379486	0.0267587	0.0190511	Gnai2/Calm3/Calr/Cfl1/Gnao1/Pdia3/Gnb1/Gnb2/Mapk1/Gng2/Gngt1/Skp1/Kras/Gnb5/Gngt2/Gng13	16
mmu04371	Apelin signaling pathway	11/285	137/9040	0.00395181	0.0271687	0.0193431	Gnai2/Calm3/Gnb1/Gnb2/Mapk1/Gng2/Gngt1/Kras/Gnb5/Gngt2/Gng13	11
mmu04964	Proximal tubule bicarbonate reclamation	4/285	22/9040	0.00451638	0.0302928	0.0215673	Atp1b1/Atp1b3/Atp1a1/Slc38a3	4
mmu01200	Carbon metabolism	10/285	121/9040	0.00480723	0.0313901	0.0223486	Me1/Pfkl/Aco1/Tkt/Pfkm/Idh2/Pfkp/Pgls/Hk2/Me2	10
mmu04510	Focal adhesion	14/285	203/9040	0.00490828	0.0313901	0.0223486	Actn4/Lamc1/Actb/Cdc42/Ppp1cb/Mapk1/Actg1/Ctnnb1/Vcl/Actn1/Rap1b/Rhoa/Flna/Tln1	14
mmu05171	Coronavirus disease - COVID-19	16/285	248/9040	0.00520711	0.0325445	0.0231704	Rpl18a/Rpsa/Rps2/Rpl3/Rpl18/Rpl6/Rpl9/Rps7/Rps13/Mapk1/Rps17/Rplp2/Rps5/Rps21/Rpl15/Rpl34	16
mmu05205	Proteoglycans in cancer	14/285	205/9040	0.00534858	0.0326858	0.023271	Ezr/Msn/Actb/Cdc42/Ppp1cb/Mapk1/Actg1/Ctnnb1/Camk2b/Cttn/Ank2/Rhoa/Flna/Kras	14
mmu00071	Fatty acid degradation	6/285	52/9040	0.00560911	0.0335327	0.023874	Aldh3a2/Aldh2/Hadha/Acsl6/Hadhb/Acsl1	6
mmu04960	Aldosterone-regulated sodium reabsorption	5/285	38/9040	0.00643462	0.0376494	0.0268049	Atp1b1/Mapk1/Atp1b3/Atp1a1/Kras	5
mmu05163	Human cytomegalovirus infection	16/285	256/9040	0.00702098	0.0395114	0.0281306	Gnai2/Calm3/Calr/Gnao1/Pdia3/Gnb1/Gnb2/Mapk1/Gng2/Ctnnb1/Gngt1/Rhoa/Kras/Gnb5/Gngt2/Gng13	16
mmu04723	Retrograde endocannabinoid signaling	11/285	148/9040	0.00704021	0.0395114	0.0281306	Slc32a1/Gnai2/Gnao1/Gnb1/Gnb2/Mapk1/Gng2/Gngt1/Gnb5/Gngt2/Gng13	11
mmu00250	Alanine, aspartate and glutamate metabolism	5/285	39/9040	0.0071949	0.039572	0.0281737	Ass1/Gad1/Adsl/Abat/Asrgl1	5
mmu04216	Ferroptosis	5/285	40/9040	0.00801572	0.043222	0.0307724	Cp/Slc3a2/Acsl6/Acsl1/Gpx4	5
mmu04918	Thyroid hormone synthesis	7/285	74/9040	0.00852815	0.0451008	0.03211	Alb/Atp1b1/Hspa5/Atp1b3/Atp1a1/Gpx1/Gsr	7
mmu00280	Valine, leucine and isoleucine degradation	6/285	57/9040	0.00877432	0.0455272	0.0324136	Hsd17b10/Aldh3a2/Aldh2/Abat/Hadha/Hadhb	6
mmu00230	Purine metabolism	10/285	134/9040	0.00970593	0.0494284	0.0351911	Guk1/Impdh1/Nme1/Adsl/Adk/Atic/Itpa/Ak1/Impdh2/Paics	10
mmu01230	Biosynthesis of amino acids	7/285	79/9040	0.0120336	0.0601681	0.0428374	Pfkl/Ass1/Aco1/Tkt/Pfkm/Idh2/Pfkp	7
mmu00062	Fatty acid elongation	4/285	29/9040	0.0123412	0.060604	0.0431477	Hsd17b12/Hadha/Acot7/Hadhb	4
mmu01524	Platinum drug resistance	7/285	80/9040	0.0128435	0.0608295	0.0433082	Gsto1/Gstm1/Gsta4/Gstm5/Mapk1/Top2b/Gstt1	7
mmu05034	Alcoholism	13/285	205/9040	0.0128778	0.0608295	0.0433082	Gnai2/Calm3/Gnao1/Ppp1cb/Gnb1/Gnb2/Mapk1/Gng2/Gngt1/Kras/Gnb5/Gngt2/Gng13	13
mmu01212	Fatty acid metabolism	6/285	62/9040	0.0130507	0.0608295	0.0433082	Hsd17b12/Scp2/Hadha/Acsl6/Hadhb/Acsl1	6
mmu04916	Melanogenesis	8/285	100/9040	0.0134541	0.0612546	0.0436109	Gnai2/Calm3/Gnao1/Mapk1/Ctnnb1/Camk2b/Dct/Kras	8
mmu05022	Pathways of neurodegeneration - multiple diseases	24/285	471/9040	0.0135874	0.0612546	0.0436109	Nefm/Ube2l3/Mapt/Hsd17b10/Nefl/Calm3/Hspa5/Kif5c/Cdk5/Psma2/Psmc4/Actr1a/Psmc1/Mapk1/Ctnnb1/Camk2b/Tubb2a/Vapb/Tubb3/Uchl1/Psmb2/Dlg4/Gpx1/Kras	24
mmu00640	Propanoate metabolism	4/285	31/9040	0.0155673	0.0682748	0.048609	Ldhb/Ldha/Abat/Hadha	4
mmu03050	Proteasome	5/285	47/9040	0.0156411	0.0682748	0.048609	Psme1/Psma2/Psmc4/Psmc1/Psmb2	5
mmu04922	Glucagon signaling pathway	8/285	104/9040	0.0167339	0.0719036	0.0511926	Ldhb/Ldha/Calm3/Pfkl/Pfkm/Camk2b/Pfkp/Pygm	8
mmu00052	Galactose metabolism	4/285	32/9040	0.0173612	0.0734512	0.0522945	Pfkl/Pfkm/Pfkp/Hk2	4
mmu04015	Rap1 signaling pathway	13/285	214/9040	0.0178395	0.0743314	0.0529211	Gnai2/Calm3/Gnao1/Actb/Cdc42/Mapk1/Actg1/Ctnnb1/Rap1b/Pfn2/Rhoa/Tln1/Kras	13
mmu04720	Long-term potentiation	6/285	67/9040	0.0186096	0.0763827	0.0543815	Calm3/Ppp1cb/Mapk1/Camk2b/Rap1b/Kras	6
mmu04979	Cholesterol metabolism	5/285	50/9040	0.0200254	0.080985	0.0576582	Apoe/Lrpap1/Apoa1/Vapb/Lrp1	5
mmu01240	Biosynthesis of cofactors	10/285	152/9040	0.021858	0.086327	0.0614615	Gphn/Aldh3a2/Nme1/Aldh2/Adsl/Rdh12/Pdxk/Cmpk1/Ak1/Rdh11	10
mmu03320	PPAR signaling pathway	7/285	89/9040	0.0219741	0.086327	0.0614615	Me1/Fabp3/Dbi/Scp2/Apoa1/Acsl6/Acsl1	7
mmu04612	Antigen processing and presentation	7/285	90/9040	0.0232093	0.0898953	0.064002	Psme1/Ctsb/Hsp90ab1/Calr/Hspa5/Pdia3/Hspa1a	7
mmu05014	Amyotrophic lateral sclerosis	19/285	369/9040	0.0241569	0.0922659	0.0656898	Nefm/Anxa7/Nefl/Hspa5/Kif5c/Slc1a2/Psma2/Psmc4/Actb/Actr1a/Psmc1/Actg1/Tubb2a/Vapb/Tubb3/Pfn2/Ubqln2/Psmb2/Gpx1	19
mmu00051	Fructose and mannose metabolism	4/285	36/9040	0.0257951	0.0971733	0.0691837	Pfkl/Pfkm/Pfkp/Hk2	4
mmu05135	Yersinia infection	9/285	135/9040	0.0267513	0.0991136	0.0705651	Actb/Cdc42/Actr2/Mapk1/Actg1/Actr3/Arpc5l/Arpc3/Rhoa	9
mmu00980	Metabolism of xenobiotics by cytochrome P450	6/285	73/9040	0.0271866	0.0991136	0.0705651	Gsto1/Gstm1/Gsta4/Gstm5/Ephx1/Gstt1	6
mmu04066	HIF-1 signaling pathway	8/285	114/9040	0.0273914	0.0991136	0.0705651	Ldhb/Ldha/Pfkl/Pfkm/Mapk1/Camk2b/Pfkp/Hk2	8
mmu04210	Apoptosis	9/285	136/9040	0.0278878	0.0995994	0.070911	Sptan1/Ctsb/Lmnb1/Ctsd/Lmna/Actb/Mapk1/Actg1/Kras	9
mmu04910	Insulin signaling pathway	9/285	139/9040	0.0315009	0.111061	0.0790712	Calm3/Prkar2b/Ppp1cb/Mapk1/Prkar2a/Prkar1a/Pygm/Hk2/Kras	9
mmu04014	Ras signaling pathway	13/285	235/9040	0.034903	0.121498	0.0865017	Calm3/Cdc42/Gnb1/Gnb2/Mapk1/Gng2/Gngt1/Rap1b/Rhoa/Kras/Gnb5/Gngt2/Gng13	13
mmu05213	Endometrial cancer	5/285	58/9040	0.0354092	0.121719	0.0866593	Ctnna1/Mapk1/Ctnnb1/Ctnna2/Kras	5
mmu04722	Neurotrophin signaling pathway	8/285	121/9040	0.037193	0.126272	0.0899011	Calm3/Cdc42/Mapk1/Camk2b/Rap1b/Arhgdia/Rhoa/Kras	8
mmu05012	Parkinson disease	14/285	264/9040	0.0396937	0.133002	0.0946925	Ube2l3/Mapt/Gnai2/Calm3/Hspa5/Kif5c/Psma2/Psmc4/Psmc1/Camk2b/Tubb2a/Tubb3/Uchl1/Psmb2	14
mmu04730	Long-term depression	5/285	60/9040	0.0401425	0.133002	0.0946925	Gnai2/Gnao1/Mapk1/Ppp2ca/Kras	5
mmu04961	Endocrine and other factor-regulated calcium reabsorption	5/285	61/9040	0.0426465	0.139616	0.0994015	Atp2b2/Atp1b1/Atp1b3/Cltb/Atp1a1	5
mmu04611	Platelet activation	8/285	125/9040	0.0437385	0.140061	0.0997182	Gnai2/Actb/Ppp1cb/Mapk1/Actg1/Rap1b/Rhoa/Tln1	8
mmu03015	mRNA surveillance pathway	7/285	103/9040	0.0438009	0.140061	0.0997182	Ppp1cb/Ppp2ca/Nudt21/Upf1/Magohb/Msi1/Rbm8a	7
mmu00340	Histidine metabolism	3/285	26/9040	0.0472226	0.149267	0.106272	Aldh3a2/Aldh2/Cndp2	3
mmu05225	Hepatocellular carcinoma	10/285	174/9040	0.0484511	0.15125	0.107684	Gsto1/Gstm1/Gsta4/Gstm5/Actb/Mapk1/Actg1/Ctnnb1/Kras/Gstt1	10
mmu05204	Chemical carcinogenesis - DNA adducts	6/285	84/9040	0.04895	0.15125	0.107684	Gsto1/Gstm1/Gsta4/Gstm5/Ephx1/Gstt1	6

## Sheet: DDA_Rd10_DR
ID	Description	ProteinRatio	BgRatio	pvalue	p.adjust	qvalue	geneID of included DEPs	Count
mmu04744	Phototransduction	13/141	27/9040	3.07197e-17	6.14393e-15	4.85047e-15	Cngb1/Grk1/Rgs9/Rho/Gnat1/Pde6b/Cnga1/Rcvrn/Gucy2e/Gnb1/Gngt1/Pde6a/Slc24a1	13
mmu04713	Circadian entrainment	12/141	98/9040	3.34319e-08	3.34319e-06	2.63936e-06	Gnaq/Gnb1/Gnb5/Gng3/Camk2b/Gnb3/Gngt1/Rps6ka5/Plcb4/Camk2a/Gnao1/Camk2g	12
mmu04728	Dopaminergic synapse	13/141	135/9040	1.59666e-07	1.06444e-05	8.40346e-06	Gnaq/Kif5c/Gnb1/Gnb5/Gng3/Camk2b/Gnb3/Gngt1/Kif5b/Plcb4/Camk2a/Gnao1/Camk2g	13
mmu04725	Cholinergic synapse	11/141	112/9040	1.22907e-06	6.14536e-05	4.8516e-05	Gnaq/Gnb1/Gnb5/Gng3/Camk2b/Gnb3/Gngt1/Plcb4/Camk2a/Gnao1/Camk2g	11
mmu00230	Purine metabolism	10/141	134/9040	4.35198e-05	0.00174079	0.00137431	Pde6d/Pde6b/Pnp/Gucy2e/Adk/Pgm2/Pde6a/Atic/Ak1/Nt5c	10
mmu04727	GABAergic synapse	8/141	89/9040	6.99617e-05	0.00233206	0.0018411	Gphn/Slc6a1/Gnb1/Gnb5/Gng3/Gnb3/Gngt1/Gnao1	8
mmu05100	Bacterial invasion of epithelial cells	7/141	76/9040	0.000172383	0.00492523	0.00388834	Septin3/Dnm3/Ctnna1/Dnm1/Septin2/Ctnnb1/Vcl	7
mmu04371	Apelin signaling pathway	9/141	137/9040	0.00027948	0.00698701	0.00551606	Gnaq/Gnb1/Gnb5/Gng3/Gnb3/Gngt1/Plcb4/Slc8a1/Rras	9
mmu04961	Endocrine and other factor-regulated calcium reabsorption	6/141	61/9040	0.000355095	0.00740882	0.00584907	Dnm3/Calb1/Gnaq/Dnm1/Plcb4/Slc8a1	6
mmu04724	Glutamatergic synapse	8/141	113/9040	0.000370441	0.00740882	0.00584907	Gnaq/Gnb1/Gnb5/Gng3/Gnb3/Gngt1/Plcb4/Gnao1	8
mmu05132	Salmonella infection	12/141	253/9040	0.00057765	0.00985379	0.00777931	Klc1/Nckap1/Flna/Kif5c/Dynlrb1/Tubb5/Ctnnb1/Cyfip2/Kif5b/Tubb2a/Pfn2/Rras	12
mmu04720	Long-term potentiation	6/141	67/9040	0.000591228	0.00985379	0.00777931	Gnaq/Camk2b/Plcb4/Rap1b/Camk2a/Camk2g	6
mmu04916	Melanogenesis	7/141	100/9040	0.000925636	0.0141476	0.0111691	Gnaq/Ctnnb1/Camk2b/Plcb4/Camk2a/Gnao1/Camk2g	7
mmu04726	Serotonergic synapse	8/141	131/9040	0.000990329	0.0141476	0.0111691	Gnaq/Gnb1/Gnb5/Gng3/Gnb3/Gngt1/Plcb4/Gnao1	8
mmu04144	Endocytosis	12/141	272/9040	0.00109062	0.0145416	0.0114802	Dnm3/Grk1/Kif5c/Dnm1/Capza2/Iqsec3/Hspa1a/Kif5b/Snx1/Vps35/Snx6/Vps26b	12
mmu05170	Human immunodeficiency virus 1 infection	11/141	240/9040	0.0012959	0.0161987	0.0127885	Cfl1/Gnaq/Pdia3/Cfl2/Gnb1/Gnb5/Gng3/Ddb1/Gnb3/Gngt1/Gnao1	11
mmu04723	Retrograde endocannabinoid signaling	8/141	148/9040	0.00216141	0.0243098	0.0191919	Gnaq/Gnb1/Gnb5/Gng3/Gnb3/Gngt1/Plcb4/Gnao1	8
mmu04911	Insulin secretion	6/141	86/9040	0.00218788	0.0243098	0.0191919	Gnaq/Camk2b/Plcb4/Pclo/Camk2a/Camk2g	6
mmu05032	Morphine addiction	6/141	91/9040	0.00291145	0.0291811	0.0230377	Gnb1/Gnb5/Gng3/Gnb3/Gngt1/Gnao1	6
mmu04261	Adrenergic signaling in cardiomyocytes	8/141	156/9040	0.00299838	0.0291811	0.0230377	Gnaq/Camk2b/Rps6ka5/Plcb4/Slc8a1/Tpm1/Camk2a/Camk2g	8
mmu04062	Chemokine signaling pathway	9/141	192/9040	0.00306402	0.0291811	0.0230377	Grk1/Gnaq/Gnb1/Gnb5/Gng3/Gnb3/Gngt1/Plcb4/Rap1b	9
mmu04810	Regulation of actin cytoskeleton	10/141	231/9040	0.00324783	0.0295257	0.0233098	Nckap1/Cfl1/Msn/Cfl2/Cyfip2/Vcl/Actn1/Myh9/Pfn2/Rras	10
mmu00760	Nicotinate and nicotinamide metabolism	4/141	41/9040	0.00367111	0.0319227	0.0252021	Pnp/Nadk2/Nampt/Nt5c	4
mmu04926	Relaxin signaling pathway	7/141	129/9040	0.00398008	0.0331673	0.0261847	Gnb1/Gnb5/Gng3/Gnb3/Gngt1/Plcb4/Gnao1	7
mmu04530	Tight junction	8/141	167/9040	0.00453919	0.0363058	0.0286625	Dlg2/Tjp1/Msn/Slc9a3r1/Actn1/Myh9/Ybx3/Mpp4	8
mmu05205	Proteoglycans in cancer	9/141	205/9040	0.00471975	0.0363058	0.0286625	Flna/Ank3/Msn/Ctnnb1/Camk2b/Rras/Camk2a/Ank2/Camk2g	9
mmu04520	Adherens junction	5/141	71/9040	0.00490732	0.0363505	0.0286978	Tjp1/Ctnna1/Ctnnb1/Vcl/Actn1	5
mmu04922	Glucagon signaling pathway	6/141	104/9040	0.00562325	0.0401661	0.0317101	Gnaq/Pkm/Camk2b/Plcb4/Camk2a/Camk2g	6
mmu04971	Gastric acid secretion	5/141	75/9040	0.00619141	0.0426994	0.03371	Gnaq/Camk2b/Plcb4/Camk2a/Camk2g	5
mmu05163	Human cytomegalovirus infection	10/141	256/9040	0.00666459	0.0444306	0.0350768	Gnaq/Pdia3/Gnb1/Gnb5/Gng3/Ctnnb1/Gnb3/Gngt1/Plcb4/Gnao1	10
mmu04721	Synaptic vesicle cycle	5/141	77/9040	0.00691478	0.0446115	0.0352196	Dnm3/Slc6a1/Dnm1/Cplx2/Stx3	5
mmu04360	Axon guidance	8/141	181/9040	0.00730788	0.0456742	0.0360586	Plxnb2/Cfl1/Cfl2/Camk2b/Dpysl5/Rras/Camk2a/Camk2g	8
mmu05012	Parkinson disease	10/141	264/9040	0.00820785	0.0497445	0.039272	Klc1/Kif5c/Slc25a5/Tubb5/Camk2b/Kif5b/Tubb2a/Mapt/Camk2a/Camk2g	10
mmu01240	Biosynthesis of cofactors	7/141	152/9040	0.00959122	0.0564189	0.0445413	Gphn/Bcat1/Cmpk2/Rdh12/Nadk2/Ak1/Cpox	7
mmu01232	Nucleotide metabolism	5/141	84/9040	0.00991128	0.0566359	0.0447126	Pnp/Adk/Cmpk2/Ak1/Nt5c	5
mmu04670	Leukocyte transendothelial migration	6/141	118/9040	0.0102371	0.056873	0.0448997	Msn/Ctnna1/Ctnnb1/Vcl/Actn1/Rap1b	6
mmu04540	Gap junction	5/141	86/9040	0.010909	0.0589673	0.0465531	Tjp1/Gnaq/Tubb5/Tubb2a/Plcb4	5
mmu04912	GnRH signaling pathway	5/141	90/9040	0.0131061	0.0682278	0.053864	Gnaq/Camk2b/Plcb4/Camk2a/Camk2g	5
mmu04934	Cushing syndrome	7/141	162/9040	0.0133044	0.0682278	0.053864	Gnaq/Ctnnb1/Camk2b/Plcb4/Rap1b/Camk2a/Camk2g	7
mmu05022	Pathways of neurodegeneration - multiple diseases	14/141	471/9040	0.0150275	0.0751377	0.0593192	Klc1/Nefl/Gnaq/Kif5c/Slc25a5/Tubb5/Ctnnb1/Camk2b/Kif5b/Tubb2a/Plcb4/Mapt/Camk2a/Camk2g	14
mmu05010	Alzheimer disease	12/141	383/9040	0.0163898	0.0799501	0.0631185	Lrp1/Klc1/Apoe/Gnaq/Kif5c/Slc25a5/Tubb5/Ctnnb1/Kif5b/Tubb2a/Plcb4/Mapt	12
mmu04015	Rap1 signaling pathway	8/141	214/9040	0.0186881	0.0889908	0.0702559	Rap1gap/Gnaq/Ctnnb1/Plcb4/Rap1b/Pfn2/Rras/Gnao1	8
mmu04925	Aldosterone synthesis and secretion	5/141	102/9040	0.0214416	0.0997284	0.0787329	Gnaq/Camk2b/Plcb4/Camk2a/Camk2g	5
mmu05020	Prion disease	9/141	268/9040	0.0242111	0.110051	0.086882	Klc1/Ncam2/Kif5c/Slc25a5/Tubb5/Hspa1a/Kif5b/Tubb2a/Ncam1	9
mmu04072	Phospholipase D signaling pathway	6/141	149/9040	0.0289285	0.128571	0.101503	Dnm3/Dnm1/Plcb4/Agpat3/Dgke/Rras	6
mmu05412	Arrhythmogenic right ventricular cardiomyopathy	4/141	77/9040	0.0319719	0.137669	0.108686	Cdh2/Ctnna1/Ctnnb1/Slc8a1	4
mmu04921	Oxytocin signaling pathway	6/141	153/9040	0.0323522	0.137669	0.108686	Gnaq/Camk2b/Plcb4/Camk2a/Gnao1/Camk2g	6
mmu00670	One carbon pool by folate	2/141	19/9040	0.034731	0.144712	0.114247	Aldh1l1/Atic	2
mmu04722	Neurotrophin signaling pathway	5/141	121/9040	0.0406037	0.165729	0.130839	Camk2b/Rps6ka5/Rap1b/Camk2a/Camk2g	5
mmu04750	Inflammatory mediator regulation of TRP channels	5/141	127/9040	0.0482868	0.193147	0.152485	Gnaq/Camk2b/Plcb4/Camk2a/Camk2g	5

## Sheet: DDA_P23H
ID	Description	ProteinRatio	BgRatio	pvalue	p.adjust	qvalue	geneID of included DEPs	Count
mmu04744	Phototransduction	14/72	27/9040	2.00519e-23	4.05049e-21	3.54602e-21	Cngb1/Grk1/Rgs9/Rho/Gnat1/Pde6b/Cnga1/Rcvrn/Guca1a/Gucy2e/Gnb1/Gngt1/Pde6a/Slc24a1	14
mmu04520	Adherens junction	5/72	71/9040	0.000241063	0.0243473	0.021315	Tjp1/Mapk1/Ctnnb1/Ctnna2/Vcl	5
mmu04062	Chemokine signaling pathway	7/72	192/9040	0.000802047	0.0537789	0.047081	Grk1/Gnb1/Gnb2/Mapk1/Gnb3/Gngt1/Stat1	7
mmu04713	Circadian entrainment	5/72	98/9040	0.00106493	0.0537789	0.047081	Gnb1/Gnb2/Mapk1/Gnb3/Gngt1	5
mmu04725	Cholinergic synapse	5/72	112/9040	0.00193047	0.0579305	0.0507156	Gnb1/Gnb2/Mapk1/Gnb3/Gngt1	5
mmu05167	Kaposi sarcoma-associated herpesvirus infection	7/72	224/9040	0.00196021	0.0579305	0.0507156	Gnb1/Gnb2/Mapk1/Ctnnb1/Gnb3/Gngt1/Stat1	7
mmu04724	Glutamatergic synapse	5/72	113/9040	0.00200749	0.0579305	0.0507156	Gnb1/Gnb2/Mapk1/Gnb3/Gngt1	5
mmu05100	Bacterial invasion of epithelial cells	4/72	76/9040	0.00308103	0.0770011	0.0674111	Septin2/Ctnnb1/Ctnna2/Vcl	4
mmu04926	Relaxin signaling pathway	5/72	129/9040	0.00356884	0.0770011	0.0674111	Gnb1/Gnb2/Mapk1/Gnb3/Gngt1	5
mmu04726	Serotonergic synapse	5/72	131/9040	0.00381194	0.0770011	0.0674111	Gnb1/Gnb2/Mapk1/Gnb3/Gngt1	5
mmu00230	Purine metabolism	5/72	134/9040	0.00419857	0.0771011	0.0674986	Impdh1/Pde6b/Adssl1/Gucy2e/Pde6a	5
mmu04371	Apelin signaling pathway	5/72	137/9040	0.00461252	0.0776441	0.067974	Gnb1/Gnb2/Mapk1/Gnb3/Gngt1	5
mmu04727	GABAergic synapse	4/72	89/9040	0.00542672	0.0843229	0.073821	Gnb1/Gnb2/Gnb3/Gngt1	4
mmu05032	Morphine addiction	4/72	91/9040	0.00587002	0.084696	0.0741476	Gnb1/Gnb2/Gnb3/Gngt1	4
mmu04723	Retrograde endocannabinoid signaling	5/72	148/9040	0.0063806	0.0859254	0.0752239	Gnb1/Gnb2/Mapk1/Gnb3/Gngt1	5
mmu00670	One carbon pool by folate	2/72	19/9040	0.00980061	0.118942	0.104129	Aldh1l1/Mthfd1	2
mmu04810	Regulation of actin cytoskeleton	6/72	231/9040	0.01001	0.118942	0.104129	Myh14/Msn/Mapk1/Vcl/Pip4k2b/Myh9	6
mmu05213	Endometrial cancer	3/72	58/9040	0.0109303	0.122662	0.107385	Mapk1/Ctnnb1/Ctnna2	3
mmu04217	Necroptosis	5/72	176/9040	0.012935	0.137519	0.120392	Capn2/Slc25a5/Pygm/Stat1/Tnfaip3	5
mmu04670	Leukocyte transendothelial migration	4/72	118/9040	0.0143614	0.14505	0.126985	Msn/Ctnnb1/Ctnna2/Vcl	4
mmu05163	Human cytomegalovirus infection	6/72	256/9040	0.0159881	0.15379	0.134636	Gnb1/Gnb2/Mapk1/Ctnnb1/Gnb3/Gngt1	6
mmu00480	Glutathione metabolism	3/72	72/9040	0.019525	0.175414	0.153567	Gstt1/Prdx6/Oplah	3
mmu04728	Dopaminergic synapse	4/72	135/9040	0.0224015	0.175414	0.153567	Gnb1/Gnb2/Gnb3/Gngt1	4
mmu04510	Focal adhesion	5/72	203/9040	0.0225858	0.175414	0.153567	Flna/Capn2/Mapk1/Ctnnb1/Vcl	5
mmu05412	Arrhythmogenic right ventricular cardiomyopathy	3/72	77/9040	0.0232852	0.175414	0.153567	Lmna/Ctnnb1/Ctnna2	3
mmu05034	Alcoholism	5/72	205/9040	0.0234464	0.175414	0.153567	Gnb1/Gnb2/Mapk1/Gnb3/Gngt1	5
mmu05205	Proteoglycans in cancer	5/72	205/9040	0.0234464	0.175414	0.153567	Flna/Ank3/Msn/Mapk1/Ctnnb1	5
mmu05162	Measles	4/72	146/9040	0.0288228	0.207936	0.182039	Msn/Hspa1a/Stat1/Tnfaip3	4
mmu05216	Thyroid cancer	2/72	37/9040	0.0348225	0.242557	0.212348	Mapk1/Ctnnb1	2
mmu04014	Ras signaling pathway	5/72	235/9040	0.0389643	0.26236	0.229684	Gnb1/Gnb2/Mapk1/Gnb3/Gngt1	5
mmu05170	Human immunodeficiency virus 1 infection	5/72	240/9040	0.0420428	0.273956	0.239836	Gnb1/Gnb2/Mapk1/Gnb3/Gngt1	5
mmu04530	Tight junction	4/72	167/9040	0.0438563	0.276843	0.242364	Tjp1/Myh14/Msn/Myh9	4
mmu04022	cGMP-PKG signaling pathway	4/72	173/9040	0.0488294	0.290104	0.253973	Cngb1/Cnga1/Slc25a5/Mapk1	4
mmu05164	Influenza A	4/72	173/9040	0.0488294	0.290104	0.253973	Slc25a5/Kpna2/Mapk1/Stat1	4

## Sheet: DDA_RPE65_KO
ID	Description	ProteinRatio	BgRatio	pvalue	p.adjust	qvalue	geneID of included DEPs	Count
mmu05022	Pathways of neurodegeneration - multiple diseases	43/283	471/9040	1.52907e-10	8.01233e-09	6.79229e-09	Tuba4a/Mapt/Dctn1/Gsk3b/Ndufab1/Fus/Capn2/Atp2a2/Psmb5/Tuba1b/Sod1/Cox5a/Cox5b/Map2k1/Actr1a/Psmc6/Rps27a/Psmb7/Tubb5/Uqcrh/Ctnnb1/Psmb6/Eif2s1/Tubb2a/Vapb/Atp5c1/Sdha/Psmd2/Psmd6/Park7/Cox6c/Uqcrb/Psmd9/Uqcrfs1/Cyc1/Atp5d/Tubb4a/Ndufv2/Uqcrc2/Ndufs3/Gpr37/Psmb3/Psma1	43
mmu05014	Amyotrophic lateral sclerosis	42/283	369/9040	1.80905e-13	2.36986e-11	2.009e-11	Tuba4a/Srsf7/Hnrnpa3/Dctn1/Ndufab1/Fus/Psmb5/Hnrnpa2b1/Tuba1b/Sod1/Cox5a/Cox5b/Slc1a2/Actr1a/Psmc6/Psmb7/Tubb5/Uqcrh/Psmb6/Eif2s1/Tpr/Tubb2a/Vapb/Atp5c1/Sdha/Matr3/Psmd2/Psmd6/Cox6c/Uqcrb/Psmd9/Uqcrfs1/Cyc1/Sec13/Atp5d/Tubb4a/Ndufv2/Uqcrc2/Ndufs3/Ubqln2/Psmb3/Psma1	42
mmu05010	Alzheimer disease	38/283	383/9040	1.84964e-10	8.07674e-09	6.8469e-09	Tuba4a/Lrp1/Mapt/Nae1/Gsk3b/Ndufab1/Capn2/Atp2a2/Psmb5/Tuba1b/Apoe/Cox5a/Cox5b/Map2k1/Psmc6/Psmb7/Tubb5/Uqcrh/Ctnnb1/Psmb6/Eif2s1/Tubb2a/Atp5c1/Sdha/Psmd2/Psmd6/Cox6c/Uqcrb/Psmd9/Uqcrfs1/Cyc1/Atp5d/Tubb4a/Ndufv2/Uqcrc2/Ndufs3/Psmb3/Psma1	38
mmu05016	Huntington disease	37/283	302/9040	6.07841e-13	3.98136e-11	3.37512e-11	Tuba4a/Hdac2/Clta/Dctn1/Ndufab1/Psmb5/Tuba1b/Sod1/Cox5a/Cox5b/Slc1a2/Actr1a/Psmc6/Psmb7/Ap2m1/Tubb5/Uqcrh/Psmb6/Cltb/Tubb2a/Atp5c1/Sdha/Psmd2/Psmd6/Cox6c/Uqcrb/Psmd9/Uqcrfs1/Cyc1/Atp5d/Tubb4a/Ndufv2/Uqcrc2/Ndufs3/Psmb3/Psma1/Creb1	37
mmu05012	Parkinson disease	36/283	264/9040	4.76571e-14	1.24862e-11	1.05849e-11	Tuba4a/Mapt/Ndufab1/Psmb5/Prkaca/Tuba1b/Sod1/Cox5a/Cox5b/Psmc6/Rps27a/Gnas/Psmb7/Tubb5/Uqcrh/Psmb6/Eif2s1/Tubb2a/Atp5c1/Sdha/Psmd2/Psmd6/Park7/Cox6c/Uqcrb/Psmd9/Uqcrfs1/Cyc1/Atp5d/Tubb4a/Ndufv2/Uqcrc2/Ndufs3/Gpr37/Psmb3/Psma1	36
mmu05020	Prion disease	35/283	268/9040	4.08275e-13	3.5656e-11	3.02267e-11	Tuba4a/Ncam1/Gsk3b/Ndufab1/Psmb5/Prkaca/Tuba1b/Sod1/Cox5a/Cox5b/Psmc6/Psmb7/Tubb5/Uqcrh/Psmb6/Stip1/Eif2s1/Tubb2a/Atp5c1/Sdha/Psmd2/Psmd6/Cox6c/Uqcrb/Psmd9/Uqcrfs1/Cyc1/Atp5d/Tubb4a/Ndufv2/Uqcrc2/Ndufs3/Psmb3/Psma1/Creb1	35
mmu04714	Thermogenesis	22/283	231/9040	3.10332e-06	6.77559e-05	5.74387e-05	Smarca2/Ndufab1/Smarce1/Prkaca/Cox5a/Cox5b/Rps6/Gnas/Uqcrh/Atp5c1/Sdha/Cox6c/Uqcrb/Uqcrfs1/Acsl3/Cyc1/Atp5d/Ndufv2/Uqcrc2/Ndufs3/Actl6a/Creb1	22
mmu05208	Chemical carcinogenesis - reactive oxygen species	21/283	222/9040	5.82476e-06	0.000117391	9.95161e-05	Ndufab1/Gsto1/Sod1/Gstm1/Cox5a/Cox5b/Gsta4/Map2k1/Uqcrh/Gstt1/Atp5c1/Sdha/Cox6c/Uqcrb/Uqcrfs1/Cyc1/Atp5d/Ndufv2/Uqcrc2/Ndufs3/Acp1	21
mmu03040	Spliceosome	20/283	153/9040	5.45385e-08	2.0413e-06	1.73047e-06	Srsf7/Hnrnpa3/Hnrnpk/Rbm25/Fus/Sf3b1/Srsf1/U2af2/Snrpe/Snrpd2/Sf3b2/Srsf4/Ddx46/Snrpa/Snrnp70/Tcerg1/Eif4a3/Wbp11/Rbm8a/Lsm8	20
mmu03010	Ribosome	19/283	176/9040	2.36004e-06	5.62118e-05	4.76524e-05	Rps27/Rpsa/Rpl3/Rpl18/Rpl6/Rpl5/Rps15a/Rps4x/Rps6/Rps27a/Rps17/Rplp2/Rps5/Rpl15/Rpl4/Rps20/Rpl32/Rpl22/Rpl24	19
mmu05171	Coronavirus disease - COVID-19	19/283	248/9040	0.000281895	0.00369282	0.00313052	Rps27/Rpsa/Rpl3/Rpl18/Rpl6/Rpl5/Rps15a/Rps4x/Rps6/Rps27a/Rps17/Rplp2/Rps5/Rpl15/Rpl4/Rps20/Rpl32/Rpl22/Rpl24	19
mmu04144	Endocytosis	18/283	272/9040	0.00219723	0.0238238	0.0201962	Sh3gl2/Clta/Vps29/Bin1/Capzb/Cdc42/Rab10/Stam/Ap2m1/Iqsec3/Hgs/Cltb/Vps26b/Arpc2/Vps35/Arpc4/Tsg101/Arfgap1	18
mmu01200	Carbon metabolism	17/283	121/9040	1.93952e-07	5.64617e-06	4.78643e-06	Idh3a/Dld/Aldoa/Got2/Hk1/Adh5/Pkm/Echs1/Prps1l1/Pgp/Sdha/Idh3b/Taldo1/Aco2/Pgd/Suclg1/Sucla2	17
mmu00190	Oxidative phosphorylation	17/283	135/9040	9.5458e-07	2.501e-05	2.12017e-05	Ndufab1/Cox5a/Cox5b/Atp6v1e1/Uqcrh/Atp5c1/Sdha/Cox6c/Uqcrb/Atp6v1g1/Uqcrfs1/Cyc1/Atp5d/Ndufv2/Uqcrc2/Ndufs3/Atp6v1g2	17
mmu05415	Diabetic cardiomyopathy	17/283	211/9040	0.000327749	0.00408906	0.00346642	Gsk3b/Ndufab1/Atp2a2/Cox5a/Slc2a1/Cox5b/Uqcrh/Atp5c1/Sdha/Cox6c/Uqcrb/Uqcrfs1/Cyc1/Atp5d/Ndufv2/Uqcrc2/Ndufs3	17
mmu04141	Protein processing in endoplasmic reticulum	16/283	172/9040	9.37811e-05	0.00153567	0.00130183	Rpn2/Capn2/Prkcsh/P4hb/Cryab/Cryaa/Pdia3/Canx/Erp29/Pdia6/Eif2s1/Fbxo2/Ubxn6/Sec13/Ubqln2/Ubxn1	16
mmu04932	Non-alcoholic fatty liver disease	15/283	156/9040	0.000106787	0.00164578	0.00139517	Gsk3b/Ndufab1/Cox5a/Cox5b/Cdc42/Uqcrh/Eif2s1/Sdha/Cox6c/Uqcrb/Uqcrfs1/Cyc1/Ndufv2/Uqcrc2/Ndufs3	15
mmu05132	Salmonella infection	15/283	253/9040	0.0131932	0.0957182	0.0811432	Tuba4a/Dctn1/Kpna4/Tuba1b/Map2k1/Cdc42/Actr1a/Dynlrb1/Tubb5/Ctnnb1/Tubb2a/Arpc2/Tubb4a/Arpc4/Dync1li2	15
mmu04721	Synaptic vesicle cycle	14/283	77/9040	9.00226e-08	2.94824e-06	2.49931e-06	Clta/Slc32a1/Slc6a1/Slc6a11/Slc1a2/Syt1/Atp6v1e1/Snap25/Stx1b/Ap2m1/Stx3/Cltb/Atp6v1g1/Atp6v1g2	14
mmu04145	Phagosome	12/283	182/9040	0.011832	0.0911758	0.0772925	Tuba4a/Tuba1b/Canx/Atp6v1e1/Tubb5/Hgs/Tubb2a/Atp6v1g1/Tubb4a/Atp6v1g2/Stx7/Dync1li2	12
mmu05160	Hepatitis C	11/283	165/9040	0.0144796	0.0998328	0.0846313	Gsk3b/Map2k1/Cd81/Eif3e/Ywhag/Ywhaz/Ywhaq/Ywhah/Ctnnb1/Eif2s1/Ppp2r1a	11
mmu04530	Tight junction	11/283	167/9040	0.0157211	0.102973	0.0872937	Tuba4a/Myh14/Prkaca/Tuba1b/Msn/Cdc42/Slc9a3r1/Ppp2r1a/Arpc2/Ybx3/Arpc4	11
mmu01230	Biosynthesis of amino acids	10/283	79/9040	0.000164637	0.00227026	0.00192457	Idh3a/Aldoa/Got2/Pkm/Prps1l1/Idh3b/Asl/Taldo1/Aco2/Pycrl	10
mmu04260	Cardiac muscle contraction	10/283	87/9040	0.000366885	0.00436926	0.00370396	Atp1a3/Atp2a2/Cox5a/Cox5b/Uqcrh/Cox6c/Uqcrb/Uqcrfs1/Cyc1/Uqcrc2	10
mmu04210	Apoptosis	10/283	136/9040	0.0102277	0.0837391	0.0709881	Tuba4a/Septin4/Sptan1/Capn2/Tuba1b/Lmnb1/Lmnb2/Map2k1/Lmna/Eif2s1	10
mmu05017	Spinocerebellar ataxia	10/283	141/9040	0.0129749	0.0957182	0.0811432	Atp2a2/Psmb5/Psmc6/Psmb7/Psmb6/Psmd2/Psmd6/Psmd9/Psmb3/Psma1	10
mmu05225	Hepatocellular carcinoma	10/283	174/9040	0.0465849	0.251218	0.212965	Gsk3b/Smarca2/Gsto1/Smarce1/Gstm1/Gsta4/Map2k1/Ctnnb1/Gstt1/Actl6a	10
mmu03050	Proteasome	9/283	47/9040	1.21809e-05	0.000227956	0.000193245	Psmb5/Psmc6/Psmb7/Psmb6/Psmd2/Psmd6/Psmd9/Psmb3/Psma1	9
mmu00983	Drug metabolism - other enzymes	9/283	92/9040	0.00227327	0.0238238	0.0201962	Impdh1/Gsto1/Gstm1/Ces1c/Gsta4/Impdh2/Gstt1/Itpa/Cmpk1	9
mmu03015	mRNA surveillance pathway	9/283	103/9040	0.00487602	0.0440523	0.0373445	Fus/Pnn/Pabpc1/Msi1/Ppp2r1a/Gspt1/Eif4a3/Msi2/Rbm8a	9
mmu04114	Oocyte meiosis	9/283	121/9040	0.0135175	0.0957182	0.0811432	Prkaca/Map2k1/Ywhag/Ywhaz/Ywhaq/Ywhah/Ppp2r1a/Smc1a/Smc3	9
mmu04110	Cell cycle	9/283	125/9040	0.0164351	0.105024	0.089032	Hdac2/Bub3/Gsk3b/Ywhag/Ywhaz/Ywhaq/Ywhah/Smc1a/Smc3	9
mmu01240	Biosynthesis of cofactors	9/283	152/9040	0.0490908	0.252192	0.21379	Gphn/Dld/Nadk2/Eprs/Pdxk/Spr/Cmpk1/Ak1/Adssl1	9
mmu04961	Endocrine and other factor-regulated calcium reabsorption	8/283	61/9040	0.000582246	0.00663254	0.00562261	Atp1a3/Clta/Atp2b1/Prkaca/Calb1/Gnas/Ap2m1/Cltb	8
mmu05100	Bacterial invasion of epithelial cells	8/283	76/9040	0.00248924	0.0250839	0.0212644	Septin11/Clta/Cdc42/Ctnnb1/Vcl/Cltb/Arpc2/Arpc4	8
mmu04540	Gap junction	8/283	86/9040	0.00535814	0.0467944	0.039669	Tuba4a/Prkaca/Tuba1b/Map2k1/Gnas/Tubb5/Tubb2a/Tubb4a	8
mmu04727	GABAergic synapse	8/283	89/9040	0.00658242	0.0556321	0.047161	Gphn/Slc32a1/Prkaca/Gnao1/Slc6a1/Slc6a11/Gnb1/Gng2	8
mmu04919	Thyroid hormone signaling pathway	8/283	120/9040	0.0344241	0.196068	0.166213	Atp1a3/Hdac2/Gsk3b/Atp2a2/Prkaca/Slc2a1/Map2k1/Ctnnb1	8
mmu00020	Citrate cycle (TCA cycle)	7/283	32/9040	4.69896e-05	0.000820752	0.000695776	Idh3a/Dld/Sdha/Idh3b/Aco2/Suclg1/Sucla2	7
mmu00970	Aminoacyl-tRNA biosynthesis	7/283	66/9040	0.00439287	0.0411047	0.0348457	Yars/Wars/Aars/Eprs/Dars/Gars/Vars	7
mmu04911	Insulin secretion	7/283	86/9040	0.0179109	0.11173	0.0947168	Atp1a3/Prkaca/Slc2a1/Snap25/Gnas/Pclo/Creb1	7
mmu04916	Melanogenesis	7/283	100/9040	0.0370553	0.206564	0.17511	Gsk3b/Prkaca/Gnao1/Map2k1/Gnas/Ctnnb1/Creb1	7
mmu04744	Phototransduction	6/283	27/9040	0.000151657	0.00220745	0.00187132	Rgs9/Cnga1/Guca1a/Gucy2e/Gnb1/Gucy2f	6
mmu01232	Nucleotide metabolism	6/283	84/9040	0.0475888	0.251218	0.212965	Impdh1/Impdh2/Itpa/Cmpk1/Ak1/Adssl1	6
mmu04962	Vasopressin-regulated water reabsorption	5/283	44/9040	0.0116158	0.0911758	0.0772925	Dctn1/Prkaca/Gnas/Creb1/Dync1li2	5
mmu00270	Cysteine and methionine metabolism	5/283	54/9040	0.0263142	0.153207	0.129878	Dnmt3a/Got2/Ahcy/Ahcyl1/Enoph1	5
mmu01210	2-Oxocarboxylic acid metabolism	4/283	20/9040	0.00306423	0.0297344	0.0252067	Idh3a/Got2/Idh3b/Aco2	4
mmu00640	Propanoate metabolism	4/283	31/9040	0.0152048	0.102145	0.0865916	Dld/Echs1/Suclg1/Sucla2	4
mmu00030	Pentose phosphate pathway	4/283	33/9040	0.0188364	0.112162	0.0950834	Aldoa/Prps1l1/Taldo1/Pgd	4
mmu04130	SNARE interactions in vesicular transport	4/283	33/9040	0.0188364	0.112162	0.0950834	Stx1b/Stx3/Stx7/Stx16	4
mmu00620	Pyruvate metabolism	4/283	44/9040	0.0479424	0.251218	0.212965	Hagh/Dld/Adh5/Pkm	4

## Sheet: DIA_Rd10_DR
ID	Description	ProteinRatio	BgRatio	pvalue	p.adjust	qvalue	geneID of included DEPs	Count
mmu04744	Phototransduction	18/459	27/9040	1.11657e-17	3.33856e-15	2.23315e-15	Cngb1/Rgs9/Pde6g/Rho/Sag/Gnat1/Pde6b/Pde6a/Cnga1/Rcvrn/Guca1a/Gucy2e/Gnb1/Gucy2f/Gngt1/Guca1b/Slc24a1/Grk1	18
mmu05205	Proteoglycans in cancer	40/459	205/9040	8.69374e-14	1.29971e-11	8.69374e-12	Hspg2/Ank3/Pak1/Src/Nras/Itgb1/Rras/Itpr1/Cd44/Fgf2/Ezr/Msn/Tgfb2/Akt1/Ptpn11/Stat3/Itgav/Mapk14/Cav1/Cdc42/Ppp1ca/Casp3/Egfr/Ctnnb1/Ppp1r12c/Cttn/Akt2/Slc9a1/Pdcd4/Mapk3/Flnb/Flna/Ank2/Arhgef12/Nudt16l1/Pxn/Ppp1r12a/Iqgap1/Gab1/Pik3r2	40
mmu04510	Focal adhesion	37/459	203/9040	6.69052e-12	6.66822e-10	4.46035e-10	Lamc1/Capn2/Ilk/Pak1/Lamb1/Src/Itgb1/Lama1/Tln1/Akt1/Itgav/Cav1/Actn4/Cdc42/Ppp1ca/Vasp/Arhgap5/Egfr/Ctnnb1/Ppp1r12c/Akt2/Lama5/Pak3/Bcar1/Lamb2/Itga3/Zyx/Mapk3/Vcl/Myl12a/Actn1/Flnb/Flna/Pxn/Myl9/Ppp1r12a/Pik3r2	37
mmu04810	Regulation of actin cytoskeleton	38/459	231/9040	8.44756e-11	6.31455e-09	4.22378e-09	Pip4k2a/Pak1/Src/Nras/Itgb1/Rras/Gsn/Fgf2/Cfl1/Ezr/Msn/Akt1/Itgav/Cfl2/Actn4/Cdc42/Fgf1/Ppp1ca/Egfr/Ppp1r12c/Akt2/Pak3/Bcar1/Slc9a1/Itga3/Mapk3/Vcl/Myh14/Myl12a/Cyfip1/Actn1/Arhgef12/Myh9/Pxn/Myl9/Ppp1r12a/Iqgap1/Pik3r2	38
mmu04142	Lysosome	26/459	135/9040	2.93712e-09	1.7564e-07	1.17485e-07	Scarb2/Ppt1/Tpp1/Ctsb/Lamp1/Lamp2/Ctsd/Hexb/Glb1/Acp2/M6pr/Hexa/Arsb/Ap1s1/Atp6v0c/Gaa/Psap/Sort1/Gns/Pla2g15/Naga/Asah1/Ap4s1/Ap3b1/Lgmn/Ctsz	26
mmu05100	Bacterial invasion of epithelial cells	17/459	76/9040	1.74997e-07	8.72067e-06	5.83322e-06	Ilk/Src/Itgb1/Ctnna1/Septin2/Cav1/Cdc42/Rhog/Ctnnb1/Cttn/Bcar1/Vcl/Septin9/Elmo2/Pxn/Gab1/Pik3r2	17
mmu04520	Adherens junction	16/459	71/9040	3.62401e-07	1.54797e-05	1.03543e-05	Nectin1/Ptprf/Src/Ctnna1/Ctnnd1/Nectin2/Ptpn1/Actn4/Cdc42/Egfr/Ctnnb1/Sorbs1/Mapk3/Vcl/Actn1/Iqgap1	16
mmu04933	AGE-RAGE signaling pathway in diabetic complications	19/459	101/9040	5.97597e-07	2.23352e-05	1.49399e-05	Nras/Prkce/F3/Tgfb2/Vcam1/Akt1/Stat1/Stat3/Stat5b/Mapk14/Cdc42/Casp3/Bax/Akt2/Mapk3/Plcd1/Plcb4/Pik3r2/Prkcz	19
mmu04670	Leukocyte transendothelial migration	20/459	118/9040	1.70675e-06	5.6702e-05	3.79278e-05	Itgb1/Ezr/Msn/Ctnna1/Vcam1/Ctnnd1/Ptpn11/Mapk14/Actn4/Cdc42/Vasp/Arhgap5/Ctnnb1/Bcar1/Vcl/Myl12a/Actn1/Pxn/Myl9/Pik3r2	20
mmu05132	Salmonella infection	31/459	253/9040	4.26521e-06	0.00012753	8.53042e-05	Klc1/Ahnak2/Ahnak/Klc2/Pak1/Anxa2/Rras/M6pr/Kif5c/Akt1/Mapk14/Cdc42/Rhob/Pkn1/Casp3/Rhog/Ctnnb1/Bax/Akt2/Pak3/Mapk3/Myl12a/Cyfip1/Flnb/Elmo2/Flna/Vps39/Myl9/Arl8b/Vps33a/Exoc2	31
mmu04530	Tight junction	23/459	167/9040	1.12515e-05	0.000305835	0.000204572	Src/Itgb1/Prkce/Ezr/Msn/Actn4/Cdc42/Dlg3/Slc9a3r1/Vasp/Llgl2/Cttn/Myl6/Cgnl1/Magi1/Myh14/Myl12a/Actn1/Myh9/Myl9/Ybx3/Tjp2/Prkcz	23
mmu04611	Platelet activation	19/459	125/9040	1.5936e-05	0.000397071	0.000265599	Snap23/Src/Itgb1/Itpr1/Tln1/Akt1/Mapk14/Ppp1ca/Vasp/Akt2/Mapk3/Myl12a/Adcy2/Arhgef12/Fgg/Plcb4/Ppp1r12a/Pik3r2/Prkcz	19
mmu04015	Rap1 signaling pathway	26/459	214/9040	2.96447e-05	0.000681828	0.000456072	Src/Nras/Itgb1/Rras/Fgf2/Tln1/Ctnnd1/Akt1/Mapk14/Cdc42/Fgf1/Evl/Vasp/Egfr/Ctnnb1/Akt2/Bcar1/Mapk3/Magi1/Adcy2/Plcb4/Magi3/Ralb/Magi2/Pik3r2/Prkcz	26
mmu04360	Axon guidance	23/459	181/9040	4.19909e-05	0.000896807	0.000599871	Plxnb2/Ilk/Pak1/Src/Nras/Itgb1/Rras/L1cam/Cfl1/Ptpn11/Cfl2/Ephb2/Cdc42/Plxna1/Neo1/Pak3/Mapk3/Myl12a/Ntng1/Arhgef12/Myl9/Pik3r2/Prkcz	23
mmu04666	Fc gamma R-mediated phagocytosis	15/459	93/9040	6.163e-05	0.00122849	0.000821733	Pak1/Hck/Gsn/Prkce/Cfl1/Akt1/Cfl2/Cdc42/Vasp/Akt2/Mapk3/Plpp3/Plpp2/Sphk2/Pik3r2	15
mmu05145	Toxoplasmosis	16/459	110/9040	0.000126705	0.00231754	0.00155019	Lamc1/Lamb1/Itgb1/Lama1/Tgfb2/Akt1/Stat1/Stat3/Mapk14/Casp3/Akt2/Lama5/Lamb2/Mapk3/Igtp/Irgm1	16
mmu04370	VEGF signaling pathway	11/459	58/9040	0.000133494	0.00231754	0.00155019	Src/Nras/Hspb1/Akt1/Mapk14/Cdc42/Akt2/Mapk3/Pxn/Sphk2/Pik3r2	11
mmu00230	Purine metabolism	18/459	134/9040	0.000139518	0.00231754	0.00155019	Impdh1/Entpd2/Fhit/Aprt/Pde6g/Nme1/Pde6b/Pnp/Pde6a/Gucy2e/Nme2/Gucy2f/Nt5e/Adcy2/Nudt9/Atic/Paics/Pde3a	18
mmu05222	Small cell lung cancer	14/459	93/9040	0.000229613	0.00361339	0.00241698	Lamc1/Fhit/Lamb1/Itgb1/Lama1/Akt1/Itgav/Casp3/Bax/Akt2/Lama5/Lamb2/Itga3/Pik3r2	14
mmu05223	Non-small cell lung cancer	12/459	72/9040	0.00024186	0.0036158	0.0024186	Fhit/Nras/Kif5c/Akt1/Stat3/Stat5b/Egfr/Bax/Eml4/Akt2/Mapk3/Pik3r2	12
mmu04070	Phosphatidylinositol signaling system	14/459	96/9040	0.000322268	0.00447255	0.00299167	Dgki/Pip4k2a/Itpr1/Cds1/Pi4k2a/Pip4p1/Ocrl/Dgkz/Itpk1/Inpp5f/Plcd1/Plcb4/Mtmr7/Pik3r2	14
mmu00600	Sphingolipid metabolism	10/459	54/9040	0.000329084	0.00447255	0.00299167	Hexb/Glb1/Hexa/Psap/Sgpl1/Plpp3/Plpp2/Sphk2/Smpd3/Asah1	10
mmu04514	Cell adhesion molecules	21/459	182/9040	0.000352133	0.00457772	0.00306202	Nectin1/Ptprf/Ptprs/Nrxn2/Ncam2/Cntnap1/H2-D1/Itgb1/L1cam/Cdh2/Vcam1/Nectin2/Itgav/Neo1/Alcam/Glg1/Nlgn2/Nrxn3/Nrcam/Ntng1/Nrxn1	21
mmu05412	Arrhythmogenic right ventricular cardiomyopathy	12/459	77/9040	0.000459556	0.0055056	0.00368268	Itgb1/Cdh2/Lama1/Ctnna1/Itgav/Lmna/Slc8a1/Ctnnb1/Jup/Itga3/Cacna2d2/Cacng3	12
mmu04512	ECM-receptor interaction	13/459	88/9040	0.000460335	0.0055056	0.00368268	Agrn/Hspg2/Lamc1/Lamb1/Itgb1/Cd44/Lama1/Itgav/Lama5/Lamb2/Cd47/Itga3/Sv2c	13
mmu04072	Phospholipase D signaling pathway	18/459	149/9040	0.000528321	0.00596217	0.00398807	Dgki/Nras/Rras/Akt1/Ptpn11/Egfr/Akt2/Mapk3/Adcy2/Dgkz/Agpat4/Plcb4/Plpp3/Plpp2/Sphk2/Ralb/Gab1/Pik3r2	18
mmu05163	Human cytomegalovirus infection	26/459	256/9040	0.000559447	0.00596217	0.00398807	Arhgef11/B2m/H2-D1/Src/Nras/Itpr1/Pdia3/Akt1/Stat3/Itgav/Mapk14/Gnb1/Casp3/Egfr/Ctnnb1/Bax/Akt2/Gngt1/Bcar1/Mapk3/Adcy2/Arhgef12/Pxn/Plcb4/Tbk1/Pik3r2	26
mmu05211	Renal cell carcinoma	11/459	68/9040	0.00056841	0.00596217	0.00398807	Pak1/Nras/Tgfb2/Akt1/Ptpn11/Cdc42/Akt2/Pak3/Mapk3/Gab1/Pik3r2	11
mmu01521	EGFR tyrosine kinase inhibitor resistance	12/459	79/9040	0.000584109	0.00596217	0.00398807	Src/Nras/Fgf2/Akt1/Stat3/Egfr/Bax/Akt2/Mapk3/Eif4e2/Gab1/Pik3r2	12
mmu05213	Endometrial cancer	10/459	58/9040	0.000598211	0.00596217	0.00398807	Ilk/Nras/Ctnna1/Akt1/Egfr/Ctnnb1/Bax/Akt2/Mapk3/Pik3r2	10
mmu04062	Chemokine signaling pathway	21/459	192/9040	0.000721367	0.0069577	0.00465398	Pak1/Src/Hck/Nras/Akt1/Stat1/Stat3/Stat5b/Cdc42/Gnb1/Akt2/Gngt1/Bcar1/Mapk3/Adcy2/Pxn/Plcb4/Grk2/Grk1/Pik3r2/Prkcz	21
mmu05414	Dilated cardiomyopathy	13/459	94/9040	0.000875459	0.00818007	0.00547162	Tpm1/Itgb1/Lama1/Tpm3/Tgfb2/Itgav/Lmna/Slc8a1/Itga3/Tpm4/Cacna2d2/Adcy2/Cacng3	13
mmu05146	Amoebiasis	14/459	107/9040	0.000983618	0.00870942	0.0058257	Lamc1/Serpinb9/Lamb1/Hspb1/Lama1/Tgfb2/Actn4/Casp3/Lama5/Lamb2/Vcl/Actn1/Plcb4/Pik3r2	14
mmu04024	cAMP signaling pathway	23/459	224/9040	0.000990369	0.00870942	0.0058257	Cngb1/Pak1/Camk4/Rras/Gria1/Gria2/Cnga1/Akt1/Ppp1ca/Atp1b3/Akt2/Slc9a1/Mapk3/Atp1a2/Adcy2/Myl9/Ppp1r12a/Acox1/Gabbr1/Pde3a/Fxyd1/Gria4/Pik3r2	23
mmu04915	Estrogen signaling pathway	16/459	134/9040	0.00120393	0.010285	0.0068796	Krt10/Src/Nras/Itpr1/Ctsd/Akt1/Egfr/Akt2/Krt15/Mapk3/Krt42/Adcy2/Plcb4/Gabbr1/Krt16/Pik3r2	16
mmu00564	Glycerophospholipid metabolism	13/459	98/9040	0.00129885	0.0106862	0.00714795	Dgki/Pld3/Ache/Cds1/Pnpla6/Dgkz/Gpcpd1/Agpat4/Mboat2/Pla2g15/Plpp3/Ptdss1/Plpp2	13
mmu04723	Retrograde endocannabinoid signaling	17/459	148/9040	0.00132237	0.0106862	0.00714795	Slc17a7/Mgll/Itpr1/Gabrg2/Gria1/Gria2/Mapk14/Gnb1/Gabrb2/Gngt1/Mapk3/Adcy2/Plcb4/Rims1/Ndufab1/Gria4/Gabra2	17
mmu04260	Cardiac muscle contraction	12/459	87/9040	0.00140123	0.0110254	0.00737487	Tpm1/Tpm3/Cox6a1/Cox7a2/Slc8a1/Atp1b3/Slc9a1/Tpm4/Cacna2d2/Atp1a2/Asph/Cacng3	12
mmu05212	Pancreatic cancer	11/459	76/9040	0.0014737	0.0112984	0.00755743	Tgfb2/Akt1/Stat1/Stat3/Cdc42/Egfr/Bax/Akt2/Mapk3/Ralb/Pik3r2	11
mmu04724	Glutamatergic synapse	14/459	113/9040	0.00168042	0.0125611	0.0084021	Slc17a7/Itpr1/Gria1/Gria2/Slc1a1/Slc1a3/Gnb1/Gngt1/Mapk3/Adcy2/Plcb4/Grk2/Dlgap1/Gria4	14
mmu04910	Insulin signaling pathway	16/459	139/9040	0.00177534	0.012947	0.00866018	Ptprf/Flot1/Nras/Prkar1b/Akt1/Ptpn1/Ppp1ca/Flot2/Akt2/Sorbs1/Mapk3/Pck2/Eif4e2/Hkdc1/Pik3r2/Prkcz	16
mmu05410	Hypertrophic cardiomyopathy	12/459	91/9040	0.00207522	0.0147736	0.009882	Tpm1/Itgb1/Lama1/Tpm3/Tgfb2/Itgav/Lmna/Slc8a1/Itga3/Tpm4/Cacna2d2/Cacng3	12
mmu04919	Thyroid hormone signaling pathway	14/459	120/9040	0.00296935	0.0206473	0.0138109	Src/Nras/Akt1/Stat1/Itgav/Atp1b3/Ctnnb1/Akt2/Slc9a1/Mapk3/Atp1a2/Plcd1/Plcb4/Pik3r2	14
mmu04722	Neurotrophin signaling pathway	14/459	121/9040	0.00320657	0.0217901	0.0145753	Camk4/Nras/Akt1/Ptpn11/Mapk14/Cdc42/Bax/Akt2/Mapk3/Sort1/Sh2b1/Arhgdia/Gab1/Pik3r2	14
mmu04012	ErbB signaling pathway	11/459	84/9040	0.00332121	0.0219003	0.014649	Pak1/Src/Nras/Akt1/Stat5b/Egfr/Akt2/Pak3/Mapk3/Gab1/Pik3r2	11
mmu00531	Glycosaminoglycan degradation	5/459	21/9040	0.00341402	0.0219003	0.014649	Hexb/Glb1/Hexa/Arsb/Gns	5
mmu05135	Yersinia infection	15/459	135/9040	0.00344252	0.0219003	0.014649	Src/Itgb1/Akt1/Mapk14/Cdc42/Pkn1/Rhog/Akt2/Bcar1/Mapk3/Elmo2/Arhgef12/Pxn/Tbk1/Pik3r2	15
mmu05033	Nicotine addiction	7/459	40/9040	0.00360357	0.0224473	0.0150149	Slc17a7/Gabrg2/Gria1/Gria2/Gabrb2/Gria4/Gabra2	7
mmu05231	Choline metabolism in cancer	12/459	98/9040	0.00388007	0.0230743	0.0154343	Dgki/Nras/Akt1/Egfr/Akt2/Mapk3/Dgkz/Slc44a2/Gpcpd1/Plpp3/Plpp2/Pik3r2	12
mmu04371	Apelin signaling pathway	15/459	137/9040	0.00396127	0.0230743	0.0154343	Camk4/Nras/Rras/Itpr1/Prkce/Akt1/Gnb1/Slc8a1/Akt2/Gngt1/Slc9a1/Mapk3/Adcy2/Plcb4/Sphk2	15
mmu04917	Prolactin signaling pathway	10/459	74/9040	0.00399282	0.0230743	0.0154343	Src/Nras/Akt1/Stat1/Stat3/Stat5b/Mapk14/Akt2/Mapk3/Pik3r2	10
mmu04071	Sphingolipid signaling pathway	14/459	124/9040	0.00401292	0.0230743	0.0154343	Nras/Prkce/Ctsd/Akt1/Mapk14/Bax/Akt2/Mapk3/Sgpl1/Plcb4/Sphk2/Asah1/Pik3r2/Prkcz	14
mmu00561	Glycerolipid metabolism	9/459	63/9040	0.00425879	0.023895	0.0159833	Dgki/Mgll/Akr1b8/Aldh2/Dgkz/Agpat4/Mboat2/Plpp3/Plpp2	9
mmu04625	C-type lectin receptor signaling pathway	13/459	112/9040	0.00431549	0.023895	0.0159833	Pak1/Src/Nras/Rras/Itpr1/Akt1/Ptpn11/Stat1/Mapk14/Akt2/Mapk3/Arhgef12/Pik3r2	13
mmu04921	Oxytocin signaling pathway	16/459	153/9040	0.00468646	0.0250375	0.0167475	Src/Camk4/Nras/Itpr1/Ppp1ca/Egfr/Ppp1r12c/Myl6/Mapk3/Cacna2d2/Adcy2/Plcb4/Camk1/Myl9/Ppp1r12a/Cacng3	16
mmu05210	Colorectal cancer	11/459	88/9040	0.00477304	0.0250375	0.0167475	Nras/Tgfb2/Akt1/Casp3/Egfr/Ctnnb1/Bax/Akt2/Mapk3/Ralb/Pik3r2	11
mmu05235	PD-L1 expression and PD-1 checkpoint pathway in cancer	11/459	88/9040	0.00477304	0.0250375	0.0167475	Nras/Akt1/Ptpn11/Stat1/Stat3/Mapk14/Egfr/Eml4/Akt2/Mapk3/Pik3r2	11
mmu04261	Adrenergic signaling in cardiomyocytes	16/459	156/9040	0.00565538	0.0288539	0.0193003	Tpm1/Tpm3/Akt1/Mapk14/Ppp1ca/Slc8a1/Atp1b3/Akt2/Slc9a1/Mapk3/Tpm4/Cacna2d2/Atp1a2/Adcy2/Plcb4/Cacng3	16
mmu04130	SNARE interactions in vesicular transport	6/459	33/9040	0.00569906	0.0288539	0.0193003	Snap23/Vti1b/Vamp3/Vamp7/Stx16/Stx6	6
mmu04144	Endocytosis	24/459	272/9040	0.00579008	0.0288539	0.0193003	Snx3/H2-D1/Src/Kif5c/Rab22a/Vps26a/Vps4b/Cav1/Cdc42/Arf4/Egfr/Snx6/Snx32/Chmp7/Snx4/Grk2/Snx2/Snx5/Vps29/Snx1/Ehd1/Grk1/Rab10/Prkcz	24
mmu04935	Growth hormone synthesis, secretion and action	13/459	117/9040	0.0062534	0.0303933	0.0203299	Nras/Itpr1/Akt1/Stat1/Stat3/Stat5b/Mapk14/Akt2/Bcar1/Mapk3/Adcy2/Plcb4/Pik3r2	13
mmu04270	Vascular smooth muscle contraction	15/459	144/9040	0.00630228	0.0303933	0.0203299	Cald1/Arhgef11/Itpr1/Prkce/Ppp1ca/Ppp1r12c/Myl6/Mapk3/Myh14/Adcy2/Arhgef12/Myh9/Plcb4/Myl9/Ppp1r12a	15
mmu04022	cGMP-PKG signaling pathway	17/459	173/9040	0.00676861	0.0321241	0.0214877	Cngb1/Itpr1/Prkce/Cnga1/Akt1/Ppp1ca/Slc8a1/Vasp/Atp1b3/Akt2/Mapk3/Atp1a2/Adcy2/Plcb4/Myl9/Ppp1r12a/Pde3a	17
mmu01524	Platinum drug resistance	10/459	80/9040	0.00698615	0.0326384	0.0218317	Gstm1/Akt1/Casp3/Bax/Akt2/Mapk3/Gstt1/Gstm7/Pik3r2/Mgst1	10
mmu01522	Endocrine resistance	11/459	93/9040	0.00724965	0.0333484	0.0223066	Src/Nras/Akt1/Mapk14/Egfr/Bax/Akt2/Mapk3/Adcy2/Carm1/Pik3r2	11
mmu05418	Fluid shear stress and atherosclerosis	15/459	147/9040	0.00759783	0.0342548	0.0229129	Src/Gstm1/Ass1/Vcam1/Akt1/Itgav/Mapk14/Cav1/Ctnnb1/Akt2/Gstt1/Gstm7/Pik3r2/Prkcz/Mgst1	15
mmu00280	Valine, leucine and isoleucine degradation	8/459	57/9040	0.00767582	0.0342548	0.0229129	Bckdha/Bcat2/Aldh2/Dbt/Acads/Mccc2/Acsf3/Acadsb	8
mmu04010	MAPK signaling pathway	25/459	294/9040	0.00779827	0.0342895	0.0229361	Pak1/Lamtor3/Nras/Mapt/Rras/Hspb1/Fgf2/Tgfb2/Akt1/Mapk14/Stmn1/Cdc42/Fgf1/Casp3/Egfr/Taok1/Akt2/Mapk3/Cacna2d2/Taok2/Flnb/Flna/Dusp3/Mapk8ip3/Cacng3	25
mmu04931	Insulin resistance	12/459	110/9040	0.00972918	0.0421598	0.0282005	Ptprf/Prkce/Akt1/Ptpn11/Ptpn1/Stat3/Ppp1ca/Slc27a1/Akt2/Pck2/Pik3r2/Prkcz	12
mmu04973	Carbohydrate digestion and absorption	7/459	48/9040	0.0100471	0.0425956	0.028492	Akt1/Atp1b3/Akt2/Atp1a2/Plcb4/Hkdc1/Pik3r2	7
mmu00562	Inositol phosphate metabolism	9/459	72/9040	0.0102571	0.0425956	0.028492	Pip4k2a/Pi4k2a/Ocrl/Itpk1/Inpp5f/Plcd1/Plcb4/Isyna1/Mtmr7	9
mmu05218	Melanoma	9/459	72/9040	0.0102571	0.0425956	0.028492	Nras/Fgf2/Akt1/Fgf1/Egfr/Bax/Akt2/Mapk3/Pik3r2	9
mmu05170	Human immunodeficiency virus 1 infection	21/459	240/9040	0.0104005	0.0425995	0.0284946	Pak1/B2m/H2-D1/Nras/Itpr1/Cfl1/Pdia3/Akt1/Cfl2/Mapk14/Ap1s1/Gnb1/Casp3/Bax/Akt2/Gngt1/Pak3/Mapk3/Pxn/Tbk1/Pik3r2	21
mmu04725	Cholinergic synapse	12/459	112/9040	0.0111575	0.0450822	0.0301553	Camk4/Nras/Itpr1/Ache/Akt1/Gnb1/Akt2/Gngt1/Mapk3/Adcy2/Plcb4/Pik3r2	12
mmu03266	Virion - Herpesvirus	3/459	10/9040	0.0119414	0.0476063	0.0318437	Nectin1/Ide/Nectin2	3
mmu05214	Glioma	9/459	74/9040	0.0121883	0.0479513	0.0320744	Camk4/Nras/Akt1/Egfr/Bax/Akt2/Mapk3/Camk1/Pik3r2	9
mmu01212	Fatty acid metabolism	8/459	62/9040	0.0126075	0.0489564	0.0327467	Ppt1/Acads/Acsf3/Cpt1c/Acsl3/Acadsb/Acox1/Fads2	8
mmu04926	Relaxin signaling pathway	13/459	129/9040	0.0137537	0.0518535	0.0346846	Src/Nras/Akt1/Mapk14/Gnb1/Egfr/Akt2/Gngt1/Mapk3/Adcy2/Plcb4/Pik3r2/Prkcz	13
mmu04929	GnRH secretion	8/459	63/9040	0.0138218	0.0518535	0.0346846	Nras/Itpr1/Akt1/Akt2/Mapk3/Plcb4/Gabbr1/Pik3r2	8
mmu00520	Amino sugar and nucleotide sugar metabolism	7/459	51/9040	0.0138738	0.0518535	0.0346846	Gnpda1/Hexb/Hexa/Uap1l1/Hkdc1/Cyb5r3/Nagk	7
mmu05220	Chronic myeloid leukemia	9/459	76/9040	0.0143783	0.0525712	0.0351647	Nras/Tgfb2/Akt1/Ptpn11/Stat5b/Bax/Akt2/Mapk3/Pik3r2	9
mmu04727	GABAergic synapse	10/459	89/9040	0.0144175	0.0525712	0.0351647	Src/Gabrg2/Gad2/Gnb1/Gabrb2/Plcl1/Gngt1/Adcy2/Gabbr1/Gabra2	10
mmu04014	Ras signaling pathway	20/459	235/9040	0.0161714	0.0582561	0.0389673	Pak1/Nras/Rras/Fgf2/Akt1/Ptpn11/Cdc42/Fgf1/Gnb1/Egfr/Rasa3/Akt2/Gngt1/Pak3/Mapk3/Exoc2/Ralb/Gab1/Tbk1/Pik3r2	20
mmu05165	Human papillomavirus infection	28/459	362/9040	0.0169937	0.0604896	0.0404613	Lamc1/H2-D1/Lamb1/Nras/Itgb1/Lama1/Akt1/Stat1/Itgav/Cdc42/Atp6v0c/Dlg3/Slc9a3r1/Casp3/Egfr/Ctnnb1/Bax/Llgl2/Akt2/Lama5/Lamb2/Itga3/Mapk3/Magi1/Pxn/Tbk1/Pik3r2/Prkcz	28
mmu05208	Chemical carcinogenesis - reactive oxygen species	19/459	222/9040	0.0177975	0.0626054	0.0418765	Src/Nras/Gstm1/Cat/Akt1/Ptpn11/Ptpn1/Cox6a1/Mapk14/Cox7a2/Egfr/Akt2/Mapk3/Gstt1/Gstm7/Ndufab1/Ephx1/Pik3r2/Mgst1	19
mmu05161	Hepatitis B	15/459	163/9040	0.0184909	0.0642883	0.0430022	Hspg2/Src/Nras/Tgfb2/Akt1/Stat1/Stat3/Stat5b/Mapk14/Casp3/Bax/Akt2/Mapk3/Tbk1/Pik3r2	15
mmu00640	Propanoate metabolism	5/459	31/9040	0.0187984	0.0646061	0.0432148	Bckdha/Dbt/Acads/Acox1/Suclg2	5
mmu05167	Kaposi sarcoma-associated herpesvirus infection	19/459	224/9040	0.0193754	0.0656471	0.0439111	H2-D1/Src/Hck/Nras/Itpr1/Fgf2/Akt1/Stat1/Stat3/Mapk14/Gnb1/Casp3/Ctnnb1/Bax/Akt2/Gngt1/Mapk3/Tbk1/Pik3r2	19
mmu04720	Long-term potentiation	8/459	67/9040	0.0195404	0.0656471	0.0439111	Camk4/Nras/Itpr1/Gria1/Gria2/Ppp1ca/Mapk3/Plcb4	8
mmu05226	Gastric cancer	14/459	150/9040	0.0200676	0.0666692	0.0445948	Nras/Fgf2/Ctnna1/Tgfb2/Akt1/Fgf1/Egfr/Ctnnb1/Jup/Bax/Akt2/Mapk3/Gab1/Pik3r2	14
mmu04210	Apoptosis	13/459	136/9040	0.0205591	0.0669051	0.0447526	Capn2/Nras/Ctsb/Itpr1/Ctsd/Akt1/Lmna/Casp3/Bax/Akt2/Mapk3/Pik3r2/Ctsz	13
mmu05152	Tuberculosis	16/459	180/9040	0.0205862	0.0669051	0.0447526	Coro1a/Src/Lamp1/Lamp2/Ctsd/Tgfb2/Akt1/Stat1/Mapk14/Atp6v0c/Casp3/Bax/Akt2/Mapk3/Arhgef12/Sphk2	16
mmu05230	Central carbon metabolism in cancer	8/459	69/9040	0.0229567	0.0736843	0.0492871	Nras/Akt1/Egfr/Akt2/Mapk3/Hkdc1/Slc7a5/Pik3r2	8
mmu04964	Proximal tubule bicarbonate reclamation	4/459	22/9040	0.023165	0.0736843	0.0492871	Slc4a4/Atp1b3/Atp1a2/Pck2	4
mmu05221	Acute myeloid leukemia	8/459	70/9040	0.0248135	0.0780974	0.052239	Nras/Akt1/Stat3/Stat5b/Jup/Akt2/Mapk3/Pik3r2	8
mmu04140	Autophagy - animal	13/459	142/9040	0.0281747	0.0877525	0.0586973	Nras/Ctsb/Rras/Lamp1/Itpr1/Lamp2/Ctsd/Akt1/Akt2/Mapk3/Wipi1/Tbk1/Pik3r2	13
mmu00480	Glutathione metabolism	8/459	72/9040	0.0288375	0.0888909	0.0594588	Prdx6/Gclm/Gstm1/Gstt1/Srm/Gstm7/Oplah/Mgst1	8
mmu05225	Hepatocellular carcinoma	15/459	174/9040	0.0310984	0.0948818	0.0634661	Nras/Gstm1/Tgfb2/Akt1/Egfr/Ctnnb1/Bax/Akt2/Mapk3/Gstt1/Gstm7/Actl6b/Gab1/Pik3r2/Mgst1	15
mmu03320	PPAR signaling pathway	9/459	89/9040	0.0361748	0.109255	0.0730803	Ilk/Fabp5/Slc27a1/Sorbs1/Cpt1c/Pck2/Acsl3/Acox1/Fads2	9
mmu05207	Chemical carcinogenesis - receptor activation	18/459	225/9040	0.0373057	0.110453	0.0738816	Src/Nras/Gstm1/Fgf2/Akt1/Stat3/Stat5b/Kpna2/Egfr/Akt2/Mapk3/Gstt1/Adcy2/Gstm7/Aipl1/Ephx1/Pik3r2/Mgst1	18
mmu00604	Glycosphingolipid biosynthesis - ganglio series	3/459	15/9040	0.0375088	0.110453	0.0738816	Hexb/Glb1/Hexa	3
mmu05216	Thyroid cancer	5/459	37/9040	0.0376796	0.110453	0.0738816	Nras/Tpm3/Ctnnb1/Bax/Mapk3	5
mmu04211	Longevity regulating pathway	9/459	90/9040	0.0384707	0.110603	0.0739821	Camk4/Nras/Cat/Akt1/Bax/Akt2/Adcy2/Eif4e2/Pik3r2	9
mmu04912	GnRH signaling pathway	9/459	90/9040	0.0384707	0.110603	0.0739821	Src/Nras/Itpr1/Mapk14/Cdc42/Egfr/Mapk3/Adcy2/Plcb4	9
mmu05032	Morphine addiction	9/459	91/9040	0.0408639	0.116365	0.077836	Gabrg2/Gnb1/Gabrb2/Gngt1/Adcy2/Grk2/Gabbr1/Pde3a/Gabra2	9
mmu04728	Dopaminergic synapse	12/459	135/9040	0.0414056	0.116795	0.0781237	Itpr1/Gria1/Gria2/Kif5c/Akt1/Mapk14/Ppp1ca/Gnb1/Akt2/Gngt1/Plcb4/Gria4	12
mmu00603	Glycosphingolipid biosynthesis - globo and isoglobo series	3/459	16/9040	0.0444735	0.124276	0.083128	Hexb/Hexa/Naga	3
mmu00250	Alanine, aspartate and glutamate metabolism	5/459	39/9040	0.0458636	0.126974	0.0849325	Folh1/Ass1/Gad2/Asns/Rimkla	5
mmu00071	Fatty acid degradation	6/459	52/9040	0.0468827	0.128605	0.0860234	Aldh2/Acads/Cpt1c/Acsl3/Acadsb/Acox1	6

## Sheet: DIA_P23H
ID	Description	ProteinRatio	BgRatio	pvalue	p.adjust	qvalue	geneID of included DEPs	Count
mmu05205	Proteoglycans in cancer	49/650	205/9040	2.45226e-14	7.60201e-12	4.77546e-12	Ank3/Itgb5/Pak1/Src/Nras/Itgb1/Rras/Col1a1/Cd44/Fgf2/Cbl/Ezr/Msn/Tgfb2/Akt1/Kdr/Stat3/Itgav/Mapk14/Cav1/Cdc42/Rras2/Ppp1ca/Prkcb/Rock1/Rock2/Egfr/Ctnnb1/Ank1/Ppp1r12c/Prkca/Grb2/Akt2/Slc9a1/Hras/Mapk3/Flnb/Flna/Ank2/Arhgef12/Flnc/Pxn/Camk2g/Ppp1r12a/Fzd5/Iqgap1/Gab1/Sdc4/Gpc1	49
mmu04510	Focal adhesion	44/650	203/9040	1.92262e-11	2.98006e-09	1.87203e-09	Actn1/Capn2/Diaph1/Ilk/Itgb5/Pak1/Col4a1/Src/Itgb1/Col1a1/Lama1/Tln1/Akt1/Kdr/Itgav/Cav1/Actn4/Cdc42/Ppp1ca/Prkcb/Rock1/Rock2/Vasp/Arhgap5/Egfr/Ctnnb1/Ppp1r12c/Prkca/Grb2/Akt2/Bcar1/Lamb2/Hras/Itga3/Zyx/Mapk3/Vcl/Myl12a/Flnb/Flna/Flnc/Pxn/Mapk8/Ppp1r12a	44
mmu04530	Tight junction	38/650	167/9040	1.04656e-10	1.08145e-08	6.79346e-09	Actn1/Map3k5/F11r/Src/Itgb1/Prkce/Ezr/Msn/Tjp1/Actn4/Cgn/Cdc42/Rab8b/Ppp2cb/Ppp2ca/Dlg3/Rock1/Rock2/Slc9a3r1/Vasp/Arhgap17/Tubal3/Cgnl1/Magi1/Myh14/Myl12a/Ppp2r2b/Map2k7/Nedd4l/Rapgef2/Myh9/Mapk8/Arpc5/Jam3/Rab13/Tuba8/Tjp2/Arpc1b	38
mmu04810	Regulation of actin cytoskeleton	46/650	231/9040	1.41512e-10	1.09672e-08	6.88942e-09	Actn1/Diaph1/Itgb5/Pak1/Src/Nras/Itgb1/Rras/Gsn/Fgf2/Cfl1/Ezr/Msn/Gna13/Akt1/Itgav/Cfl2/Actn4/Cdc42/Rras2/Ppp1ca/Rock1/Rock2/Egfr/Ppp1r12c/Akt2/Bcar1/Slc9a1/Hras/Itga3/Mapk3/Vcl/Myh14/Myl12a/Cyfip1/Wasf2/Baiap2/Arhgef12/Wasf1/Myh9/Pxn/Arpc5/Gng12/Ppp1r12a/Iqgap1/Arpc1b	46
mmu04724	Glutamatergic synapse	30/650	113/9040	1.86394e-10	1.15564e-08	7.25956e-09	Grik1/Plcb4/Gnai2/Gnao1/Gria1/Gria2/Grm8/Ppp3cc/Plcb3/Slc1a1/Gnb1/Gnb2/Gnb5/Gng3/Prkcb/Adcy5/Adcy8/Grm1/Prkca/Gnb3/Gngt1/Mapk3/Grm7/Adcy2/Shank2/Grk2/Dlgap1/Gng12/Plcb1/Gria4	30
mmu05100	Bacterial invasion of epithelial cells	24/650	76/9040	2.55597e-10	1.32059e-08	8.2957e-09	Ilk/Src/Itgb1/Cbl/Ctnna1/Septin2/Cav1/Cdc42/Rhog/Ctnnb1/Bcar1/Ctnna2/Vcl/Cltb/Septin9/Wasf2/Elmo2/Septin11/Wasf1/Pxn/Arpc5/Cd2ap/Gab1/Arpc1b	24
mmu04727	GABAergic synapse	26/650	89/9040	3.15084e-10	1.39537e-08	8.7655e-09	Hap1/Src/Gnai2/Gnao1/Gabra2/Slc6a11/Gad2/Gabrr1/Gnb1/Gnb2/Gnb5/Gabrb3/Gabrb2/Gng3/Prkcb/Adcy5/Adcy8/Plcl1/Prkca/Gnb3/Gngt1/Gabbr2/Adcy2/Slc12a5/Gng12/Gabbr1	26
mmu04730	Long-term depression	20/650	60/9040	2.78054e-09	9.88616e-08	6.21032e-08	Plcb4/Gucy1a2/Nras/Gnai2/Prkg1/Gnao1/Gria1/Gria2/Gna13/Plcb3/Ppp2cb/Ppp2ca/Prkcb/Grm1/Prkca/Hras/Mapk3/Gucy1a1/Plcb1/Ppp1r17	20
mmu05032	Morphine addiction	25/650	91/9040	2.87018e-09	9.88616e-08	6.21032e-08	Pde4b/Gnai2/Gnao1/Gabra2/Gabrr1/Gnb1/Gnb2/Gnb5/Gabrb3/Gabrb2/Gng3/Prkcb/Adcy5/Adcy8/Pde4d/Prkca/Gnb3/Gngt1/Pde1c/Gabbr2/Adcy2/Pde2a/Grk2/Gng12/Gabbr1	25
mmu04728	Dopaminergic synapse	31/650	135/9040	4.49259e-09	1.3927e-07	8.74873e-08	Plcb4/Comt/Gnai2/Gnao1/Gria1/Gria2/Akt1/Mapk14/Ppp3cc/Plcb3/Ppp1ca/Ppp2cb/Gnb1/Gnb2/Gnb5/Gng3/Ppp2ca/Prkcb/Adcy5/Prkca/Akt2/Gnb3/Gngt1/Ppp2r5a/Ppp2r2b/Maob/Mapk8/Camk2g/Gng12/Plcb1/Gria4	31
mmu04744	Phototransduction	13/650	27/9040	9.54915e-09	2.69112e-07	1.69052e-07	Cngb1/Rgs9/Pde6g/Rho/Gnat1/Pde6b/Pde6a/Cnga1/Guca1a/Gnb1/Gucy2f/Gngt1/Slc24a1	13
mmu04725	Cholinergic synapse	27/650	112/9040	1.4908e-08	3.5882e-07	2.25405e-07	Plcb4/Slc18a3/Camk4/Nras/Gnai2/Gnao1/Akt1/Plcb3/Gnb1/Gnb2/Gnb5/Gng3/Prkcb/Adcy5/Adcy8/Chat/Prkca/Akt2/Gnb3/Gngt1/Hras/Mapk3/Adcy2/Kcnj14/Camk2g/Gng12/Plcb1	27
mmu04713	Circadian entrainment	25/650	98/9040	1.50473e-08	3.5882e-07	2.25405e-07	Plcb4/Gucy1a2/Gnai2/Prkg1/Gnao1/Gria1/Gria2/Plcb3/Gnb1/Gnb2/Gnb5/Gng3/Prkcb/Adcy5/Adcy8/Prkca/Gnb3/Gngt1/Mapk3/Adcy2/Camk2g/Gng12/Gucy1a1/Plcb1/Gria4	25
mmu04540	Gap junction	23/650	86/9040	2.16808e-08	4.80074e-07	3.01575e-07	Plcb4/Gucy1a2/Gjd2/Src/Nras/Gnai2/Prkg1/Tjp1/Plcb3/Prkcb/Adcy5/Adcy8/Grm1/Egfr/Tubal3/Prkca/Grb2/Hras/Mapk3/Adcy2/Gucy1a1/Tuba8/Plcb1	23
mmu04926	Relaxin signaling pathway	29/650	129/9040	2.36529e-08	4.88826e-07	3.07072e-07	Plcb4/Col4a1/Src/Nras/Gnai2/Col1a1/Gnao1/Akt1/Mapk14/Plcb3/Gnb1/Gnb2/Gnb5/Gng3/Adcy5/Adcy8/Egfr/Prkca/Grb2/Akt2/Gnb3/Gngt1/Hras/Mapk3/Adcy2/Map2k7/Mapk8/Gng12/Plcb1	29
mmu04933	AGE-RAGE signaling pathway in diabetic complications	25/650	101/9040	2.90128e-08	5.62124e-07	3.53117e-07	Plcb4/Diaph1/Col4a1/Nras/Col1a1/Prkce/F3/Tgfb2/Prkcd/Vcam1/Akt1/Stat1/Stat3/Stat5b/Mapk14/Plcb3/Cdc42/Prkcb/Prkca/Akt2/Hras/Mapk3/Plcd1/Mapk8/Plcb1	25
mmu04611	Platelet activation	28/650	125/9040	4.48943e-08	8.1866e-07	5.14269e-07	Plcb4/Fga/Gucy1a2/Snap23/Src/Gnai2/Itgb1/Prkg1/Col1a1/Tln1/Gna13/Akt1/Mapk14/Plcb3/Ppp1ca/Rock1/Rock2/Vasp/Adcy5/Adcy8/Akt2/Mapk3/Myl12a/Adcy2/Arhgef12/Ppp1r12a/Gucy1a1/Plcb1	28
mmu04670	Leukocyte transendothelial migration	27/650	118/9040	4.8736e-08	8.39343e-07	5.27261e-07	Actn1/F11r/Gnai2/Itgb1/Ezr/Msn/Ctnna1/Vcam1/Ctnnd1/Mapk14/Actn4/Cdc42/Prkcb/Rock1/Rock2/Vasp/Arhgap5/Ctnnb1/Prkca/Bcar1/Ctnna2/Vcl/Myl12a/Cd99/Pxn/Jam3/Rapgef4	27
mmu04071	Sphingolipid signaling pathway	27/650	124/9040	1.45657e-07	2.37651e-06	1.49288e-06	Plcb4/Map3k5/Nras/Gnai2/Prkce/Ctsd/Gna13/Akt1/Mapk14/Plcb3/Ppp2cb/Ppp2ca/Prkcb/Rock1/Rock2/Prkca/Akt2/Hras/Mapk3/Ppp2r5a/Ppp2r2b/Cers6/Sgpl1/Mapk8/Sphk2/Asah1/Plcb1	27
mmu04723	Retrograde endocannabinoid signaling	30/650	148/9040	1.60762e-07	2.49181e-06	1.56531e-06	Plcb4/Faah/Gnai2/Gnao1/Gria1/Gria2/Gabra2/Mapk14/Plcb3/Gabrr1/Gnb1/Gnb2/Gnb5/Gabrb3/Gabrb2/Gng3/Prkcb/Adcy5/Adcy8/Grm1/Prkca/Gnb3/Gngt1/Mapk3/Adcy2/Daglb/Mapk8/Gng12/Plcb1/Gria4	30
mmu04142	Lysosome	28/650	135/9040	2.52549e-07	3.72811e-06	2.34194e-06	Man2b1/Scarb2/Ppt1/Lgmn/Tpp1/Ctsb/Lamp2/Gba/Ctsd/Hexb/Glb1/Acp2/Arsb/Gaa/Ctsc/Psap/Cltb/Dmxl1/Gga3/Pla2g15/Fuca1/Ap3m1/Naga/Ctsf/Ctsz/Asah1/Ap4s1/Ap3b1	28
mmu05163	Human cytomegalovirus infection	42/650	256/9040	3.1765e-07	4.47598e-06	2.81174e-06	Plcb4/B2m/H2-D1/Src/Nras/Gnai2/Gnao1/Gna13/Akt1/Tap2/Stat3/Itgav/Mapk14/Ppp3cc/Plcb3/Jak1/Gnb1/Gnb2/Gnb5/Gng3/Prkcb/Rock1/Rock2/Adcy5/Adcy8/Egfr/Ctnnb1/Prkca/Grb2/Akt2/Gnb3/Gngt1/Bcar1/Hras/Mapk3/Adcy2/Arhgef12/Pxn/Gng12/Tsc1/Tapbp/Plcb1	42
mmu04371	Apelin signaling pathway	28/650	137/9040	3.48255e-07	4.69387e-06	2.94861e-06	Plcb4/Camk4/Nras/Gnai2/Rras/Prkce/Gna13/Akt1/Plcb3/Rras2/Gnb1/Gnb2/Gnb5/Gng3/Slc8a1/Adcy5/Adcy8/Akt2/Gnb3/Gngt1/Slc9a1/Hras/Mapk3/Adcy2/Slc8a2/Gng12/Sphk2/Plcb1	28
mmu04720	Long-term potentiation	18/650	67/9040	6.9188e-07	8.93678e-06	5.61394e-06	Plcb4/Camk4/Nras/Rps6ka3/Gria1/Gria2/Ppp3cc/Plcb3/Ppp1ca/Prkcb/Adcy8/Grm1/Prkca/Hras/Mapk3/Camk2g/Rps6ka2/Plcb1	18
mmu04360	Axon guidance	32/650	181/9040	1.5825e-06	1.86819e-05	1.17357e-05	Plxnb2/Rasa1/Neo1/Ilk/Pak1/Src/Nras/Gnai2/Itgb1/Rras/L1cam/Cfl1/Cfl2/Ppp3cc/Efnb1/Efnb2/Ephb2/Cdc42/Rock1/Rock2/Prkca/Hras/Sema4b/Mapk3/Myl12a/Ablim2/Ngef/Plxnb1/Ntng1/Arhgef12/Camk2g/Nck2	32
mmu04144	Endocytosis	42/650	272/9040	1.67547e-06	1.86819e-05	1.17357e-05	Sh3glb2/Rab11fip2/H2-D1/Src/Hspa2/Cbl/Rab22a/Folr1/Vps26a/Cav1/Rab4a/Cdc42/Egfr/Psd3/Washc4/Hras/Cltb/Snx6/Washc2/Rab35/Asap2/Ehd2/Rufy1/Washc5/Nedd4l/Chmp7/Sh3kbp1/Washc1/Chmp1a/Grk2/Arpc5/Stambp/Washc3/Snx2/Arfgap3/Snx5/Arfgap1/Ehd3/Vps29/Snx1/Ehd1/Arpc1b	42
mmu04261	Adrenergic signaling in cardiomyocytes	29/650	156/9040	1.71059e-06	1.86819e-05	1.17357e-05	Plcb4/Scn7a/Gnai2/Tpm3/Akt1/Mapk14/Plcb3/Tpm1/Ppp1ca/Ppp2cb/Ppp2ca/Slc8a1/Adcy5/Atp1b3/Adcy8/Prkca/Akt2/Slc9a1/Mapk3/Tpm4/Ppp2r5a/Ppp2r2b/Adcy2/Slc8a2/Atp1a1/Camk2g/Rapgef4/Atp2b2/Plcb1	29
mmu04022	cGMP-PKG signaling pathway	31/650	173/9040	1.7125e-06	1.86819e-05	1.17357e-05	Cngb1/Plcb4/Gucy1a2/Vdac3/Gnai2/Prkg1/Prkce/Gna13/Cnga1/Akt1/Ppp3cc/Plcb3/Ppp1ca/Rock1/Rock2/Slc8a1/Vasp/Adcy5/Atp1b3/Adcy8/Akt2/Mapk3/Npr2/Adcy2/Slc8a2/Atp1a1/Pde2a/Ppp1r12a/Gucy1a1/Atp2b2/Plcb1	31
mmu04520	Adherens junction	18/650	71/9040	1.74766e-06	1.86819e-05	1.17357e-05	Actn1/Ptprf/Src/Ctnna1/Ctnnd1/Ptpn1/Tjp1/Actn4/Cdc42/Egfr/Ctnnb1/Ctnna2/Mapk3/Vcl/Wasf2/Baiap2/Wasf1/Iqgap1	18
mmu04666	Fc gamma R-mediated phagocytosis	21/650	93/9040	1.90079e-06	1.96415e-05	1.23385e-05	Pak1/Gsn/Prkce/Cfl1/Prkcd/Akt1/Cfl2/Cdc42/Prkcb/Vasp/Prkca/Akt2/Mapk3/Asap2/Wasf2/Wasf1/Plpp3/Arpc5/Plpp2/Sphk2/Arpc1b	21
mmu04072	Phospholipase D signaling pathway	28/650	149/9040	2.06507e-06	2.02116e-05	1.26966e-05	Plcb4/Nras/Rras/Gna13/Akt1/Grm8/Plcb3/Rras2/Adcy5/Adcy8/Grm1/Egfr/Prkca/Grb2/Akt2/Hras/Mapk3/Grm7/Adcy2/Plpp3/Agpat3/Plpp2/Tsc1/Rapgef4/Sphk2/Ralb/Gab1/Plcb1	28
mmu04062	Chemokine signaling pathway	33/650	192/9040	2.08636e-06	2.02116e-05	1.26966e-05	Plcb4/Pak1/Src/Nras/Gnai2/Prkcd/Akt1/Stat1/Stat3/Stat5b/Plcb3/Cdc42/Gnb1/Gnb2/Gnb5/Gng3/Prkcb/Rock1/Rock2/Adcy5/Adcy8/Grb2/Akt2/Gnb3/Gngt1/Bcar1/Hras/Mapk3/Adcy2/Pxn/Grk2/Gng12/Plcb1	33
mmu04912	GnRH signaling pathway	20/650	90/9040	4.33352e-06	4.07089e-05	2.55726e-05	Plcb4/Src/Nras/Prkcd/Mapk14/Plcb3/Cdc42/Prkcb/Adcy5/Adcy8/Egfr/Prkca/Grb2/Hras/Mapk3/Adcy2/Map2k7/Mapk8/Camk2g/Plcb1	20
mmu04370	VEGF signaling pathway	15/650	58/9040	9.78204e-06	8.91892e-05	5.60272e-05	Src/Nras/Hspb1/Akt1/Kdr/Mapk14/Ppp3cc/Cdc42/Prkcb/Prkca/Akt2/Hras/Mapk3/Pxn/Sphk2	15
mmu05132	Salmonella infection	38/650	253/9040	1.02005e-05	9.03474e-05	5.67547e-05	Klc1/Ahnak2/Ahnak/Exoc4/Klc2/Pak1/Anxa2/Rras/Myd88/Akt1/Mapk14/Cdc42/Rhob/Pkn1/Rock2/Rhog/Ctnnb1/Tubal3/Vps41/Akt2/Hras/Mapk3/Myl12a/Cyfip1/Flnb/Elmo2/Flna/Map2k7/Gcc2/Flnc/Vps11/Mapk8/Arpc5/Vps33a/Mlkl/Exoc2/Tuba8/Arpc1b	38
mmu04921	Oxytocin signaling pathway	27/650	153/9040	1.06877e-05	9.20326e-05	5.78134e-05	Plcb4/Gucy1a2/Src/Camk4/Nras/Gnai2/Gnao1/Ppp3cc/Plcb3/Ppp1ca/Prkcb/Rock1/Rock2/Adcy5/Adcy8/Egfr/Ppp1r12c/Prkca/Hras/Mapk3/Npr2/Adcy2/Kcnj14/Camk2g/Ppp1r12a/Gucy1a1/Plcb1	27
mmu04012	ErbB signaling pathway	18/650	84/9040	2.20725e-05	0.000183847	0.00011549	Pak1/Src/Nras/Cbl/Akt1/Stat5b/Prkcb/Egfr/Prkca/Grb2/Akt2/Hras/Mapk3/Map2k7/Mapk8/Camk2g/Gab1/Nck2	18
mmu04015	Rap1 signaling pathway	33/650	214/9040	2.25361e-05	0.000183847	0.00011549	Plcb4/Src/Nras/Gnai2/Itgb1/Rras/Fgf2/Gnao1/Tln1/Ctnnd1/Akt1/Kdr/Mapk14/Plcb3/Cdc42/Prkcb/Vasp/Adcy5/Adcy8/Egfr/Ctnnb1/Prkca/Akt2/Bcar1/Hras/Mapk3/Magi1/Adcy2/Rapgef2/Magi3/Rapgef4/Ralb/Plcb1	33
mmu00230	Purine metabolism	24/650	134/9040	2.54547e-05	0.000202332	0.000127102	Pde4b/Gucy1a2/Entpd2/Pde6g/Nme1/Pde6b/Pde6a/Adcy5/Adcy8/Pde4d/Nme2/Gucy2f/Nt5e/Pde1c/Nudt16/Rrm2b/Npr2/Adcy2/Enpp4/Pde2a/Paics/Gmpr/Gucy1a1/Nt5c	24
mmu05135	Yersinia infection	24/650	135/9040	2.89072e-05	0.000224031	0.000140733	Src/Itgb1/Rps6ka3/Myd88/Akt1/Mapk14/Cdc42/Pkn1/Rock1/Rock2/Rhog/Akt2/Bcar1/Mapk3/Wasf2/Elmo2/Baiap2/Map2k7/Arhgef12/Pxn/Mapk8/Arpc5/Rps6ka2/Arpc1b	24
mmu01521	EGFR tyrosine kinase inhibitor resistance	17/650	79/9040	3.50884e-05	0.000265303	0.000166659	Src/Nras/Fgf2/Akt1/Kdr/Stat3/Jak1/Prkcb/Egfr/Prkca/Grb2/Akt2/Hras/Mapk3/Bcl2l1/Eif4e2/Gab1	17
mmu04024	cAMP signaling pathway	33/650	224/9040	5.77089e-05	0.000425947	0.000267573	Cngb1/Pde4b/Pak1/Camk4/Gnai2/Rras/Gria1/Gria2/Cnga1/Akt1/Rras2/Ppp1ca/Rock1/Rock2/Adcy5/Atp1b3/Adcy8/Pde4d/Akt2/Slc9a1/Mapk3/Gabbr2/Adcy2/Atp1a1/Mapk8/Camk2g/Ppp1r12a/Rapgef4/Acox1/Atp2b2/Gabbr1/Fxyd1/Gria4	33
mmu04140	Autophagy - animal	24/650	142/9040	6.74643e-05	0.000486371	0.00030553	Bnip3/Nras/Ctsb/Rras/Lamp2/Ctsd/Prkcd/Akt1/Rras2/Ppp2cb/Ppp2ca/Wdr41/Deptor/Akt2/Hras/Mapk3/Bcl2l1/Atg9a/Atg2b/Mapk8/Vmp1/Akt1s1/Mlst8/Tsc1	24
mmu04935	Growth hormone synthesis, secretion and action	21/650	117/9040	7.80956e-05	0.000550219	0.000345639	Plcb4/Nras/Gnai2/Akt1/Stat1/Stat3/Stat5b/Mapk14/Plcb3/Prkcb/Adcy5/Adcy8/Prkca/Grb2/Akt2/Bcar1/Hras/Mapk3/Adcy2/Mapk8/Plcb1	21
mmu04270	Vascular smooth muscle contraction	24/650	144/9040	8.48333e-05	0.000584407	0.000367115	Plcb4/Gucy1a2/Prkg1/Prkce/Gna13/Prkcd/Plcb3/Ppp1ca/Prkcb/Rock1/Rock2/Adcy5/Adcy8/Ppp1r12c/Prkca/Mapk3/Myh14/Npr2/Adcy2/Arhgef12/Myh9/Ppp1r12a/Gucy1a1/Plcb1	24
mmu04970	Salivary secretion	17/650	85/9040	9.33768e-05	0.000629278	0.000395302	Plcb4/Gucy1a2/Prkg1/Cst3/Plcb3/Slc12a2/Prkcb/Adcy5/Atp1b3/Adcy8/Prkca/Slc9a1/Adcy2/Atp1a1/Gucy1a1/Atp2b2/Plcb1	17
mmu04010	MAPK signaling pathway	39/650	294/9040	0.000133717	0.00088196	0.000554033	Rasa1/Map3k5/Pak1/Nras/Mapt/Rras/Hspb1/Fgf2/Hspa2/Rps6ka3/Myd88/Tgfb2/Akt1/Kdr/Mapk14/Ppp3cc/Rasa2/Cdc42/Rras2/Prkcb/Egfr/Prkca/Taok1/Grb2/Akt2/Hras/Mapk3/Taok2/Flnb/Flna/Taok3/Map2k7/Rapgef2/Flnc/Mapk8/Dusp3/Gng12/Rps6ka2/Rps6ka4	39
mmu04726	Serotonergic synapse	22/650	131/9040	0.00014785	0.00094051	0.000590813	Plcb4/Nras/Gnai2/App/Gnao1/Plcb3/Gnb1/Gnb2/Gnb5/Gabrb3/Gabrb2/Gng3/Prkcb/Adcy5/Prkca/Gnb3/Gngt1/Hras/Mapk3/Maob/Gng12/Plcb1	22
mmu04014	Ras signaling pathway	33/650	235/9040	0.000148661	0.00094051	0.000590813	Ralgapb/Rasa1/Pak1/Nras/Rras/Fgf2/Akt1/Kdr/Rasa2/Cdc42/Rras2/Gnb1/Gnb2/Gnb5/Gng3/Prkcb/Egfr/Prkca/Grb2/Rasa3/Akt2/Gnb3/Gngt1/Ksr1/Hras/Mapk3/Bcl2l1/Plaat3/Mapk8/Exoc2/Gng12/Ralb/Gab1	33
mmu04915	Estrogen signaling pathway	22/650	134/9040	0.000207261	0.00128502	0.000807227	Plcb4/Src/Nras/Gnai2/Hspa2/Ctsd/Gnao1/Prkcd/Akt1/Plcb3/Adcy5/Adcy8/Grm1/Egfr/Grb2/Akt2/Hras/Mapk3/Gabbr2/Adcy2/Gabbr1/Plcb1	22
mmu05145	Toxoplasmosis	19/650	110/9040	0.000283846	0.00172534	0.00108383	Gnai2/Itgb1/Hspa2/Gnao1/Lama1/Myd88/Tgfb2/Akt1/Stat1/Stat3/Mapk14/Jak1/Irgm1/Akt2/Lamb2/Mapk3/Bcl2l1/Mapk8/Igtp	19
mmu05231	Choline metabolism in cancer	17/650	98/9040	0.000555385	0.00331095	0.00207988	Nras/Akt1/Prkcb/Egfr/Prkca/Grb2/Akt2/Hras/Mapk3/Wasf2/Slc44a2/Gpcpd1/Wasf1/Mapk8/Plpp3/Plpp2/Tsc1	17
mmu05418	Fluid shear stress and atherosclerosis	22/650	147/9040	0.000776981	0.00454461	0.00285485	Map3k5/Src/Gstm1/Ass1/Vcam1/Akt1/Kdr/Itgav/Mapk14/Gstm5/Cav1/Ctnnb1/Akt2/Gstt1/Nqo1/Gstm7/Map2k7/Mgst1/Mapk8/Gstt3/Sdc4/Gpc1	22
mmu04971	Gastric acid secretion	14/650	75/9040	0.000792846	0.00455152	0.00285919	Plcb4/Gnai2/Ezr/Plcb3/Prkcb/Adcy5/Atp1b3/Adcy8/Prkca/Slc9a1/Adcy2/Atp1a1/Camk2g/Plcb1	14
mmu04910	Insulin signaling pathway	21/650	139/9040	0.000895662	0.00504828	0.00317124	Ptprf/Flot1/Nras/Prkar1b/Cbl/Akt1/Ptpn1/Ppp1ca/Grb2/Flot2/Akt2/Hras/Mapk3/Pck2/Eif4e2/Hkdc1/Mapk8/Prkar1a/Tsc1/Pygm/Gys1	21
mmu04722	Neurotrophin signaling pathway	19/650	121/9040	0.000965542	0.00534496	0.00335762	Map3k5/Camk4/Nras/Rps6ka3/Prkcd/Akt1/Mapk14/Cdc42/Grb2/Akt2/Hras/Mapk3/Map2k7/Mapk8/Camk2g/Arhgdia/Maged1/Gab1/Rps6ka2	19
mmu04141	Protein processing in endoplasmic reticulum	24/650	172/9040	0.00126056	0.00685566	0.00430661	Ubxn4/Man1b1/Capn2/Map3k5/Capn1/Hspa2/Cryab/Stt3a/Wfs1/Edem3/Sec24b/Map2k7/Os9/Erlec1/Tram1/Mapk8/Dnajc3/Rrbp1/Lman1/Sec23b/Syvn1/Ube2j1/Dnajb12/Sel1l	24
mmu00600	Sphingolipid metabolism	11/650	54/9040	0.00135104	0.00722109	0.00453617	Gba/Hexb/Glb1/Psap/Cers6/Sgpl1/Plpp3/Plpp2/Sphk2/Smpd3/Asah1	11
mmu04929	GnRH secretion	12/650	63/9040	0.00153704	0.00807595	0.00507318	Plcb4/Nras/Akt1/Plcb3/Prkcb/Prkca/Akt2/Hras/Mapk3/Gabbr2/Gabbr1/Plcb1	12
mmu04210	Apoptosis	20/650	136/9040	0.00164767	0.00851295	0.00534769	Capn2/Casp6/Map3k5/Capn1/Nras/Ctsb/Parp1/Ctsd/Akt1/Lmna/Ctsc/Tubal3/Akt2/Hras/Mapk3/Bcl2l1/Mapk8/Tuba8/Ctsf/Ctsz	20
mmu04130	SNARE interactions in vesicular transport	8/650	33/9040	0.00189509	0.00963078	0.0060499	Snap23/Bet1l/Stx1a/Stx8/Vamp3/Vamp7/Stx18/Vamp5	8
mmu04916	Melanogenesis	16/650	100/9040	0.00194074	0.00970371	0.00609571	Plcb4/Nras/Gnai2/Gnao1/Plcb3/Prkcb/Adcy5/Adcy8/Ctnnb1/Prkca/Hras/Mapk3/Adcy2/Camk2g/Fzd5/Plcb1	16
mmu05170	Human immunodeficiency virus 1 infection	30/650	240/9040	0.00202053	0.0099423	0.00624559	Pak1/B2m/H2-D1/Nras/Gnai2/Cfl1/Gnao1/Myd88/Akt1/Tap2/Cfl2/Mapk14/Ppp3cc/Gnb1/Gnb2/Gnb5/Gng3/Prkcb/Prkca/Akt2/Gnb3/Gngt1/Hras/Mapk3/Bcl2l1/Map2k7/Pxn/Mapk8/Gng12/Tapbp	30
mmu04931	Insulin resistance	17/650	110/9040	0.00209117	0.0101291	0.00636294	Ptprf/Prkce/Rps6ka3/Prkcd/Akt1/Ptpn1/Stat3/Ppp1ca/Prkcb/Cpt1a/Slc27a1/Akt2/Pck2/Mapk8/Pygm/Rps6ka2/Gys1	17
mmu04919	Thyroid hormone signaling pathway	18/650	120/9040	0.0022067	0.0105243	0.00661117	Plcb4/Src/Nras/Akt1/Stat1/Itgav/Plcb3/Prkcb/Atp1b3/Ctnnb1/Prkca/Akt2/Slc9a1/Hras/Mapk3/Plcd1/Atp1a1/Plcb1	18
mmu04925	Aldosterone synthesis and secretion	16/650	102/9040	0.00239231	0.0112366	0.00705864	Plcb4/Camk4/Prkce/Plcb3/Prkcb/Adcy5/Atp1b3/Adcy8/Prkca/Adcy2/Atp1a1/Daglb/Pde2a/Camk2g/Atp2b2/Plcb1	16
mmu05213	Endometrial cancer	11/650	58/9040	0.0024727	0.0114408	0.00718694	Ilk/Nras/Ctnna1/Akt1/Egfr/Ctnnb1/Grb2/Akt2/Ctnna2/Hras/Mapk3	11
mmu05142	Chagas disease	16/650	103/9040	0.00264896	0.0120761	0.00758603	Plcb4/Gnai2/Gnao1/Myd88/Tgfb2/Akt1/Mapk14/Plcb3/Ppp2cb/Ppp2ca/Akt2/Mapk3/Ppp2r2b/Mapk8/Plcb1/Gna14	16
mmu05414	Dilated cardiomyopathy	15/650	94/9040	0.00272479	0.0120845	0.00759128	Itgb5/Itgb1/Lama1/Tpm3/Tgfb2/Itgav/Lmna/Tpm1/Slc8a1/Adcy5/Adcy8/Itga3/Tpm4/Adcy2/Slc8a2	15
mmu04514	Cell adhesion molecules	24/650	182/9040	0.00272876	0.0120845	0.00759128	Ptprf/Ptprs/Neo1/Ncam2/Cntnap1/F11r/H2-D1/Itgb1/Lrrc4b/L1cam/Vcam1/Itgav/Nlgn2/Nrxn3/Slitrk2/Nrcam/Nlgn3/Ntng1/Cd99/Nlgn1/Cadm3/Cntnap2/Jam3/Sdc4	24
mmu05031	Amphetamine addiction	12/650	69/9040	0.00342047	0.0149344	0.00938156	Stx1a/Camk4/Gria1/Gria2/Ppp3cc/Ppp1ca/Prkcb/Adcy5/Prkca/Maob/Camk2g/Gria4	12
mmu04961	Endocrine and other factor-regulated calcium reabsorption	11/650	61/9040	0.00373191	0.0160679	0.0100936	Plcb4/Plcb3/Prkcb/Slc8a1/Atp1b3/Prkca/Cltb/Slc8a2/Atp1a1/Atp2b2/Plcb1	11
mmu05146	Amoebiasis	16/650	107/9040	0.00391483	0.0166246	0.0104433	Actn1/Plcb4/Serpinb9/Col4a1/Col1a1/Hspb1/Lama1/Tgfb2/Plcb3/Actn4/Prkcb/Prkca/Lamb2/Vcl/Plcb1/Gna14	16
mmu05223	Non-small cell lung cancer	12/650	72/9040	0.00489554	0.0205083	0.012883	Nras/Akt1/Stat3/Stat5b/Prkcb/Egfr/Eml4/Prkca/Grb2/Akt2/Hras/Mapk3	12
mmu05207	Chemical carcinogenesis - receptor activation	27/650	225/9040	0.00579741	0.0239626	0.0150529	Src/Nras/Gnai2/Gstm1/Fgf2/Rps6ka3/Akt1/Stat3/Stat5b/Gstm5/Kpna2/Prkcb/Adcy5/Adcy8/Egfr/Prkca/Grb2/Akt2/Hras/Mapk3/Gstt1/Adcy2/Gstm7/Mgst1/Gstt3/Ephx1/Rps6ka2	27
mmu04917	Prolactin signaling pathway	12/650	74/9040	0.00613336	0.0247803	0.0155666	Src/Nras/Akt1/Stat1/Stat3/Stat5b/Mapk14/Grb2/Akt2/Hras/Mapk3/Mapk8	12
mmu04625	C-type lectin receptor signaling pathway	16/650	112/9040	0.00615512	0.0247803	0.0155666	Pak1/Src/Nras/Rras/Prkcd/Akt1/Stat1/Mapk14/Ppp3cc/Rras2/Akt2/Ksr1/Hras/Mapk3/Arhgef12/Mapk8	16
mmu01522	Endocrine resistance	14/650	93/9040	0.00634315	0.02521	0.0158365	Src/Nras/Akt1/Mapk14/Adcy5/Adcy8/Egfr/Grb2/Akt2/Hras/Mapk3/Adcy2/Mapk8/Carm1	14
mmu04973	Carbohydrate digestion and absorption	9/650	48/9040	0.00645504	0.0253299	0.0159118	Plcb4/Akt1/Plcb3/Prkcb/Atp1b3/Akt2/Atp1a1/Hkdc1/Plcb1	9
mmu05225	Hepatocellular carcinoma	22/650	174/9040	0.00664829	0.0257621	0.0161833	Nras/Gstm1/Tgfb2/Akt1/Gstm5/Prkcb/Egfr/Ctnnb1/Prkca/Grb2/Akt2/Hras/Mapk3/Bcl2l1/Gstt1/Nqo1/Gstm7/Mgst1/Gstt3/Actl6b/Fzd5/Gab1	22
mmu00511	Other glycan degradation	5/650	18/9040	0.00737845	0.0282385	0.017739	Man2b1/Gba/Hexb/Glb1/Fuca1	5
mmu05212	Pancreatic cancer	12/650	76/9040	0.00760668	0.028757	0.0180646	Tgfb2/Akt1/Stat1/Stat3/Jak1/Cdc42/Egfr/Akt2/Mapk3/Bcl2l1/Mapk8/Ralb	12
mmu04911	Insulin secretion	13/650	86/9040	0.00808637	0.0302021	0.0189725	Plcb4/Stx1a/Plcb3/Prkcb/Adcy5/Atp1b3/Adcy8/Prkca/Adcy2/Atp1a1/Camk2g/Rapgef4/Plcb1	13
mmu04150	mTOR signaling pathway	20/650	157/9040	0.00866972	0.031635	0.0198726	Nras/Slc3a2/Rps6ka3/Akt1/Prkcb/Prkca/Deptor/Grb2/Akt2/Hras/Mapk3/Rictor/Eif4e2/Akt1s1/Cab39l/Mlst8/Tsc1/Fzd5/Rps6ka2/Slc7a5	20
mmu04137	Mitophagy - animal	11/650	68/9040	0.0086741	0.031635	0.0198726	Bnip3/Src/Nras/Rras/Rras2/Hras/Bcl2l1/Atg9a/Mapk8/Tbc1d15/Bnip3l	11
mmu04750	Inflammatory mediator regulation of TRP channels	17/650	127/9040	0.00925929	0.0333765	0.0209666	Plcb4/Src/Prkce/Prkcd/Mapk14/Plcb3/Ppp1ca/Prkcb/Adcy5/Adcy8/Prkca/Asic1/Adcy2/Mapk8/Camk2g/Asic2/Plcb1	17
mmu05235	PD-L1 expression and PD-1 checkpoint pathway in cancer	13/650	88/9040	0.0097814	0.0348533	0.0218942	Nras/Myd88/Akt1/Stat1/Stat3/Mapk14/Ppp3cc/Jak1/Egfr/Eml4/Akt2/Hras/Mapk3	13
mmu04151	PI3K-Akt signaling pathway	38/650	359/9040	0.0100427	0.0352708	0.0221565	Itgb5/Col4a1/Nras/Itgb1/Col1a1/Fgf2/Lama1/Akt1/Kdr/Itgav/Jak1/Ppp2cb/Gnb1/Gnb2/Gnb5/Gng3/Ppp2ca/Pkn1/Egfr/Prkca/Grb2/Akt2/Gnb3/Gngt1/Lamb2/Hras/Itga3/Mapk3/Bcl2l1/Ppp2r5a/Magi1/Ppp2r2b/Pck2/Eif4e2/Gng12/Mlst8/Tsc1/Gys1	38
mmu04928	Parathyroid hormone synthesis, secretion and action	15/650	108/9040	0.0101261	0.0352708	0.0221565	Plcb4/Pde4b/Gnai2/Gna13/Plcb3/Prkcb/Slc9a3r1/Adcy5/Adcy8/Pde4d/Egfr/Prkca/Mapk3/Adcy2/Plcb1	15
mmu05417	Lipid and atherosclerosis	25/650	216/9040	0.0120322	0.0412934	0.0259398	Plcb4/Casp6/Map3k5/Src/Apoa4/Nras/Hspa2/Myd88/Vcam1/Akt1/Stat3/Mapk14/Ppp3cc/Plcb3/Cdc42/Rock2/Prkca/Akt2/Hras/Mapk3/Bcl2l1/Map2k7/Mapk8/Camk2g/Plcb1	25
mmu05017	Spinocerebellar ataxia	18/650	141/9040	0.0121216	0.0412934	0.0259398	Plcb4/Vdac3/Map3k5/Gria1/Gria2/Atxn10/Akt1/Plcb3/Tbpl1/Prkcb/Grm1/Prkca/Akt2/Kcnc3/Atg2b/Mapk8/Kcnd3/Plcb1	18
mmu04213	Longevity regulating pathway - multiple species	10/650	62/9040	0.0123013	0.04145	0.0260382	Nras/Hspa2/Cryab/Akt1/Adcy5/Adcy8/Akt2/Hras/Adcy2/Akt1s1	10
mmu05161	Hepatitis B	20/650	163/9040	0.0128772	0.042924	0.0269642	Vdac3/Src/Nras/Myd88/Tgfb2/Akt1/Stat1/Stat3/Stat5b/Mapk14/Jak1/Prkcb/Prkca/Grb2/Akt2/Hras/Mapk3/Map2k7/Mapk8/Ddx58	20
mmu00480	Glutathione metabolism	11/650	72/9040	0.0131931	0.0435092	0.0273317	Prdx6/Gstm1/Gstm5/Gstt1/Srm/Rrm2b/Gstm7/Oplah/Mgst1/Gstt3/Ggt1	11
mmu04914	Progesterone-mediated oocyte maturation	13/650	92/9040	0.0139938	0.0456638	0.0286853	Gnai2/Rps6ka3/Akt1/Mapk14/Adcy5/Adcy8/Akt2/Mapk3/Cpeb3/Adcy2/Mapk8/Rps6ka2/Anapc7	13
mmu05214	Glioma	11/650	74/9040	0.0160317	0.0517692	0.0325205	Camk4/Nras/Akt1/Prkcb/Egfr/Prkca/Grb2/Akt2/Hras/Mapk3/Camk2g	11
mmu04664	Fc epsilon RI signaling pathway	10/650	66/9040	0.0186732	0.0596773	0.0374883	Nras/Akt1/Mapk14/Prkca/Grb2/Akt2/Hras/Mapk3/Map2k7/Mapk8	10
mmu05143	African trypanosomiasis	7/650	39/9040	0.0196338	0.062107	0.0390146	Plcb4/Myd88/Vcam1/Plcb3/Prkcb/Prkca/Plcb1	7
mmu04721	Synaptic vesicle cycle	11/650	77/9040	0.0211157	0.0654586	0.04112	Slc18a3/Stx1a/Slc6a9/Slc6a11/Slc1a1/Cplx1/Cplx2/Unc13a/Cltb/Slc6a7/Unc13b	11
mmu05412	Arrhythmogenic right ventricular cardiomyopathy	11/650	77/9040	0.0211157	0.0654586	0.04112	Itgb5/Itgb1/Lama1/Ctnna1/Itgav/Lmna/Slc8a1/Ctnnb1/Ctnna2/Itga3/Slc8a2	11
mmu05033	Nicotine addiction	7/650	40/9040	0.0223719	0.0686663	0.043135	Gria1/Gria2/Gabra2/Gabrr1/Gabrb3/Gabrb2/Gria4	7
mmu05211	Renal cell carcinoma	10/650	68/9040	0.0226421	0.0688142	0.0432279	Pak1/Nras/Tgfb2/Akt1/Cdc42/Grb2/Akt2/Hras/Mapk3/Gab1	10
mmu04512	ECM-receptor interaction	12/650	88/9040	0.0230479	0.0693675	0.0435755	Agrn/Itgb5/Col4a1/Itgb1/Col1a1/Cd44/Lama1/Itgav/Lamb2/Cd47/Itga3/Sdc4	12
mmu01240	Biosynthesis of cofactors	18/650	152/9040	0.024526	0.0731064	0.0459242	Dhodh/Bcat2/Nme1/Fech/Ppox/Gulo/Nme2/Cmpk2/Mthfd1l/Nqo1/Pank2/Gmppb/Rdh12/Rdh13/Rfk/Pnpo/Pts/Dhrs3	18
mmu03320	PPAR signaling pathway	12/650	89/9040	0.0249681	0.0737153	0.0463067	Ilk/Ppard/Fabp7/Cpt1a/Fabp5/Slc27a1/Pck2/Me3/Gykl1/Acsl4/Acox1/Fads2	12
mmu04114	Oocyte meiosis	15/650	121/9040	0.0264857	0.0774581	0.0486579	Rps6ka3/Mapk14/Ppp3cc/Ppp1ca/Ppp2cb/Ppp2ca/Adcy5/Adcy8/Mapk3/Ppp2r5a/Cpeb3/Adcy2/Camk2g/Rps6ka2/Anapc7	15
mmu04211	Longevity regulating pathway	12/650	90/9040	0.0270029	0.0776312	0.0487666	Camk4/Nras/Akt1/Adcy5/Adcy8/Akt2/Hras/Adcy2/Eif4e2/Adipor1/Akt1s1/Tsc1	12
mmu05140	Leishmaniasis	10/650	70/9040	0.0271887	0.0776312	0.0487666	Itgb1/Eef1a1/Myd88/Tgfb2/Stat1/Mapk14/Jak1/Prkcb/Mapk3/Cr1l	10
mmu01524	Platinum drug resistance	11/650	80/9040	0.0272961	0.0776312	0.0487666	Map3k5/Gstm1/Akt1/Gstm5/Akt2/Mapk3/Bcl2l1/Gstt1/Gstm7/Mgst1/Gstt3	11
mmu00520	Amino sugar and nucleotide sugar metabolism	8/650	51/9040	0.0278718	0.0785477	0.0493424	Gnpda1/Hexb/Renbp/Uap1l1/Gmppb/Hkdc1/Nanp/Gnpnat1	8
mmu05208	Chemical carcinogenesis - reactive oxygen species	24/650	222/9040	0.0288394	0.0805425	0.0505955	Vdac3/Map3k5/Src/Nras/Gstm1/Prkcd/Akt1/Ptpn1/Mapk14/Gstm5/Cox7a1/Egfr/Grb2/Akt2/Hras/Mapk3/Gstt1/Nqo1/Gstm7/Map2k7/Mgst1/Mapk8/Gstt3/Ephx1	24
mmu05410	Hypertrophic cardiomyopathy	12/650	91/9040	0.0291557	0.0806989	0.0506937	Itgb5/Itgb1/Lama1/Tpm3/Tgfb2/Itgav/Lmna/Tpm1/Slc8a1/Itga3/Tpm4/Slc8a2	12
mmu04742	Taste transduction	12/650	92/9040	0.03143	0.0860385	0.0540479	Plcb4/Entpd2/Gabra2/Plcb3/Adcy8/Grm1/Gnb3/Pde1c/Gabbr2/Asic2/Gabbr1/Plcb1	12
mmu05167	Kaposi sarcoma-associated herpesvirus infection	24/650	224/9040	0.03164	0.0860385	0.0540479	H2-D1/Src/Nras/Fgf2/Akt1/Stat1/Stat3/Mapk14/Ppp3cc/Jak1/Gnb1/Gnb2/Gnb5/Gng3/Il6st/Ctnnb1/Akt2/Gnb3/Gngt1/Hras/Mapk3/Map2k7/Mapk8/Gng12	24
mmu00562	Inositol phosphate metabolism	10/650	72/9040	0.0323518	0.0872091	0.0547833	Plcb4/Plcb3/Pi4k2a/Ocrl/Inpp4b/Inpp5f/Plcd1/Plcb1/Mtmr7/Minpp1	10
mmu04660	T cell receptor signaling pathway	13/650	103/9040	0.0327354	0.0874826	0.0549551	Pak1/Nras/Akt1/Mapk14/Ppp3cc/Cdc42/Grb2/Akt2/Hras/Mapk3/Map2k7/Mapk8/Nck2	13
mmu04972	Pancreatic secretion	14/650	114/9040	0.033631	0.0889362	0.0558682	Plcb4/Plcb3/Slc12a2/Prkcb/Adcy5/Atp1b3/Adcy8/Prkca/Slc9a1/Adcy2/Atp1a1/Rab27b/Atp2b2/Plcb1	14
mmu05152	Tuberculosis	20/650	180/9040	0.0338531	0.0889362	0.0558682	Coro1a/Src/Lamp2/Ctsd/Myd88/Tgfb2/Akt1/Stat1/Mapk14/Ppp3cc/Jak1/Akt2/Ksr1/Pla2r1/Mapk3/Cr1l/Arhgef12/Mapk8/Camk2g/Sphk2	20
mmu04918	Thyroid hormone synthesis	10/650	74/9040	0.038167	0.0994268	0.0624582	Plcb4/Plcb3/Prkcb/Adcy5/Atp1b3/Adcy8/Prkca/Adcy2/Atp1a1/Plcb1	10
mmu04070	Phosphatidylinositol signaling system	12/650	96/9040	0.0418045	0.107995	0.0678407	Plcb4/Plcb3/Prkcb/Pi4k2a/Prkca/Ocrl/Inpp4b/Ip6k1/Inpp5f/Plcd1/Plcb1/Mtmr7	12
mmu04924	Renin secretion	10/650	76/9040	0.0446664	0.113497	0.0712967	Plcb4/Gucy1a2/Gnai2/Ctsb/Ppp3cc/Plcb3/Adcy5/Pde1c/Gucy1a1/Plcb1	10
mmu05220	Chronic myeloid leukemia	10/650	76/9040	0.0446664	0.113497	0.0712967	Nras/Cbl/Tgfb2/Akt1/Stat5b/Grb2/Akt2/Hras/Mapk3/Bcl2l1	10
mmu00564	Glycerophospholipid metabolism	12/650	98/9040	0.0477985	0.120468	0.0756759	Chat/Lpcat1/Gpd1l/Gpam/Pisd/Gpcpd1/Mboat7/Plaat3/Pla2g15/Plpp3/Agpat3/Plpp2	12
mmu04923	Regulation of lipolysis in adipocytes	8/650	57/9040	0.0497931	0.123872	0.077814	Gnai2/Prkg1/Akt1/Adcy5/Adcy8/Akt2/Adcy2/Plaat3	8
mmu05210	Colorectal cancer	11/650	88/9040	0.0499482	0.123872	0.077814	Nras/Tgfb2/Akt1/Egfr/Ctnnb1/Grb2/Akt2/Hras/Mapk3/Mapk8/Ralb	11
