# Supplementary material for: Retinal Proteome Profiling of Inherited Retinal Degeneration Across Three Different Mouse Models Suggests Common Drug Targets in Retinitis Pigmentosa
Source: Mol Cell Proteomics. 2024 Oct 9;23(11):100855. doi: 10.1016/j.mcpro.2024.100855 (PMC11602984; doi:10.1016/j.mcpro.2024.100855)
Supplement: Supp4-Sample_characteristics [file mmc4.xlsx]

## Sheet: UCI_DDA_rd10_CLR_cohort 1
	Mouse ID	File Name	Genotype	Sex	DOB	Euthanasia date	Euthanasia Method	Euthanasia age (days)	Housing light condition
	000664_WT_CLR_M1	001_uOttawa_DDA_rd10_CLR_cohort_1_WT_M_A1.raw	C57BL/6J	Male	2019-09-30	2019-11-07	cervical dislocation	39	Housed in darkness until P29, and then transferred to vivarium
	000664_WT_CLR_M2	002_uOttawa_DDA_rd10_CLR_cohort_1_WT_M_A2.raw	C57BL/6J	Male	2019-09-30	2019-11-07	cervical dislocation	39	Housed in darkness until P29, and then transferred to vivarium
	000664_WT_CLR_M3	003_uOttawa_DDA_rd10_CLR_cohort_1_WT_M_A3.raw	C57BL/6J	Male	2019-09-30	2019-11-07	cervical dislocation	39	Housed in darkness until P29, and then transferred to vivarium
	000664_WT_CLR_F1	004_uOttawa_DDA_rd10_CLR_cohort_1_WT_F_A4.raw	C57BL/6J	Female	2019-09-30	2019-11-07	cervical dislocation	39	Housed in darkness until P29, and then transferred to vivarium
	000664_WT_CLR_F2	005_uOttawa_DDA_rd10_CLR_cohort_1_WT_F_A5.raw	C57BL/6J	Female	2019-09-30	2019-11-07	cervical dislocation	39	Housed in darkness until P29, and then transferred to vivarium
	000664_WT_CLR_F3	006_uOttawa_DDA_rd10_CLR_cohort_1_WT_F_A6.raw	C57BL/6J	Female	2019-09-30	2019-11-07	cervical dislocation	39	Housed in darkness until P29, and then transferred to vivarium
	004297_rd10_CLR_F1	007_uOttawa_DDA_rd10_CLR_cohort_1_rd10_F_A1.raw	rd10	Female	2019-09-24	2019-11-01	cervical dislocation	39	Housed in darkness until P29, and then transferred to vivarium
	004297_rd10_CLR_F2	008_uOttawa_DDA_rd10_CLR_cohort_1_rd10_F_A2.raw	rd10	Female	2019-09-24	2019-11-01	cervical dislocation	39	Housed in darkness until P29, and then transferred to vivarium
	004297_rd10_CLR_F3	009_uOttawa_DDA_rd10_CLR_cohort_1_rd10_F_A3.raw	rd10	Female	2019-09-24	2019-11-01	cervical dislocation	39	Housed in darkness until P29, and then transferred to vivarium
	004297_rd10_CLR_M1	010_uOttawa_DDA_rd10_CLR_cohort_1_rd10_M_A4.raw	rd10	Male	2019-09-24	2019-11-01	cervical dislocation	39	Housed in darkness until P29, and then transferred to vivarium
	004297_rd10_CLR_M2	011_uOttawa_DDA_rd10_CLR_cohort_1_rd10_M_A5.raw	rd10	Male	2019-09-24	2019-11-01	cervical dislocation	39	Housed in darkness until P29, and then transferred to vivarium
	004297_rd10_CLR_M3	012_uOttawa_DDA_rd10_CLR_cohort_1_rd10_M_A6.raw	rd10	Male	2019-09-24	2019-11-01	cervical dislocation	39	Housed in darkness until P29, and then transferred to vivarium
	C57BL/6J is RRID:IMSR_JAX:000664
	rd10 is B6.CXB1-Pde6brd10/J (rd10), IMSR_JAX:004297

## Sheet: UCI_DDA_rd10_DR_cohort 2
	Mouse ID	File Name	Genotype	Sex	DOB	Euthanasia Method	Euthanasia date	Euthanasia age (days)	Housing light condition
	B6 F1	001_UCI_DDA_rd10_DR_cohort_2_WT_F_B6F1.raw	C57BL/6J	Female	2020-03-23	cervical dislocation in a dark room	2020-04-28	37	Dark room through whole lifespan
	B6 F2	002_UCI_DDA_rd10_DR_cohort_2_WT_F_B6F2.raw	C57BL/6J	Female	2020-03-23	cervical dislocation in a dark room	2020-04-28	37	Dark room through whole lifespan
	B6 M3	003_UCI_DDA_rd10_DR_cohort_2_WT_M_B6M3.raw	C57BL/6J	Male	2020-03-23	cervical dislocation in a dark room	2020-04-28	37	Dark room through whole lifespan
	B6 M4	004_UCI_DDA_rd10_DR_cohort_2_WT_M_B6M4.raw	C57BL/6J	Male	2020-03-23	cervical dislocation in a dark room	2020-04-28	37	Dark room through whole lifespan
	Rd10 F2	005_UCI_DDA_rd10_DR_cohort_2_rd10_F_Rd10F2.raw	rd10	Female	2020-03-23	cervical dislocation in a dark room	2020-04-28	37	Dark room through whole lifespan
	Rd10 F3	006_UCI_DDA_rd10_DR_cohort_2_rd10_F_Rd10F3.raw	rd10	Female	2020-03-23	cervical dislocation in a dark room	2020-04-28	37	Dark room through whole lifespan
	Rd10 F5	007_UCI_DDA_rd10_DR_cohort_2_rd10_F_Rd10F5.raw	rd10	Female	2020-03-23	cervical dislocation in a dark room	2020-04-28	37	Dark room through whole lifespan
	Rd10 F6	008_UCI_DDA_rd10_DR_cohort_2_rd10_F_Rd10F6.raw	rd10	Female	2020-03-23	cervical dislocation in a dark room	2020-04-28	37	Dark room through whole lifespan
	Rd10 M1	009_UCI_DDA_rd10_DR_cohort_2_rd10_M_Rd10M1.raw	rd10	Male	2020-03-23	cervical dislocation in a dark room	2020-04-28	37	Dark room through whole lifespan
	Rd10 M4	010_UCI_DDA_rd10_DR_cohort_2_rd10_M_Rd10M4.raw	rd10	Male	2020-03-23	cervical dislocation in a dark room	2020-04-28	37	Dark room through whole lifespan
	C57BL/6J is RRID:IMSR_JAX:000664
	rd10 is B6.CXB1-Pde6brd10/J (rd10), IMSR_JAX:004297

## Sheet: UEF_DIA_rd10_DR_cohort 3
	Mouse ID	File Name	Genotype	Sex	DOB	Euthanasia date	Euthanasia Method	Euthanasia age (days)	Housing light condition
	Kai-1	001_UEF_DIA_rd10_DR_cohort 3_WT_M_025.raw	C57BL/6J	Male	2023-02-09	6.3.2023 9-11 am	3 min exposure to CO2 followed by cervical dislocation	25	In 2272 scantainer, extremely dim light-rearing
	Kai-2	002_UEF_DIA_rd10_DR_cohort 3_WT_M_026.raw	C57BL/6J	Male	2023-02-09	6.3.2023 9-11 am	3 min exposure to CO2 followed by cervical dislocation	25	In 2272 scantainer, extremely dim light-rearing
	Kai-3	003_UEF_DIA_rd10_DR_cohort 3_WT_F_027.raw	C57BL/6J	Female	2023-02-09	6.3.2023 9-11 am	3 min exposure to CO2 followed by cervical dislocation	25	In 2272 scantainer, extremely dim light-rearing
	Kai-4	004_UEF_DIA_rd10_DR_cohort 3_WT_F_028.raw	C57BL/6J	Female	2023-02-09	6.3.2023 9-11 am	3 min exposure to CO2 followed by cervical dislocation	25	In 2272 scantainer, extremely dim light-rearing
	Kai-30 and -31	005_UEF_DIA_rd10_DR_cohort 3_rd10_M_029.raw	rd10	Male	2023-02-11	6.3.2023 9-11 am	3 min exposure to CO2 followed by cervical dislocation	23	In 2272 scantainer, extremely dim light-rearing
	Kai-32 and -33	006_UEF_DIA_rd10_DR_cohort 3_rd10_M_030.raw	rd10	Male	2023-02-11	6.3.2023 9-11 am	3 min exposure to CO2 followed by cervical dislocation	23	In 2272 scantainer, extremely dim light-rearing
	Kai-34 and -35	007_UEF_DIA_rd10_DR_cohort 3_rd10_F_031.raw	rd10	Female	2023-02-11	6.3.2023 9-11 am	3 min exposure to CO2 followed by cervical dislocation	23	In 2272 scantainer, extremely dim light-rearing
	Kai-36, -37 and -38	008_UEF_DIA_rd10_DR_cohort 3_rd10_F_032.raw	rd10	Female	2023-02-11	6.3.2023 9-11 am	3 min exposure to CO2 followed by cervical dislocation	23	In 2272 scantainer, extremely dim light-rearing
	C57BL/6J is RRID:IMSR_JAX:000664
	rd10 is B6.CXB1-Pde6brd10/J (rd10), IMSR_JAX:004297

## Sheet: UCI_DDA_P23H_cohort 1
	Mouse ID	File name	Genotype	Sex	DOB	Euthanasia date	Euthanasia Method	Euthanasia age (days)	Housing light condition
	WT_20-6	001_UCI_DDA_P23H_cohort_1_WT_M_20_6.raw	WT from C57BL/6J-P23H heterozygote breeding	Male	2020-02-18	2020-05-18	cervical dislocation	91	Vivarium
	WT_24-6	002_UCI_DDA_P23H_cohort_1_WT_M_24_6.raw	WT from C57BL/6J-P23H heterozygote breeding	Male	2020-03-30	2020-06-30	cervical dislocation	93	Vivarium
	WT_24-8	003_UCI_DDA_P23H_cohort_1_WT_M_24_8.raw	WT from C57BL/6J-P23H heterozygote breeding	Male	2020-03-30	2020-06-30	cervical dislocation	93	Vivarium
	WT_24-9	004_UCI_DDA_P23H_cohort_1_WT_M_24_9.raw	WT from C57BL/6J-P23H heterozygote breeding	Male	2020-03-30	2020-06-30	cervical dislocation	93	Vivarium
	WT_22-3	005_UCI_DDA_P23H_cohort_1_WT_F_22-3.raw	WT from C57BL/6J-P23H heterozygote breeding	Female	2020-03-18	2020-06-17	cervical dislocation	92	Vivarium
	WT_22-4	006_UCI_DDA_P23H_cohort_1_WT_F__22-4.raw	WT from C57BL/6J-P23H heterozygote breeding	Female	2020-03-18	2020-06-17	cervical dislocation	92	Vivarium
	WT_24-1	007_UCI_DDA_P23H_cohort_1_WT_F_24-1.raw	WT from C57BL/6J-P23H heterozygote breeding	Female	2020-03-30	2020-06-30	cervical dislocation	93	Vivarium
	WT_25-10	008_UCI_DDA_P23H_cohort_1_WT_F_25-10.raw	WT from C57BL/6J-P23H heterozygote breeding	Female	2020-04-08	2020-07-08	cervical dislocation	92	Vivarium
	P23H_het_20-4	009_UCI_DDA_P23H_cohort_1_P23H_M_20_4.raw	P23H from C57BL/6J-P23H heterozygote breeding	Male	2020-02-18	2020-05-18	cervical dislocation	91	Vivarium
	P23H_het_20-5	010_UCI_DDA_P23H_cohort_1_P23H_M_20_5.raw	P23H from C57BL/6J-P23H heterozygote breeding	Male	2020-02-18	2020-05-18	cervical dislocation	91	Vivarium
	P23H_het_21-7	011_UCI_DDA_P23H_cohort_1_P23H_M_21_7.raw	P23H from C57BL/6J-P23H heterozygote breeding	Male	2020-03-16	2020-06-17	cervical dislocation	94	Vivarium
	P23H_het_21-8	012_UCI_DDA_P23H_cohort_1_P23H_M_21_8.raw	P23H from C57BL/6J-P23H heterozygote breeding	Male	2020-03-16	2020-06-17	cervical dislocation	94	Vivarium
	P23H_het_24-7	013_UCI_DDA_P23H_cohort_1_P23H_M_24_7.raw	P23H from C57BL/6J-P23H heterozygote breeding	Male	2020-03-30	2020-06-30	cervical dislocation	93	Vivarium
	P23H_het_21-1	014_UCI_DDA_P23H_cohort_1_P23H_F_21-1.raw	P23H from C57BL/6J-P23H heterozygote breeding	Female	2020-03-16	2020-06-17	cervical dislocation	94	Vivarium
	P23H_het_21-4	015_UCI_DDA_P23H_cohort_1_P23H_F_21-4.raw	P23H from C57BL/6J-P23H heterozygote breeding	Female	2020-03-16	2020-06-17	cervical dislocation	94	Vivarium
	P23H_het_24-2	016_UCI_DDA_P23H_cohort_1_P23H_F24_2.raw	P23H from C57BL/6J-P23H heterozygote breeding	Female	2020-03-30	2020-06-30	cervical dislocation	93	Vivarium
	P23H_het_24-3	017_UCI_DDA_P23H_cohort_1_P23H_F_24-3.raw	P23H from C57BL/6J-P23H heterozygote breeding	Female	2020-03-30	2020-06-30	cervical dislocation	93	Vivarium
	P23H_het_24-4	018_UCI_DDA_P23H_cohort_1_P23H_F_24-4.raw	P23H from C57BL/6J-P23H heterozygote breeding	Female	2020-03-30	2020-06-30	cervical dislocation	93	Vivarium
	C57BL/6J is RRID:IMSR_JAX:000664
	P23H is B6.129S6(Cg)-Rhotm1.1Kpal/J , IMSR_JAX:017628

## Sheet: UEF_DIA_P23H_cohort 2
	Mouse ID	File name	Genotype	Sex	DOB	Euthanasia date	Euthanasia Method	Euthanasia age (days)	Housing light condition
	Amo-4	011_UEF_DIA_P23H_cohort 2_WT_F_7.raw	C57BL/6J	Female	2023-04-09	2023-06-05	cervical dislocation	57	Vivarium
	Amo-5	012_UEF_DIA_P23H_cohort 2_WT_F_8.raw	C57BL/6J	Female	2023-04-09	2023-06-05	cervical dislocation	57	Vivarium
	Amo-1	013_UEF_DIA_P23H_cohort 2_WT_M_11.raw	C57BL/6J	Male	2023-04-09	2023-06-05	cervical dislocation	57	Vivarium
	Amo-2	014_UEF_DIA_P23H_cohort 2_WT_M_12.raw	C57BL/6J	Male	2023-04-09	2023-06-05	cervical dislocation	57	Vivarium
	Amo-3	015_UEF_DIA_P23H_cohort 2_WT_M_17.raw	C57BL/6J	Male	2023-04-09	2023-06-05	cervical dislocation	57	Vivarium
	Kai-54, Kai-55	006_UEF_DIA_P23H_cohort 2_M_1.raw	P23H	Male	2023-04-07	2023-06-06	cervical dislocation	60	Vivarium
	Kai-56, Kai-57	004_UEF_DIA_P23H_cohort 2_F_2.raw	P23H	Female	2023-04-07	2023-06-06	cervical dislocation	60	Vivarium
	Kai-65, Kai-66	005_UEF_DIA_P23H_cohort 2_F_9.raw	P23H	Female	2023-04-07	2023-06-06	cervical dislocation	60	Vivarium
	Kai-44, Kai-46	007_UEF_DIA_P23H_cohort 2_M_10.raw	P23H	Male	2023-04-05	2023-06-04	cervical dislocation	60	Vivarium
	Kai-67, Kai-68	001_UEF_DIA_P23H_cohort 2_F_13.raw	P23H	Female	2023-04-07	2023-06-06	cervical dislocation	60	Vivarium
	Kai-43, Kai-45	008_UEF_DIA_P23H_cohort 2_M_14.raw	P23H	Male	2023-04-05	2023-06-04	cervical dislocation	60	Vivarium
	Kai-47, Kai-48	002_UEF_DIA_P23H_cohort 2_F_15.raw	P23H	Female	2023-04-05	2023-06-04	cervical dislocation	60	Vivarium
	Kai-62, Kai-64	009_UEF_DIA_P23H_cohort 2_M_16.raw	P23H	Male	2023-04-07	2023-06-06	cervical dislocation	60	Vivarium
	Kai-49, Kai-50	003_UEF_DIA_P23H_cohort 2_F_18.raw	P23H	Female	2023-04-05	2023-06-04	cervical dislocation	60	Vivarium
	Kai-61, Kai-63	010_UEF_DIA_P23H_cohort 2_M_19.raw	P23H	Male	2023-04-07	2023-06-06	cervical dislocation	60	Vivarium
	C57BL/6J is RRID:IMSR_JAX:000664
	P23H is B6.129S6(Cg)-Rhotm1.1Kpal/J , IMSR_JAX:017628

## Sheet: UCI_DDA_Rpe65-KO cohort 1
	Mouse ID	File name	Genotype	Sex	DOB	Euthanasia date	Euthanasia Method	Euthanasia age (days)	Housing light condition
	F5L, F8L, F9L	001_UCI_DDA_Rpe65 cohort_1_WT_F2.raw	WT from Rpe65-Rpe65 heterozygote breeding	Female	2021-03-12	2021-04-25	cervical dislocation	45	Vivarium
	M5L, M6L, M12L	002_UCI_DDA_Rpe65 cohort_1_WT_M1.raw	WT from Rpe65-Rpe65 heterozygote breeding	Male	2021-03-12	2021-04-25	cervical dislocation	45	Vivarium
	M7L, M8L, M9L	003_UCI_DDA_Rpe65 cohort_1_WT_M2.raw	WT from Rpe65-Rpe65 heterozygote breeding	Male	2021-03-12	2021-04-25	cervical dislocation	45	Vivarium
	F12L, F12R, F16L, F16R	004_UCI_DDA_Rpe65 cohort_1_Rpe65_KO_F1.raw	Rpe65-/- from Rpe65-Rpe65 heterozygote breeding	Female	2021-03-12	2021-04-25	cervical dislocation	45	Vivarium
	F8L, F8R, F15L, F15R	005_UCI_DDA_Rpe65 cohort_1_Rpe65_KO_F2.raw	Rpe65-/- from Rpe65-Rpe65 heterozygote breeding	Female	2021-03-12	2021-04-25	cervical dislocation	45	Vivarium
	M11L, M11R, M13L,M13R	006_UCI_DDA_Rpe65 cohort_1_Rpe65_KO_M1.raw	Rpe65-/- from Rpe65-Rpe65 heterozygote breeding	Male	2021-03-12	2021-04-25	cervical dislocation	45	Vivarium
	M21L, M21R, M23L,M23R	007_UCI_DDA_Rpe65 cohort_1_Rpe65_KO_M2.raw	Rpe65-/- from Rpe65-Rpe65 heterozygote breeding	Male	2021-03-12	2021-04-25	cervical dislocation	45	Vivarium
	C57BL/6J is RRID:IMSR_JAX:000664
	Rpe65-/- is B6.129-Rpe65tm1Tmr/J (RRID:IMSR_JAX:035329
